# Supplementary material for: Genome-wide discovery and characterization of maize long non-coding RNAs
Source: Genome Biol. 2014 Feb 27;15(2):R40. doi: 10.1186/gb-2014-15-2-r40 (PMC4053991; doi:10.1186/gb-2014-15-2-r40)
Supplement: Additional file 1: Table S1 — Characteristics of all putative lncRNA identified in this study. [file gb-2014-15-2-r40-S1.xls]

## Sheet: Sheet1
Table S1. Characteristics of all putative lncRNA identified in this study
Transcript_ID	Locus	Chr	Start Position	End Position	Strand	Transcript Length	Exon number	Type	Maximum ORF length	Potential Coding Score
GRMZM2G500797_T01	GRMZM2G500797	chr1	525775	526003	+	229	1	HC-lncRNA	44	-0.961604
GRMZM2G374777_T01	GRMZM2G374777	chr1	1000050	1000789	+	740	1	HC-lncRNA	96	-1.14608
GRMZM2G065101_T01	GRMZM2G065101	chr1	1498718	1498897	-	180	1	HC-lncRNA	60	-1.30233
GRMZM2G530295_T01	GRMZM2G530295	chr1	1857118	1857318	-	201	1	HC-lncRNA	49	-0.875559
GRMZM5G855560_T01	GRMZM5G855560	chr1	2103738	2104441	+	440	2	HC-lncRNA	67	-1.08699
GRMZM2G566676_T01	GRMZM2G566676	chr1	3398716	3398934	-	219	1	HC-lncRNA	50	-1.2494
TCONS_00000113	XLOC_000073	chr1	3876735	3877669	+	630	2	HC-lncRNA	98	-1.39044
TCONS_00011061	XLOC_007076	chr1	5223880	5224227	.	348	1	HC-lncRNA	32	-1.24783
TCONS_00011083	XLOC_007098	chr1	6192555	6192969	.	415	1	HC-lncRNA	44	-1.19294
GRMZM2G020540_T01	GRMZM2G020540	chr1	7046889	7047360	+	472	1	HC-lncRNA	64	-1.12896
TCONS_00011113	XLOC_007128	chr1	9355330	9356005	.	676	1	HC-lncRNA	43	-1.31545
GRMZM2G028469_T01	GRMZM2G028469	chr1	10534726	10534950	+	225	1	HC-lncRNA	61	-1.25127
TCONS_00011129	XLOC_007144	chr1	10537289	10537819	.	531	1	HC-lncRNA	66	-1.43416
TCONS_00000342	XLOC_000212	chr1	11176627	11177329	+	620	2	HC-lncRNA	52	-1.21757
GRMZM2G508275_T01	GRMZM2G508275	chr1	12566158	12566358	-	201	1	HC-lncRNA	26	-1.19156
TCONS_00011183	XLOC_007198	chr1	14164637	14165118	.	482	1	HC-lncRNA	43	-1.15595
GRMZM2G119681_T01	GRMZM2G119681	chr1	14376223	14376442	+	220	1	HC-lncRNA	60	-1.20159
GRMZM2G549808_T01	GRMZM2G549808	chr1	14405613	14405843	+	231	1	HC-lncRNA	44	-1.1385
TCONS_00000499	XLOC_000303	chr1	16062630	16063690	+	931	2	HC-lncRNA	96	-1.28257
GRMZM2G587248_T01	GRMZM2G587248	chr1	16486215	16486609	+	395	1	HC-lncRNA	33	-1.12643
TCONS_00011245	XLOC_007258	chr1	17178547	17179349	.	803	1	HC-lncRNA	88	-1.14193
GRMZM2G491559_T01	GRMZM2G491559	chr1	17501445	17501743	+	299	1	HC-lncRNA	38	-1.31941
TCONS_00011284	XLOC_007297	chr1	20677283	20677915	.	633	1	HC-lncRNA	65	-1.4317
GRMZM2G492305_T01	GRMZM2G492305	chr1	20699345	20699618	-	274	1	HC-lncRNA	34	-1.1862
GRMZM2G114227_T01	GRMZM2G114227	chr1	21696271	21696512	-	242	1	HC-lncRNA	66	-1.20583
TCONS_00011292	XLOC_007305	chr1	21697691	21698221	.	531	1	HC-lncRNA	45	-1.26419
GRMZM2G587194_T01	GRMZM2G587194	chr1	22012366	22013087	+	389	2	HC-lncRNA	29	-1.43474
TCONS_00011304	XLOC_007317	chr1	22492802	22493314	.	513	1	HC-lncRNA	45	-1.3625
TCONS_00000702	XLOC_000424	chr1	23228313	23230344	+	668	2	HC-lncRNA	72	-1.41795
TCONS_00011317	XLOC_007330	chr1	23487591	23487903	.	313	1	HC-lncRNA	31	-1.17135
GRMZM2G585394_T01	GRMZM2G585394	chr1	23579241	23579451	+	211	1	HC-lncRNA	45	-1.08059
TCONS_00006337	XLOC_004060	chr1	24053736	24055097	-	1362	1	HC-lncRNA	91	-1.33298
TCONS_00006338	XLOC_004060	chr1	24053736	24055097	-	1221	2	HC-lncRNA	91	-1.32799
TCONS_00011325	XLOC_007338	chr1	24138953	24139317	.	365	1	HC-lncRNA	19	-1.47456
TCONS_00011371	XLOC_007384	chr1	27849026	27849446	.	421	1	HC-lncRNA	84	-1.4274
TCONS_00011383	XLOC_007396	chr1	28686860	28687545	.	686	1	HC-lncRNA	65	-1.36755
TCONS_00011391	XLOC_007404	chr1	29231373	29231919	.	547	1	HC-lncRNA	63	-1.36195
TCONS_00011398	XLOC_007411	chr1	29692786	29693402	.	617	1	HC-lncRNA	52	-1.02429
TCONS_00006439	XLOC_004129	chr1	30281924	30282559	-	433	3	HC-lncRNA	52	-1.02384
TCONS_00011416	XLOC_007429	chr1	30813153	30813488	.	336	1	HC-lncRNA	58	-1.28086
TCONS_00000933	XLOC_000567	chr1	33159373	33160542	+	1170	1	HC-lncRNA	58	-1.27269
TCONS_00000934	XLOC_000567	chr1	33159631	33160067	+	328	2	HC-lncRNA	58	-1.19252
TCONS_00011448	XLOC_007461	chr1	33288041	33289546	.	1506	1	HC-lncRNA	68	-1.0055
TCONS_00011457	XLOC_007470	chr1	33967515	33967927	.	413	1	HC-lncRNA	31	-1.08556
TCONS_00011471	XLOC_007484	chr1	34811102	34811404	.	303	1	HC-lncRNA	47	-1.3409
TCONS_00011477	XLOC_007490	chr1	35758953	35759488	.	536	1	HC-lncRNA	76	-1.20841
TCONS_00011530	XLOC_007543	chr1	40092969	40093660	.	692	1	HC-lncRNA	32	-1.31567
TCONS_00001065	XLOC_000663	chr1	40093820	40094599	+	703	2	HC-lncRNA	93	-1.09555
TCONS_00011532	XLOC_007545	chr1	40244094	40244480	.	387	1	HC-lncRNA	68	-1.09309
TCONS_00001085	XLOC_000674	chr1	40754865	40755711	+	847	1	HC-lncRNA	66	-1.09202
TCONS_00001192	XLOC_000737	chr1	45426971	45436053	+	617	2	HC-lncRNA	75	-1.33013
TCONS_00011627	XLOC_007640	chr1	49265432	49265694	.	263	1	HC-lncRNA	74	-1.19785
GRMZM2G071020_T01	GRMZM2G071020	chr1	51366857	51367081	+	225	1	HC-lncRNA	54	-1.50677
TCONS_00006871	XLOC_004385	chr1	51789998	51790776	-	779	1	HC-lncRNA	90	-1.07188
TCONS_00006875	XLOC_004387	chr1	52086158	52086851	-	694	1	HC-lncRNA	43	-1.22388
TCONS_00006877	XLOC_004387	chr1	52086160	52086851	-	370	3	HC-lncRNA	44	-1.11037
TCONS_00011659	XLOC_007672	chr1	52161860	52162297	.	438	1	HC-lncRNA	46	-1.28487
TCONS_00011668	XLOC_007681	chr1	53258713	53259118	.	406	1	HC-lncRNA	74	-1.36559
TCONS_00011671	XLOC_007684	chr1	53663465	53664102	.	638	1	HC-lncRNA	57	-1.19991
TCONS_00011685	XLOC_007698	chr1	55077306	55078445	.	1140	1	HC-lncRNA	81	-0.878658
TCONS_00001388	XLOC_000866	chr1	55468309	55470086	+	843	2	HC-lncRNA	22	-1.43868
TCONS_00006949	XLOC_004433	chr1	55468309	55469229	-	407	2	HC-lncRNA	22	-1.11845
TCONS_00006983	XLOC_004454	chr1	57939857	57940319	-	463	1	HC-lncRNA	75	-1.04959
TCONS_00011715	XLOC_007728	chr1	58503358	58504033	.	676	1	HC-lncRNA	92	-1.42613
TCONS_00011748	XLOC_007761	chr1	60649435	60649679	.	245	1	HC-lncRNA	4	-1.22229
TCONS_00011750	XLOC_007763	chr1	60773200	60773836	.	637	1	HC-lncRNA	63	-1.24664
TCONS_00011758	XLOC_007771	chr1	61633458	61634225	.	768	1	HC-lncRNA	99	-1.16744
TCONS_00011761	XLOC_007774	chr1	62021799	62022378	.	580	1	HC-lncRNA	82	-0.99006
GRMZM2G703595_T01	GRMZM2G703595	chr1	63444818	63445078	+	261	1	HC-lncRNA	87	-0.472756
GRMZM2G703598_T01	GRMZM2G703598	chr1	63540494	63541381	-	674	3	HC-lncRNA	66	-1.09196
TCONS_00011781	XLOC_007794	chr1	63541458	63541772	.	315	1	HC-lncRNA	30	-1.19416
GRMZM2G505545_T01	GRMZM2G505545	chr1	63608502	63608733	+	232	1	HC-lncRNA	48	-1.37228
TCONS_00011809	XLOC_007822	chr1	64973035	64973441	.	407	1	HC-lncRNA	83	-1.218
GRMZM2G056936_T01	GRMZM2G056936	chr1	65354403	65354594	+	192	1	HC-lncRNA	63	-1.18876
TCONS_00011830	XLOC_007843	chr1	67984488	67984921	.	434	1	HC-lncRNA	43	-1.15596
GRMZM2G057310_T01	GRMZM2G057310	chr1	70978693	70978892	+	200	1	HC-lncRNA	57	-1.03161
TCONS_00001755	XLOC_001101	chr1	75067463	75067712	+	250	1	HC-lncRNA	0	-1.1235
TCONS_00007276	XLOC_004636	chr1	75575315	75575875	-	561	1	HC-lncRNA	90	-0.964662
TCONS_00011940	XLOC_007953	chr1	77134932	77135379	.	448	1	HC-lncRNA	43	-1.34553
TCONS_00007320	XLOC_004670	chr1	78686506	78687935	-	366	2	HC-lncRNA	32	-1.23461
GRMZM2G031487_T01	GRMZM2G031487	chr1	79660898	79661368	+	471	1	HC-lncRNA	53	-1.22644
TCONS_00011982	XLOC_007995	chr1	82162416	82162824	.	409	1	HC-lncRNA	53	-1.41106
TCONS_00007416	XLOC_004730	chr1	83566387	83566950	-	491	2	HC-lncRNA	49	-1.14474
GRMZM2G147562_T01	GRMZM2G147562	chr1	88016571	88016832	+	262	1	HC-lncRNA	86	-1.324
TCONS_00012055	XLOC_008068	chr1	88158960	88159417	.	458	1	HC-lncRNA	58	-1.28827
TCONS_00012059	XLOC_008072	chr1	88218419	88219254	.	836	1	HC-lncRNA	77	-1.3354
GRMZM2G142440_T01	GRMZM2G142440	chr1	89383214	89383427	-	214	1	HC-lncRNA	52	-0.914177
TCONS_00012087	XLOC_008100	chr1	92349921	92350579	.	659	1	HC-lncRNA	92	-1.16717
TCONS_00007549	XLOC_004812	chr1	93726163	93727765	-	261	2	HC-lncRNA	48	-1.33481
GRMZM2G567054_T01	GRMZM2G567054	chr1	94304843	94306199	-	411	2	HC-lncRNA	32	-1.23423
TCONS_00012117	XLOC_008130	chr1	94449406	94450105	.	700	1	HC-lncRNA	66	-0.932444
GRMZM2G054500_T01	GRMZM2G054500	chr1	95241031	95241331	+	301	1	HC-lncRNA	73	-1.38529
GRMZM5G808274_T01	GRMZM5G808274	chr1	95241031	95241331	-	301	1	HC-lncRNA	59	-1.1195
TCONS_00012136	XLOC_008149	chr1	96263024	96264019	.	996	1	HC-lncRNA	81	-0.902056
TCONS_00002088	XLOC_001332	chr1	96947186	96947536	+	253	2	HC-lncRNA	57	-1.31871
GRMZM2G034383_T02	GRMZM2G034383	chr1	97667935	97668364	-	430	1	HC-lncRNA	63	-0.854555
GRMZM2G001576_T01	GRMZM2G001576	chr1	99826946	99827233	+	288	1	HC-lncRNA	54	-1.20351
TCONS_00012181	XLOC_008194	chr1	102171479	102171789	.	311	1	HC-lncRNA	53	-1.08391
TCONS_00012200	XLOC_008213	chr1	103913903	103914542	.	640	1	HC-lncRNA	50	-1.21637
TCONS_00012215	XLOC_008228	chr1	106045395	106046021	.	627	1	HC-lncRNA	56	-1.35996
TCONS_00012256	XLOC_008269	chr1	110183119	110183409	.	291	1	HC-lncRNA	77	-1.525
GRMZM2G163232_T01	GRMZM2G163232	chr1	112268175	112268450	+	276	1	HC-lncRNA	64	-1.40683
GRMZM2G489370_T01	GRMZM2G489370	chr1	115121737	115121964	+	228	1	HC-lncRNA	49	-0.947007
TCONS_00012307	XLOC_008320	chr1	115203648	115203858	.	211	1	HC-lncRNA	0	-1.25079
TCONS_00012321	XLOC_008334	chr1	115963210	115963714	.	505	1	HC-lncRNA	74	-1.32475
TCONS_00007752	XLOC_004950	chr1	116955599	116956683	-	504	2	HC-lncRNA	62	-1.2588
TCONS_00012344	XLOC_008357	chr1	117952153	117952404	.	252	1	HC-lncRNA	45	-1.22416
TCONS_00012348	XLOC_008361	chr1	117956768	117957024	.	257	1	HC-lncRNA	45	-1.48378
TCONS_00012354	XLOC_008367	chr1	118141289	118141489	.	201	1	HC-lncRNA	33	-1.1695
TCONS_00012378	XLOC_008391	chr1	119142198	119142673	.	476	1	HC-lncRNA	39	-1.04962
TCONS_00002341	XLOC_001503	chr1	119501938	119503085	+	237	2	HC-lncRNA	0	-1.2681
TCONS_00012418	XLOC_008431	chr1	123617173	123617489	.	317	1	HC-lncRNA	26	-1.27349
TCONS_00012419	XLOC_008432	chr1	123693064	123693264	.	201	1	HC-lncRNA	22	-1.1321
TCONS_00012489	XLOC_008502	chr1	130761079	130761956	.	878	1	HC-lncRNA	64	-1.25126
TCONS_00012498	XLOC_008511	chr1	132147096	132147369	.	274	1	HC-lncRNA	39	-1.16679
TCONS_00002440	XLOC_001574	chr1	133109896	133111491	+	364	2	HC-lncRNA	35	-1.17007
TCONS_00012504	XLOC_008517	chr1	133737058	133737265	.	208	1	HC-lncRNA	29	-1.20386
TCONS_00007873	XLOC_005035	chr1	137244882	137247320	-	564	2	HC-lncRNA	52	-1.11794
TCONS_00007874	XLOC_005035	chr1	137247090	137247320	-	231	1	HC-lncRNA	37	-1.0743
GRMZM2G113709_T01	GRMZM2G113709	chr1	137485555	137486110	-	556	1	HC-lncRNA	51	-1.22054
TCONS_00012542	XLOC_008555	chr1	138270062	138270299	.	238	1	HC-lncRNA	37	-1.28099
TCONS_00012571	XLOC_008584	chr1	141262736	141263515	.	780	1	HC-lncRNA	36	-1.28292
TCONS_00012607	XLOC_008620	chr1	143952980	143953509	.	530	1	HC-lncRNA	73	-1.39854
TCONS_00012610	XLOC_008623	chr1	144076066	144076302	.	237	1	HC-lncRNA	20	-1.18775
TCONS_00007931	XLOC_005068	chr1	144745201	144746504	-	328	2	HC-lncRNA	10	-1.4181
TCONS_00012645	XLOC_008658	chr1	146696040	146696699	.	660	1	HC-lncRNA	78	-1.48368
TCONS_00012681	XLOC_008692	chr1	148862094	148863751	.	1658	1	HC-lncRNA	96	-1.25154
TCONS_00007972	XLOC_005094	chr1	148913769	148914225	-	457	1	HC-lncRNA	17	-1.41934
TCONS_00007977	XLOC_005097	chr1	149595762	149596632	-	871	1	HC-lncRNA	84	-1.26137
GRMZM5G857308_T01	GRMZM5G857308	chr1	150187879	150188242	+	364	1	HC-lncRNA	84	-0.986504
TCONS_00002567	XLOC_001664	chr1	150938067	150938878	+	812	1	HC-lncRNA	88	-1.21983
TCONS_00012705	XLOC_008716	chr1	151466399	151467111	.	713	1	HC-lncRNA	73	-1.28624
TCONS_00012710	XLOC_008721	chr1	152172747	152173457	.	711	1	HC-lncRNA	55	-1.32976
TCONS_00012713	XLOC_008724	chr1	152290584	152291324	.	741	1	HC-lncRNA	72	-1.33185
TCONS_00012719	XLOC_008730	chr1	153200462	153200902	.	441	1	HC-lncRNA	52	-1.00086
TCONS_00008030	XLOC_005131	chr1	154759952	154764177	-	349	2	HC-lncRNA	1	-1.18506
TCONS_00012753	XLOC_008764	chr1	156002638	156003459	.	822	1	HC-lncRNA	100	-1.28638
GRMZM2G071152_T01	GRMZM2G071152	chr1	156908344	156908567	-	224	1	HC-lncRNA	52	-1.06083
TCONS_00012774	XLOC_008785	chr1	158263587	158264597	.	1011	1	HC-lncRNA	45	-1.30351
GRMZM5G861650_T01	GRMZM5G861650	chr1	158613753	158613974	-	222	1	HC-lncRNA	73	-1.11916
TCONS_00002643	XLOC_001722	chr1	159383979	159384296	+	318	1	HC-lncRNA	15	-1.5822
TCONS_00012815	XLOC_008825	chr1	161497847	161498383	.	537	1	HC-lncRNA	47	-1.21267
TCONS_00012846	XLOC_008856	chr1	163307443	163307751	.	309	1	HC-lncRNA	33	-1.39356
TCONS_00012864	XLOC_008874	chr1	164410215	164410525	.	311	1	HC-lncRNA	51	-1.53004
TCONS_00012874	XLOC_008884	chr1	165568494	165569133	.	640	1	HC-lncRNA	72	-0.931068
GRMZM2G570017_T01	GRMZM2G570017	chr1	166152198	166152502	-	305	1	HC-lncRNA	38	-1.13288
TCONS_00012907	XLOC_008917	chr1	166465966	166466636	.	671	1	HC-lncRNA	30	-1.05443
TCONS_00008208	XLOC_005250	chr1	170506516	170507229	-	633	2	HC-lncRNA	64	-1.28536
GRMZM2G080006_T01	GRMZM2G080006	chr1	170545982	170546224	-	243	1	HC-lncRNA	74	-1.1718
GRMZM5G863336_T01	GRMZM5G863336	chr1	170545982	170546224	+	243	1	HC-lncRNA	51	-1.39169
TCONS_00013021	XLOC_009031	chr1	172505373	172506042	.	670	1	HC-lncRNA	61	-1.18354
GRMZM2G159422_T01	GRMZM2G159422	chr1	173094114	173094319	-	206	1	HC-lncRNA	54	-1.06539
TCONS_00013091	XLOC_009101	chr1	178248011	178248337	.	327	1	HC-lncRNA	40	-1.21352
GRMZM2G059064_T02	GRMZM2G059064	chr1	179720213	179720868	+	291	3	HC-lncRNA	80	-1.05146
TCONS_00002976	XLOC_001923	chr1	180964635	180965939	+	465	2	HC-lncRNA	87	-1.02131
TCONS_00013157	XLOC_009167	chr1	182364080	182364567	.	488	1	HC-lncRNA	0	-1.3531
GRMZM2G562000_T01	GRMZM2G562000	chr1	183274368	183275614	+	485	2	HC-lncRNA	50	-1.25014
TCONS_00013183	XLOC_009193	chr1	184779440	184780031	.	592	1	HC-lncRNA	47	-1.23726
TCONS_00013201	XLOC_009211	chr1	186543334	186543736	.	403	1	HC-lncRNA	77	-1.35226
TCONS_00013216	XLOC_009226	chr1	188018323	188018571	.	249	1	HC-lncRNA	0	-0.961941
TCONS_00013232	XLOC_009242	chr1	188418088	188418741	.	654	1	HC-lncRNA	61	-1.50773
GRMZM2G703853_T01	GRMZM2G703853	chr1	192027833	192028369	+	537	1	HC-lncRNA	83	-1.51799
TCONS_00013337	XLOC_009347	chr1	197582273	197582561	.	289	1	HC-lncRNA	22	-1.24715
TCONS_00013355	XLOC_009365	chr1	198779401	198779927	.	527	1	HC-lncRNA	77	-1.26966
GRMZM2G510644_T01	GRMZM2G510644	chr1	200859100	200859489	-	390	1	HC-lncRNA	54	-1.49212
TCONS_00013394	XLOC_009404	chr1	201098353	201098590	.	238	1	HC-lncRNA	30	-1.39074
TCONS_00013403	XLOC_009413	chr1	201729059	201729358	.	300	1	HC-lncRNA	9	-1.31712
TCONS_00003469	XLOC_002225	chr1	203461439	203461945	+	507	1	HC-lncRNA	99	-1.46616
TCONS_00003470	XLOC_002225	chr1	203461439	203462837	+	483	2	HC-lncRNA	99	-1.46458
TCONS_00003471	XLOC_002225	chr1	203461439	203462837	+	486	2	HC-lncRNA	99	-1.46479
TCONS_00013475	XLOC_009485	chr1	206437012	206437398	.	387	1	HC-lncRNA	84	-1.36131
TCONS_00013499	XLOC_009509	chr1	208382994	208383497	.	504	1	HC-lncRNA	99	-1.30526
TCONS_00013506	XLOC_009516	chr1	208904660	208905004	.	345	1	HC-lncRNA	62	-1.36858
TCONS_00003591	XLOC_002298	chr1	209122591	209123443	+	722	2	HC-lncRNA	81	-1.10918
TCONS_00003600	XLOC_002304	chr1	209557850	209558186	+	250	2	HC-lncRNA	6	-1.45781
GRMZM2G576564_T01	GRMZM2G576564	chr1	210040751	210041233	-	433	2	HC-lncRNA	78	-1.23346
TCONS_00013545	XLOC_009555	chr1	211374050	211374989	.	940	1	HC-lncRNA	67	-1.26881
TCONS_00008985	XLOC_005730	chr1	212521080	212522337	-	217	2	HC-lncRNA	5	-1.53093
TCONS_00008986	XLOC_005730	chr1	212521602	212522337	-	736	1	HC-lncRNA	57	-1.29873
TCONS_00003665	XLOC_002347	chr1	212751318	212752907	+	405	2	HC-lncRNA	82	-1.24016
TCONS_00003667	XLOC_002348	chr1	212756662	212757341	+	680	1	HC-lncRNA	86	-1.45617
TCONS_00003668	XLOC_002348	chr1	212756662	212758269	+	421	2	HC-lncRNA	82	-1.23504
TCONS_00013630	XLOC_009640	chr1	216636113	216636590	.	478	1	HC-lncRNA	47	-1.22599
TCONS_00013690	XLOC_009700	chr1	219646142	219646932	.	791	1	HC-lncRNA	41	-1.48199
TCONS_00013706	XLOC_009716	chr1	220205153	220205357	.	205	1	HC-lncRNA	0	-1.33773
TCONS_00003823	XLOC_002447	chr1	220975089	220977132	+	664	2	HC-lncRNA	31	-1.13188
TCONS_00013742	XLOC_009752	chr1	223674115	223674584	.	470	1	HC-lncRNA	75	-0.682121
TCONS_00013745	XLOC_009755	chr1	223894991	223895272	.	282	1	HC-lncRNA	32	-1.39217
TCONS_00013789	XLOC_009799	chr1	226931430	226932401	.	972	1	HC-lncRNA	78	-1.42939
TCONS_00003961	XLOC_002535	chr1	226932471	226932913	+	443	1	HC-lncRNA	47	-1.50389
TCONS_00003962	XLOC_002535	chr1	226932471	226934871	+	891	2	HC-lncRNA	95	-1.5112
TCONS_00003968	XLOC_002539	chr1	227512767	227513268	+	502	1	HC-lncRNA	61	-1.373
TCONS_00013800	XLOC_009810	chr1	227985165	227985953	.	789	1	HC-lncRNA	64	-1.21897
TCONS_00013829	XLOC_009839	chr1	230378977	230379191	.	215	1	HC-lncRNA	21	-1.37831
TCONS_00013869	XLOC_009879	chr1	233459972	233460382	.	411	1	HC-lncRNA	59	-1.35205
TCONS_00013905	XLOC_009915	chr1	236047658	236048462	.	805	1	HC-lncRNA	99	-1.19996
GRMZM2G039388_T01	GRMZM2G039388	chr1	237606696	237607065	-	370	1	HC-lncRNA	71	-1.41005
GRMZM2G109702_T01	GRMZM2G109702	chr1	238023220	238023711	-	265	2	HC-lncRNA	82	-0.737166
GRMZM2G514065_T01	GRMZM2G514065	chr1	240244831	240245098	+	268	1	HC-lncRNA	42	-1.079
TCONS_00013960	XLOC_009970	chr1	240711969	240712459	.	491	1	HC-lncRNA	45	-1.43524
TCONS_00013979	XLOC_009989	chr1	241782371	241782608	.	238	1	HC-lncRNA	24	-1.21695
GRMZM2G013534_T01	GRMZM2G013534	chr1	243097907	243098133	+	227	1	HC-lncRNA	55	-1.12156
GRMZM5G805774_T01	GRMZM5G805774	chr1	245664128	245664789	+	662	1	HC-lncRNA	91	-1.21188
TCONS_00014037	XLOC_010047	chr1	246411289	246411724	.	436	1	HC-lncRNA	42	-1.25547
TCONS_00014054	XLOC_010063	chr1	247173094	247173406	.	313	1	HC-lncRNA	59	-1.29092
TCONS_00014066	XLOC_010075	chr1	248416691	248417827	.	1137	1	HC-lncRNA	94	-1.26008
GRMZM2G153879_T01	GRMZM2G153879	chr1	248421998	248422271	+	274	1	HC-lncRNA	90	-1.1948
GRMZM5G840740_T01	GRMZM5G840740	chr1	248421998	248422271	-	274	1	HC-lncRNA	53	-1.29614
TCONS_00014156	XLOC_010165	chr1	255017572	255017776	.	205	1	HC-lncRNA	42	-1.1369
GRMZM2G551301_T01	GRMZM2G551301	chr1	256469172	256469469	-	298	1	HC-lncRNA	62	-0.914544
TCONS_00014180	XLOC_010189	chr1	256908215	256908498	.	284	1	HC-lncRNA	26	-1.35003
TCONS_00014189	XLOC_010198	chr1	257181303	257182363	.	1061	1	HC-lncRNA	56	-1.39184
TCONS_00014211	XLOC_010220	chr1	259274517	259275030	.	514	1	HC-lncRNA	89	-1.09855
GRMZM5G852570_T01	GRMZM5G852570	chr1	260461820	260462126	+	307	1	HC-lncRNA	68	-1.03245
TCONS_00014246	XLOC_010255	chr1	262448331	262449530	.	1200	1	HC-lncRNA	52	-1.35887
TCONS_00014251	XLOC_010260	chr1	262551962	262552253	.	292	1	HC-lncRNA	44	-1.33458
TCONS_00004805	XLOC_003086	chr1	266137524	266138252	+	526	2	HC-lncRNA	45	-1.07255
TCONS_00014302	XLOC_010310	chr1	267902612	267903040	.	429	1	HC-lncRNA	18	-1.27593
TCONS_00014343	XLOC_010351	chr1	271903470	271903919	.	450	1	HC-lncRNA	71	-1.15324
TCONS_00014362	XLOC_010370	chr1	273164588	273165975	.	1388	1	HC-lncRNA	76	-1.04005
GRMZM5G844624_T01	GRMZM5G844624	chr1	275829861	275830131	-	271	1	HC-lncRNA	81	-1.081
TCONS_00014398	XLOC_010406	chr1	276853681	276854442	.	762	1	HC-lncRNA	67	-1.40994
GRMZM2G704066_T01	GRMZM2G704066	chr1	277710857	277711141	-	285	1	HC-lncRNA	95	-0.54341
TCONS_00014424	XLOC_010432	chr1	279291258	279291487	.	230	1	HC-lncRNA	16	-1.20814
GRMZM2G047709_T01	GRMZM2G047709	chr1	279520131	279520792	-	448	2	HC-lncRNA	62	-0.962745
TCONS_00014449	XLOC_010457	chr1	280381447	280382045	.	599	1	HC-lncRNA	87	-1.17686
TCONS_00014452	XLOC_010460	chr1	280715591	280716606	.	1016	1	HC-lncRNA	60	-1.42892
GRMZM2G000197_T01	GRMZM2G000197	chr1	280857276	280857543	-	268	1	HC-lncRNA	89	-1.3324
TCONS_00005185	XLOC_003323	chr1	281636792	281638266	+	854	2	HC-lncRNA	48	-1.26622
GRMZM2G492688_T01	GRMZM2G492688	chr1	282179954	282180173	-	220	1	HC-lncRNA	28	-1.46207
GRMZM2G392026_T01	GRMZM2G392026	chr1	283357802	283358444	-	643	1	HC-lncRNA	52	-1.23572
TCONS_00005229	XLOC_003350	chr1	283389022	283389931	+	305	2	HC-lncRNA	62	-1.14514
TCONS_00014496	XLOC_010504	chr1	283485450	283485799	.	350	1	HC-lncRNA	29	-1.14686
TCONS_00014504	XLOC_010512	chr1	283661446	283661879	.	434	1	HC-lncRNA	46	-1.23665
GRMZM5G814654_T01	GRMZM5G814654	chr1	285527134	285527355	-	222	1	HC-lncRNA	73	-0.833791
TCONS_00005302	XLOC_003399	chr1	286439338	286440206	+	869	1	HC-lncRNA	85	-1.09997
GRMZM2G070179_T01	GRMZM2G070179	chr1	286991868	286992070	-	203	1	HC-lncRNA	67	-1.08925
TCONS_00014571	XLOC_010579	chr1	288578762	288579177	.	416	1	HC-lncRNA	61	-1.03016
TCONS_00014574	XLOC_010582	chr1	288731586	288732160	.	575	1	HC-lncRNA	33	-1.22796
TCONS_00014576	XLOC_010584	chr1	289130351	289130760	.	410	1	HC-lncRNA	52	-1.10528
TCONS_00010634	XLOC_006778	chr1	289818039	289819905	-	500	3	HC-lncRNA	100	-0.88043
TCONS_00010635	XLOC_006778	chr1	289819248	289819905	-	558	2	HC-lncRNA	100	-0.912283
TCONS_00014625	XLOC_010633	chr1	292580449	292580873	.	425	1	HC-lncRNA	65	-1.35533
TCONS_00010718	XLOC_006828	chr1	293152648	293154401	-	653	2	HC-lncRNA	77	-1.26683
GRMZM2G148405_T01	GRMZM2G148405	chr1	293285616	293285878	+	263	1	HC-lncRNA	87	-1.4295
TCONS_00014675	XLOC_010683	chr1	296221509	296221964	.	456	1	HC-lncRNA	46	-1.10734
TCONS_00005662	XLOC_003638	chr1	299586061	299587370	+	227	2	HC-lncRNA	47	-1.30886
TCONS_00010909	XLOC_006943	chr1	299621078	299621456	-	379	1	HC-lncRNA	45	-1.40863
TCONS_00014732	XLOC_010739	chr1	299802453	299802844	.	392	1	HC-lncRNA	33	-1.51067
TCONS_00005710	XLOC_003666	chr1	301144316	301146326	+	468	2	HC-lncRNA	83	-1.21417
GRMZM5G898106_T01	GRMZM5G898106	chr1	301148815	301149112	+	298	1	HC-lncRNA	56	-1.0378
TCONS_00017251	XLOC_012377	chr10	767592	768507	-	813	2	HC-lncRNA	91	-1.10971
TCONS_00019663	XLOC_013908	chr10	1426460	1426824	.	365	1	HC-lncRNA	38	-1.17293
GRMZM2G404802_T01	GRMZM2G404802	chr10	1909203	1909501	-	299	1	HC-lncRNA	46	-1.52425
TCONS_00017367	XLOC_012454	chr10	4138846	4140213	-	448	2	HC-lncRNA	76	-1.46642
TCONS_00019708	XLOC_013953	chr10	4188060	4188322	.	263	1	HC-lncRNA	50	-0.983447
GRMZM2G142232_T01	GRMZM2G142232	chr10	4408379	4408702	+	324	1	HC-lncRNA	65	-0.838545
GRMZM2G156134_T01	GRMZM2G156134	chr10	4477867	4478201	+	335	1	HC-lncRNA	91	-1.01342
TCONS_00019733	XLOC_013978	chr10	6067830	6068057	.	228	1	HC-lncRNA	33	-1.27687
TCONS_00017451	XLOC_012501	chr10	6074559	6075709	-	354	3	HC-lncRNA	44	-1.37212
TCONS_00019736	XLOC_013981	chr10	6248233	6249042	.	810	1	HC-lncRNA	45	-1.47917
TCONS_00019739	XLOC_013984	chr10	6335285	6335566	.	282	1	HC-lncRNA	56	-1.39903
TCONS_00019742	XLOC_013987	chr10	6483394	6483718	.	325	1	HC-lncRNA	43	-1.5106
TCONS_00019753	XLOC_013998	chr10	7118661	7119294	.	634	1	HC-lncRNA	55	-1.18744
TCONS_00017513	XLOC_012544	chr10	8934021	8934396	-	376	1	HC-lncRNA	86	-0.664745
TCONS_00014946	XLOC_010894	chr10	8969570	8970701	+	269	2	HC-lncRNA	22	-1.25863
TCONS_00014948	XLOC_010894	chr10	8969570	8971712	+	269	2	HC-lncRNA	19	-1.17447
GRMZM2G093950_T02	GRMZM2G093950	chr10	10282800	10283248	+	449	1	HC-lncRNA	29	-1.2761
TCONS_00019819	XLOC_014064	chr10	11178362	11178792	.	431	1	HC-lncRNA	65	-1.40076
TCONS_00015009	XLOC_010932	chr10	11994488	12000939	+	456	2	HC-lncRNA	68	-1.24285
TCONS_00015010	XLOC_010932	chr10	11994522	11999848	+	500	2	HC-lncRNA	68	-0.902387
TCONS_00019831	XLOC_014076	chr10	12219747	12220690	.	944	1	HC-lncRNA	87	-1.28528
TCONS_00019849	XLOC_014094	chr10	13836154	13836751	.	598	1	HC-lncRNA	61	-0.982507
TCONS_00015050	XLOC_010959	chr10	14888613	14889961	+	448	2	HC-lncRNA	82	-1.25974
GRMZM2G489009_T01	GRMZM2G489009	chr10	16964086	16964387	-	302	1	HC-lncRNA	53	-0.982928
TCONS_00019892	XLOC_014137	chr10	17294956	17295161	.	206	1	HC-lncRNA	49	-1.31359
GRMZM5G831153_T01	GRMZM5G831153	chr10	17439163	17439478	-	316	1	HC-lncRNA	61	-1.17239
TCONS_00019923	XLOC_014168	chr10	20099609	20100628	.	1020	1	HC-lncRNA	85	-1.30097
TCONS_00019929	XLOC_014174	chr10	20143815	20144188	.	374	1	HC-lncRNA	49	-1.18062
TCONS_00017685	XLOC_012651	chr10	21424042	21425578	-	621	2	HC-lncRNA	45	-1.50244
TCONS_00019962	XLOC_014207	chr10	23854884	23855710	.	827	1	HC-lncRNA	88	-1.4303
TCONS_00019964	XLOC_014209	chr10	23862266	23862583	.	318	1	HC-lncRNA	23	-1.44228
GRMZM2G009286_T01	GRMZM2G009286	chr10	24766348	24766549	-	202	1	HC-lncRNA	67	-1.27515
GRMZM2G507153_T01	GRMZM2G507153	chr10	25666028	25666264	+	237	1	HC-lncRNA	31	-1.21853
TCONS_00015205	XLOC_011068	chr10	27965837	27966203	+	367	1	HC-lncRNA	29	-1.33892
TCONS_00020019	XLOC_014264	chr10	28584564	28585237	.	674	1	HC-lncRNA	46	-1.29708
TCONS_00020031	XLOC_014276	chr10	29602200	29602990	.	791	1	HC-lncRNA	79	-1.29942
TCONS_00020035	XLOC_014280	chr10	29964240	29964737	.	498	1	HC-lncRNA	57	-1.28654
TCONS_00020039	XLOC_014284	chr10	30327510	30327841	.	332	1	HC-lncRNA	19	-1.51059
TCONS_00020040	XLOC_014285	chr10	30327916	30328386	.	471	1	HC-lncRNA	42	-1.29551
GRMZM2G489242_T01	GRMZM2G489242	chr10	30343215	30343437	+	223	1	HC-lncRNA	50	-0.839762
TCONS_00020044	XLOC_014289	chr10	31028714	31029097	.	384	1	HC-lncRNA	48	-1.20585
TCONS_00020051	XLOC_014296	chr10	31470909	31471659	.	751	1	HC-lncRNA	89	-1.25079
TCONS_00020066	XLOC_014311	chr10	33453248	33453953	.	706	1	HC-lncRNA	51	-1.48982
TCONS_00020089	XLOC_014334	chr10	34702819	34703122	.	304	1	HC-lncRNA	34	-1.23322
TCONS_00020113	XLOC_014358	chr10	36721067	36721293	.	227	1	HC-lncRNA	22	-1.34478
TCONS_00020133	XLOC_014378	chr10	37704946	37705679	.	734	1	HC-lncRNA	76	-1.09231
TCONS_00020165	XLOC_014410	chr10	39771553	39772374	.	822	1	HC-lncRNA	79	-1.50207
TCONS_00017868	XLOC_012769	chr10	40147049	40147343	-	295	1	HC-lncRNA	9	-1.05137
TCONS_00020220	XLOC_014465	chr10	45206502	45207038	.	537	1	HC-lncRNA	89	-1.24382
TCONS_00020225	XLOC_014470	chr10	46344934	46345508	.	575	1	HC-lncRNA	85	-1.28553
TCONS_00020290	XLOC_014535	chr10	53292156	53292841	.	686	1	HC-lncRNA	65	-1.27187
GRMZM2G561846_T01	GRMZM2G561846	chr10	53337281	53337500	+	220	1	HC-lncRNA	38	-1.04957
TCONS_00020299	XLOC_014544	chr10	53914507	53915012	.	506	1	HC-lncRNA	11	-1.49895
TCONS_00015398	XLOC_011208	chr10	55594042	55594473	+	432	1	HC-lncRNA	38	-1.48842
TCONS_00015399	XLOC_011208	chr10	55594059	55594401	+	259	2	HC-lncRNA	38	-1.53295
TCONS_00017974	XLOC_012836	chr10	55767744	55771162	-	625	2	HC-lncRNA	95	-1.29427
TCONS_00020366	XLOC_014609	chr10	60196072	60197401	.	1330	1	HC-lncRNA	88	-1.36378
TCONS_00018010	XLOC_012860	chr10	60371978	60373612	-	509	2	HC-lncRNA	67	-1.3115
TCONS_00020377	XLOC_014620	chr10	61068121	61068380	.	260	1	HC-lncRNA	65	-1.29729
TCONS_00015462	XLOC_011244	chr10	61089423	61090834	+	224	2	HC-lncRNA	27	-1.34986
TCONS_00015463	XLOC_011244	chr10	61089423	61090834	+	227	2	HC-lncRNA	27	-1.35147
TCONS_00015470	XLOC_011248	chr10	61503267	61503738	+	392	2	HC-lncRNA	36	-0.998714
TCONS_00015487	XLOC_011256	chr10	62846269	62847095	+	827	1	HC-lncRNA	97	-1.33258
TCONS_00015503	XLOC_011265	chr10	65024974	65026579	+	394	2	HC-lncRNA	39	-1.57102
TCONS_00015504	XLOC_011265	chr10	65024974	65026579	+	391	2	HC-lncRNA	38	-1.57071
TCONS_00015512	XLOC_011272	chr10	65920531	65921916	+	309	2	HC-lncRNA	56	-1.35741
TCONS_00020459	XLOC_014702	chr10	68804210	68804653	.	444	1	HC-lncRNA	50	-1.12172
TCONS_00020464	XLOC_014707	chr10	69008865	69009467	.	603	1	HC-lncRNA	56	-1.09723
TCONS_00020505	XLOC_014748	chr10	72924484	72925056	.	573	1	HC-lncRNA	62	-1.41812
TCONS_00020521	XLOC_014764	chr10	73853023	73853645	.	623	1	HC-lncRNA	57	-1.09763
TCONS_00020523	XLOC_014766	chr10	73859585	73859803	.	219	1	HC-lncRNA	16	-1.3103
TCONS_00020533	XLOC_014776	chr10	74484717	74485335	.	619	1	HC-lncRNA	65	-1.20022
TCONS_00020546	XLOC_014789	chr10	75826003	75826657	.	655	1	HC-lncRNA	66	-1.33394
TCONS_00018200	XLOC_012987	chr10	78379350	78379998	-	558	2	HC-lncRNA	62	-1.20134
TCONS_00020573	XLOC_014816	chr10	78481877	78482205	.	329	1	HC-lncRNA	76	-1.19379
TCONS_00015662	XLOC_011379	chr10	78658104	78658784	+	681	1	HC-lncRNA	55	-1.45765
GRMZM2G375531_T01	GRMZM2G375531	chr10	81368300	81368734	+	435	1	HC-lncRNA	81	-1.29873
TCONS_00020612	XLOC_014855	chr10	81823543	81823898	.	356	1	HC-lncRNA	32	-1.10553
GRMZM2G101836_T01	GRMZM2G101836	chr10	85194469	85195044	+	238	2	HC-lncRNA	59	-0.653888
GRMZM2G081383_T01	GRMZM2G081383	chr10	85835183	85835541	+	259	2	HC-lncRNA	75	-1.02928
TCONS_00018353	XLOC_013095	chr10	89106793	89108044	-	331	2	HC-lncRNA	36	-1.10738
TCONS_00015903	XLOC_011525	chr10	90947131	90947663	+	533	1	HC-lncRNA	57	-1.18178
GRMZM2G555403_T01	GRMZM2G555403	chr10	93218912	93219188	-	277	1	HC-lncRNA	78	-0.773581
TCONS_00018419	XLOC_013134	chr10	93401463	93414201	-	652	2	HC-lncRNA	52	-0.990748
TCONS_00020758	XLOC_015001	chr10	94571588	94572066	.	479	1	HC-lncRNA	77	-1.19313
TCONS_00020805	XLOC_015048	chr10	97313636	97314633	.	998	1	HC-lncRNA	73	-1.37394
TCONS_00020826	XLOC_015069	chr10	98606636	98606893	.	258	1	HC-lncRNA	30	-0.956691
GRMZM2G026308_T01	GRMZM2G026308	chr10	101076119	101076352	-	234	1	HC-lncRNA	78	-1.05425
GRMZM2G522393_T01	GRMZM2G522393	chr10	102741608	102741846	-	239	1	HC-lncRNA	27	-1.25082
TCONS_00018573	XLOC_013230	chr10	104907182	104920715	-	356	2	HC-lncRNA	19	-1.18485
TCONS_00018574	XLOC_013230	chr10	104919721	104920715	-	995	1	HC-lncRNA	45	-1.28602
TCONS_00016140	XLOC_011680	chr10	106599458	106601559	+	793	2	HC-lncRNA	64	-1.21762
TCONS_00020925	XLOC_015168	chr10	108462244	108463300	.	1057	1	HC-lncRNA	59	-1.42475
GRMZM2G002911_T01	GRMZM2G002911	chr10	110946151	110946637	+	325	2	HC-lncRNA	35	-0.237018
TCONS_00020957	XLOC_015200	chr10	111691219	111691578	.	360	1	HC-lncRNA	42	-1.18739
TCONS_00020959	XLOC_015202	chr10	111787211	111787781	.	571	1	HC-lncRNA	76	-1.11951
TCONS_00021001	XLOC_015244	chr10	113652396	113652843	.	448	1	HC-lncRNA	55	-1.54676
TCONS_00021033	XLOC_015276	chr10	116159522	116159908	.	387	1	HC-lncRNA	40	-1.24551
GRMZM2G027589_T01	GRMZM2G027589	chr10	117200375	117200624	+	250	1	HC-lncRNA	55	-1.17115
TCONS_00021130	XLOC_015373	chr10	124148557	124148989	.	433	1	HC-lncRNA	48	-1.14961
TCONS_00021146	XLOC_015389	chr10	125436409	125437101	.	693	1	HC-lncRNA	78	-1.05657
GRMZM2G077452_T01	GRMZM2G077452	chr10	129516703	129516866	+	164	1	HC-lncRNA	54	-1.3347
TCONS_00019063	XLOC_013531	chr10	130725168	130725769	-	508	2	HC-lncRNA	83	-1.33042
GRMZM2G577086_T01	GRMZM2G577086	chr10	132973291	132973530	+	240	1	HC-lncRNA	64	-1.00672
TCONS_00019135	XLOC_013578	chr10	134051495	134052507	-	867	2	HC-lncRNA	71	-1.05135
TCONS_00021265	XLOC_015508	chr10	134513289	134513560	.	272	1	HC-lncRNA	38	-1.36679
GRMZM2G534801_T01	GRMZM2G534801	chr10	135626465	135626692	-	228	1	HC-lncRNA	33	-1.31174
TCONS_00021288	XLOC_015531	chr10	136705235	136705758	.	524	1	HC-lncRNA	87	-1.2204
TCONS_00016787	XLOC_012093	chr10	136883873	136885751	+	1044	2	HC-lncRNA	99	-1.45569
TCONS_00021297	XLOC_015540	chr10	137150048	137150351	.	304	1	HC-lncRNA	22	-1.33125
GRMZM2G571344_T01	GRMZM2G571344	chr10	143410225	143410523	-	299	1	HC-lncRNA	66	-1.2226
TCONS_00021440	XLOC_015683	chr10	145179566	145180041	.	476	1	HC-lncRNA	54	-1.02478
GRMZM2G107204_T01	GRMZM2G107204	chr10	145373101	145373410	-	310	1	HC-lncRNA	63	-1.345
TCONS_00021459	XLOC_015702	chr10	146175928	146176401	.	474	1	HC-lncRNA	83	-1.23024
GRMZM5G840572_T01	GRMZM5G840572	chr10	147059272	147059558	-	287	1	HC-lncRNA	75	-1.30724
TCONS_00021488	XLOC_015731	chr10	147323429	147324069	.	641	1	HC-lncRNA	69	-1.36923
GRMZM2G150286_T04	GRMZM2G150286	chr10	147608342	147609726	-	1385	1	HC-lncRNA	39	-1.24497
TCONS_00021515	XLOC_015758	chr10	148830371	148830776	.	406	1	HC-lncRNA	91	-1.11517
GRMZM5G809640_T01	GRMZM5G809640	chr10	149039487	149039814	+	328	1	HC-lncRNA	63	-1.25186
TCONS_00021540	XLOC_015779	chr2	331207	332029	+	823	1	HC-lncRNA	68	-1.34578
TCONS_00030102	XLOC_021270	chr2	4203243	4203926	.	684	1	HC-lncRNA	39	-1.24772
TCONS_00030119	XLOC_021287	chr2	4484473	4484901	.	429	1	HC-lncRNA	87	-1.50963
TCONS_00030126	XLOC_021294	chr2	4615990	4616360	.	371	1	HC-lncRNA	35	-1.15602
GRMZM2G386417_T01	GRMZM2G386417	chr2	4621723	4622308	+	586	1	HC-lncRNA	56	-1.14989
TCONS_00030135	XLOC_021303	chr2	5081255	5081537	.	283	1	HC-lncRNA	23	-1.4423
TCONS_00030141	XLOC_021309	chr2	5372470	5372996	.	527	1	HC-lncRNA	36	-1.18086
TCONS_00030152	XLOC_021320	chr2	6332157	6332567	.	411	1	HC-lncRNA	29	-1.36367
TCONS_00030154	XLOC_021322	chr2	6357087	6357381	.	295	1	HC-lncRNA	36	-1.24305
GRMZM5G866678_T01	GRMZM5G866678	chr2	6363556	6363990	-	435	1	HC-lncRNA	53	-1.13535
GRMZM2G175317_T01	GRMZM2G175317	chr2	7310080	7310344	-	265	1	HC-lncRNA	78	-1.35764
TCONS_00030189	XLOC_021357	chr2	8269599	8269856	.	258	1	HC-lncRNA	36	-1.3503
GRMZM2G149012_T01	GRMZM2G149012	chr2	8952082	8953059	+	254	2	HC-lncRNA	67	-1.38823
GRMZM2G084161_T01	GRMZM2G084161	chr2	9099920	9100132	+	213	1	HC-lncRNA	70	-1.46331
TCONS_00030195	XLOC_021363	chr2	9426664	9427105	.	442	1	HC-lncRNA	59	-1.16481
GRMZM2G489176_T01	GRMZM2G489176	chr2	12246012	12246224	+	213	1	HC-lncRNA	26	-1.00167
TCONS_00030316	XLOC_021482	chr2	13289928	13290915	.	988	1	HC-lncRNA	55	-1.2468
TCONS_00030317	XLOC_021483	chr2	13297588	13298585	.	998	1	HC-lncRNA	76	-1.35988
TCONS_00030323	XLOC_021489	chr2	13542469	13542828	.	360	1	HC-lncRNA	75	-0.977503
TCONS_00030340	XLOC_021506	chr2	15116806	15117508	.	703	1	HC-lncRNA	59	-1.08317
TCONS_00030345	XLOC_021511	chr2	15566358	15566676	.	319	1	HC-lncRNA	39	-1.25379
TCONS_00030358	XLOC_021524	chr2	16643350	16643781	.	432	1	HC-lncRNA	40	-1.3554
TCONS_00022234	XLOC_016192	chr2	16865883	16866621	+	739	1	HC-lncRNA	66	-1.41468
GRMZM5G811604_T01	GRMZM5G811604	chr2	17241016	17241343	+	328	1	HC-lncRNA	63	-1.25186
GRMZM2G082348_T01	GRMZM2G082348	chr2	17554593	17554889	-	297	1	HC-lncRNA	64	-1.17739
TCONS_00030374	XLOC_021540	chr2	17686016	17686892	.	877	1	HC-lncRNA	54	-1.4646
GRMZM2G175528_T01	GRMZM2G175528	chr2	18111444	18111645	+	202	1	HC-lncRNA	67	-1.30229
GRMZM2G580571_T01	GRMZM2G580571	chr2	18313715	18313960	-	246	1	HC-lncRNA	49	-1.04261
TCONS_00022285	XLOC_016226	chr2	19132803	19133756	+	954	1	HC-lncRNA	58	-0.921002
TCONS_00022286	XLOC_016226	chr2	19133052	19133512	+	378	2	HC-lncRNA	26	-1.00967
GRMZM2G055195_T01	GRMZM2G055195	chr2	20722924	20723153	-	230	1	HC-lncRNA	76	-1.16326
GRMZM2G516189_T01	GRMZM2G516189	chr2	22758384	22758609	+	226	1	HC-lncRNA	36	-1.11551
GRMZM2G165083_T01	GRMZM2G165083	chr2	22894528	22895743	+	455	3	HC-lncRNA	89	-0.63603
TCONS_00022415	XLOC_016306	chr2	24009238	24010072	+	677	3	HC-lncRNA	91	-1.15569
TCONS_00026784	XLOC_019077	chr2	24869768	24871601	-	239	3	HC-lncRNA	32	-1.03752
GRMZM5G865274_T01	GRMZM5G865274	chr2	25741867	25742180	-	314	1	HC-lncRNA	52	-1.35149
TCONS_00030526	XLOC_021692	chr2	28043953	28044438	.	486	1	HC-lncRNA	63	-1.0614
GRMZM2G502626_T01	GRMZM2G502626	chr2	30495709	30496111	+	403	1	HC-lncRNA	59	-0.826191
GRMZM2G545965_T01	GRMZM2G545965	chr2	32020528	32020789	+	262	1	HC-lncRNA	49	-1.32045
GRMZM2G057628_T01	GRMZM2G057628	chr2	37137778	37137943	+	166	1	HC-lncRNA	52	-1.49738
TCONS_00030636	XLOC_021802	chr2	37730300	37730604	.	305	1	HC-lncRNA	61	-1.40728
GRMZM2G547723_T01	GRMZM2G547723	chr2	40678302	40678549	+	248	1	HC-lncRNA	47	-1.12501
GRMZM2G094620_T01	GRMZM2G094620	chr2	41227546	41227811	-	266	1	HC-lncRNA	76	-1.11437
TCONS_00030679	XLOC_021845	chr2	41229690	41230279	.	590	1	HC-lncRNA	84	-1.29408
GRMZM5G812544_T01	GRMZM5G812544	chr2	43563249	43563480	+	232	1	HC-lncRNA	59	-1.49846
TCONS_00030703	XLOC_021869	chr2	44257798	44258097	.	300	1	HC-lncRNA	40	-1.15043
TCONS_00027230	XLOC_019352	chr2	45217757	45218411	-	498	3	HC-lncRNA	67	-1.16883
TCONS_00022852	XLOC_016589	chr2	46094506	46095323	+	362	2	HC-lncRNA	97	-1.35909
TCONS_00030723	XLOC_021889	chr2	46357991	46358486	.	496	1	HC-lncRNA	34	-1.26096
TCONS_00030729	XLOC_021895	chr2	47146735	47147339	.	605	1	HC-lncRNA	97	-1.19291
GRMZM2G578489_T01	GRMZM2G578489	chr2	47651823	47652204	+	382	1	HC-lncRNA	80	-1.22232
TCONS_00030768	XLOC_021934	chr2	51325815	51326705	.	891	1	HC-lncRNA	55	-1.01444
TCONS_00030786	XLOC_021952	chr2	52578223	52579244	.	1022	1	HC-lncRNA	85	-1.34962
TCONS_00030805	XLOC_021971	chr2	54279614	54279903	.	290	1	HC-lncRNA	37	-1.4129
TCONS_00030811	XLOC_021977	chr2	54748081	54748492	.	412	1	HC-lncRNA	48	-1.09127
TCONS_00030812	XLOC_021978	chr2	54753209	54753455	.	247	1	HC-lncRNA	22	-1.1318
GRMZM2G138786_T01	GRMZM2G138786	chr2	55817793	55818040	+	248	1	HC-lncRNA	82	-1.30498
TCONS_00030865	XLOC_022031	chr2	60042560	60042967	.	408	1	HC-lncRNA	72	-1.06525
GRMZM2G068579_T01	GRMZM2G068579	chr2	60871112	60871403	+	292	1	HC-lncRNA	75	-1.43381
TCONS_00030870	XLOC_022036	chr2	60915657	60916255	.	599	1	HC-lncRNA	61	-1.22727
TCONS_00023083	XLOC_016738	chr2	61083146	61091084	+	702	3	HC-lncRNA	70	-0.940204
TCONS_00023084	XLOC_016738	chr2	61083674	61091084	+	312	2	HC-lncRNA	30	-1.1614
TCONS_00027493	XLOC_019520	chr2	62408839	62409290	-	379	2	HC-lncRNA	55	-1.16015
TCONS_00030885	XLOC_022051	chr2	62917056	62917578	.	523	1	HC-lncRNA	54	-1.09256
GRMZM2G585964_T01	GRMZM2G585964	chr2	62975018	62975323	-	306	1	HC-lncRNA	76	-0.732059
TCONS_00030892	XLOC_022058	chr2	63682984	63683795	.	812	1	HC-lncRNA	91	-1.39758
GRMZM2G463100_T01	GRMZM2G463100	chr2	65033477	65034195	+	214	3	HC-lncRNA	47	-1.2463
TCONS_00023148	XLOC_016780	chr2	65897769	65899016	+	415	4	HC-lncRNA	68	-1.10726
TCONS_00030954	XLOC_022120	chr2	69341782	69342364	.	583	1	HC-lncRNA	40	-1.19251
TCONS_00030955	XLOC_022121	chr2	69403500	69403849	.	350	1	HC-lncRNA	49	-0.967226
TCONS_00030961	XLOC_022127	chr2	69945028	69945281	.	254	1	HC-lncRNA	28	-1.28181
TCONS_00027567	XLOC_019567	chr2	70113601	70115314	-	495	2	HC-lncRNA	66	-1.4612
TCONS_00027569	XLOC_019568	chr2	70121758	70123299	-	342	2	HC-lncRNA	69	-1.29251
TCONS_00031014	XLOC_022180	chr2	72522712	72522943	.	232	1	HC-lncRNA	3	-1.33832
GRMZM2G154031_T01	GRMZM2G154031	chr2	75829820	75830210	+	306	2	HC-lncRNA	52	-1.18893
TCONS_00023317	XLOC_016892	chr2	83948036	83949136	+	618	2	HC-lncRNA	47	-1.05652
TCONS_00031126	XLOC_022292	chr2	85798378	85799008	.	631	1	HC-lncRNA	65	-0.967564
TCONS_00023327	XLOC_016899	chr2	86037456	86039119	+	319	2	HC-lncRNA	39	-1.35121
TCONS_00031145	XLOC_022311	chr2	87407279	87407557	.	279	1	HC-lncRNA	39	-1.17637
TCONS_00031160	XLOC_022326	chr2	88681912	88682308	.	397	1	HC-lncRNA	28	-1.53787
GRMZM2G491294_T01	GRMZM2G491294	chr2	89032928	89033509	-	582	1	HC-lncRNA	49	-1.35291
TCONS_00031173	XLOC_022339	chr2	89541500	89541726	.	227	1	HC-lncRNA	17	-1.27342
TCONS_00031176	XLOC_022342	chr2	89723773	89724012	.	240	1	HC-lncRNA	68	-1.49676
TCONS_00031198	XLOC_022364	chr2	91488193	91488667	.	475	1	HC-lncRNA	68	-0.991454
TCONS_00031212	XLOC_022378	chr2	93217709	93218133	.	425	1	HC-lncRNA	87	-1.1425
TCONS_00031278	XLOC_022440	chr2	97616632	97617602	.	971	1	HC-lncRNA	44	-1.11078
TCONS_00027786	XLOC_019727	chr2	98274235	98276517	-	260	2	HC-lncRNA	9	-1.1561
GRMZM2G495105_T01	GRMZM2G495105	chr2	99642253	99642481	+	229	1	HC-lncRNA	37	-1.27136
GRMZM2G065979_T01	GRMZM2G065979	chr2	99895955	99896276	+	199	2	HC-lncRNA	56	-1.11195
TCONS_00027811	XLOC_019744	chr2	101363975	101365306	-	367	2	HC-lncRNA	88	-1.32128
TCONS_00031331	XLOC_022493	chr2	102016149	102016586	.	438	1	HC-lncRNA	76	-1.28012
TCONS_00031341	XLOC_022503	chr2	102665440	102665926	.	487	1	HC-lncRNA	73	-1.24909
TCONS_00031355	XLOC_022517	chr2	103654684	103654935	.	252	1	HC-lncRNA	30	-0.87963
TCONS_00031357	XLOC_022519	chr2	103895576	103895947	.	372	1	HC-lncRNA	50	-1.00991
GRMZM2G120856_T01	GRMZM2G120856	chr2	104683856	104684143	-	288	1	HC-lncRNA	58	-1.07373
TCONS_00023489	XLOC_017011	chr2	104821911	104822715	+	805	1	HC-lncRNA	53	-1.25833
TCONS_00023490	XLOC_017011	chr2	104821911	104823939	+	295	2	HC-lncRNA	53	-1.10248
TCONS_00031382	XLOC_022544	chr2	105303850	105304197	.	348	1	HC-lncRNA	86	-1.40937
GRMZM2G524296_T01	GRMZM2G524296	chr2	106393475	106394123	-	649	1	HC-lncRNA	57	-1.17324
TCONS_00031398	XLOC_022560	chr2	106976447	106976890	.	444	1	HC-lncRNA	72	-1.23237
TCONS_00027867	XLOC_019784	chr2	107200151	107200867	-	373	2	HC-lncRNA	84	-1.147
TCONS_00031436	XLOC_022598	chr2	107827257	107827653	.	397	1	HC-lncRNA	78	-0.914236
TCONS_00031448	XLOC_022610	chr2	108584352	108585036	.	685	1	HC-lncRNA	91	-1.09494
GRMZM2G408408_T01	GRMZM2G408408	chr2	110425137	110425352	-	216	1	HC-lncRNA	62	-1.06255
GRMZM5G820650_T01	GRMZM5G820650	chr2	110617293	110617569	+	277	1	HC-lncRNA	57	-1.11341
GRMZM2G489307_T01	GRMZM2G489307	chr2	110617308	110617572	-	265	1	HC-lncRNA	62	-0.842172
GRMZM2G021223_T05	GRMZM2G021223	chr2	111136463	111136804	+	342	1	HC-lncRNA	35	-1.31309
TCONS_00031477	XLOC_022639	chr2	111161017	111161677	.	661	1	HC-lncRNA	50	-1.29215
TCONS_00027926	XLOC_019822	chr2	111305100	111305931	-	832	1	HC-lncRNA	98	-0.995879
GRMZM2G546560_T01	GRMZM2G546560	chr2	111395204	111395411	-	208	1	HC-lncRNA	37	-1.5064
TCONS_00031506	XLOC_022668	chr2	113130607	113131016	.	410	1	HC-lncRNA	63	-1.05037
TCONS_00031510	XLOC_022672	chr2	113364799	113365375	.	577	1	HC-lncRNA	45	-1.3865
TCONS_00031536	XLOC_022698	chr2	116318342	116318711	.	370	1	HC-lncRNA	85	-1.01919
TCONS_00027994	XLOC_019875	chr2	118586711	118587915	-	290	2	HC-lncRNA	40	-1.32175
TCONS_00031588	XLOC_022750	chr2	119909859	119910110	.	252	1	HC-lncRNA	59	-1.32798
TCONS_00031603	XLOC_022765	chr2	121781911	121782165	.	255	1	HC-lncRNA	12	-1.1559
TCONS_00031640	XLOC_022802	chr2	125427906	125428161	.	256	1	HC-lncRNA	17	-1.34447
GRMZM2G118817_T01	GRMZM2G118817	chr2	126580852	126581220	+	227	2	HC-lncRNA	62	-1.2357
TCONS_00028043	XLOC_019908	chr2	126820546	126821936	-	427	2	HC-lncRNA	62	-1.25646
TCONS_00028063	XLOC_019921	chr2	128377965	128378637	-	574	2	HC-lncRNA	52	-1.15213
GRMZM2G055326_T01	GRMZM2G055326	chr2	130510102	130510269	+	168	1	HC-lncRNA	52	-0.936862
TCONS_00031715	XLOC_022877	chr2	131700570	131700999	.	430	1	HC-lncRNA	68	-1.03297
GRMZM2G097084_T01	GRMZM2G097084	chr2	133616792	133617422	+	517	2	HC-lncRNA	89	-0.807464
TCONS_00031732	XLOC_022894	chr2	133714839	133715340	.	502	1	HC-lncRNA	50	-1.43505
GRMZM2G587004_T01	GRMZM2G587004	chr2	134447801	134448006	-	206	1	HC-lncRNA	48	-1.09408
TCONS_00031742	XLOC_022904	chr2	134504453	134504807	.	355	1	HC-lncRNA	33	-1.36662
TCONS_00028119	XLOC_019956	chr2	135444469	135446377	-	452	2	HC-lncRNA	81	-1.11484
TCONS_00031754	XLOC_022916	chr2	135503451	135503949	.	499	1	HC-lncRNA	61	-1.14424
GRMZM2G579950_T01	GRMZM2G579950	chr2	136657227	136657466	+	240	1	HC-lncRNA	35	-1.5078
TCONS_00031777	XLOC_022939	chr2	137271416	137271878	.	463	1	HC-lncRNA	53	-1.37514
TCONS_00031817	XLOC_022979	chr2	140584452	140584935	.	484	1	HC-lncRNA	48	-1.30233
TCONS_00031855	XLOC_023017	chr2	143256389	143256812	.	424	1	HC-lncRNA	58	-1.06007
TCONS_00031856	XLOC_023018	chr2	143256988	143257294	.	307	1	HC-lncRNA	22	-1.447
GRMZM2G094440_T01	GRMZM2G094440	chr2	143430210	143430535	-	326	1	HC-lncRNA	94	-1.20214
GRMZM2G509362_T01	GRMZM2G509362	chr2	145897047	145897292	-	246	1	HC-lncRNA	33	-1.05803
GRMZM2G041819_T01	GRMZM2G041819	chr2	146366927	146367187	-	261	1	HC-lncRNA	63	-1.34537
TCONS_00023978	XLOC_017343	chr2	151074316	151074734	+	419	1	HC-lncRNA	52	-1.35766
TCONS_00028283	XLOC_020066	chr2	151234345	151234681	-	212	2	HC-lncRNA	15	-1.53307
GRMZM2G055535_T01	GRMZM2G055535	chr2	153597263	153597513	-	159	2	HC-lncRNA	52	-1.18458
GRMZM2G509085_T01	GRMZM2G509085	chr2	156931932	156932316	+	385	1	HC-lncRNA	68	-1.05408
TCONS_00032039	XLOC_023201	chr2	159746743	159747058	.	316	1	HC-lncRNA	44	-1.23752
TCONS_00028374	XLOC_020127	chr2	160032078	160032366	-	289	1	HC-lncRNA	24	-1.14417
TCONS_00032044	XLOC_023206	chr2	160174728	160175129	.	402	1	HC-lncRNA	100	-0.883383
TCONS_00024107	XLOC_017419	chr2	160264122	160264574	+	338	2	HC-lncRNA	44	-1.1301
TCONS_00032046	XLOC_023208	chr2	160293932	160294156	.	225	1	HC-lncRNA	44	-1.13431
TCONS_00032055	XLOC_023217	chr2	161486568	161486831	.	264	1	HC-lncRNA	15	-1.28698
GRMZM2G111051_T01	GRMZM2G111051	chr2	162219425	162219684	+	260	1	HC-lncRNA	74	-1.47396
GRMZM2G087913_T01	GRMZM2G087913	chr2	163727784	163728043	+	260	1	HC-lncRNA	53	-0.894082
TCONS_00032071	XLOC_023233	chr2	163845602	163845941	.	340	1	HC-lncRNA	13	-1.3659
TCONS_00032091	XLOC_023253	chr2	165765293	165765646	.	354	1	HC-lncRNA	30	-1.23351
TCONS_00032096	XLOC_023258	chr2	166898734	166898959	.	226	1	HC-lncRNA	23	-1.1171
TCONS_00028510	XLOC_020209	chr2	170621733	170623443	-	1025	2	HC-lncRNA	68	-1.25847
TCONS_00032152	XLOC_023314	chr2	170790481	170790728	.	248	1	HC-lncRNA	31	-1.36023
GRMZM2G522469_T01	GRMZM2G522469	chr2	170865022	170865281	+	260	1	HC-lncRNA	42	-1.08441
TCONS_00032153	XLOC_023315	chr2	170886961	170887801	.	841	1	HC-lncRNA	33	-1.41648
GRMZM5G892032_T01	GRMZM5G892032	chr2	173641287	173641898	-	612	1	HC-lncRNA	67	-0.757557
GRMZM2G050242_T01	GRMZM2G050242	chr2	174244319	174244958	+	496	2	HC-lncRNA	81	-0.99209
GRMZM2G568395_T01	GRMZM2G568395	chr2	175339664	175339878	+	215	1	HC-lncRNA	29	-1.31511
TCONS_00024356	XLOC_017574	chr2	175835375	175835940	+	566	1	HC-lncRNA	98	-0.880195
GRMZM2G579957_T01	GRMZM2G579957	chr2	178185769	178186124	-	356	1	HC-lncRNA	35	-1.3911
TCONS_00032247	XLOC_023408	chr2	178498988	178499293	.	306	1	HC-lncRNA	33	-1.32096
TCONS_00032262	XLOC_023423	chr2	179554505	179555076	.	572	1	HC-lncRNA	81	-1.25348
TCONS_00032269	XLOC_023430	chr2	180408445	180408694	.	250	1	HC-lncRNA	55	-1.09375
TCONS_00024518	XLOC_017671	chr2	183991628	183993511	+	348	2	HC-lncRNA	46	-1.04674
TCONS_00028760	XLOC_020361	chr2	185221150	185222947	-	1110	3	HC-lncRNA	76	-1.28196
TCONS_00032342	XLOC_023503	chr2	186388885	186389540	.	656	1	HC-lncRNA	100	-1.44436
TCONS_00028792	XLOC_020382	chr2	186793653	186794431	-	645	2	HC-lncRNA	60	-1.1368
TCONS_00032368	XLOC_023529	chr2	188060662	188061125	.	464	1	HC-lncRNA	62	-1.2534
GRMZM2G514898_T01	GRMZM2G514898	chr2	188186729	188187025	+	297	1	HC-lncRNA	38	-1.31873
TCONS_00032373	XLOC_023534	chr2	188213090	188213533	.	444	1	HC-lncRNA	34	-1.17699
GRMZM2G486539_T01	GRMZM2G486539	chr2	188528406	188528776	+	371	1	HC-lncRNA	48	-1.19257
TCONS_00032392	XLOC_023553	chr2	189774063	189774866	.	804	1	HC-lncRNA	57	-1.33196
GRMZM2G042948_T01	GRMZM2G042948	chr2	190871990	190872242	+	253	1	HC-lncRNA	52	-1.1919
TCONS_00032407	XLOC_023568	chr2	190933903	190934155	.	253	1	HC-lncRNA	20	-1.48684
TCONS_00032418	XLOC_023579	chr2	191999798	192000174	.	377	1	HC-lncRNA	41	-1.21217
GRMZM2G374643_T01	GRMZM2G374643	chr2	195523901	195524202	-	302	1	HC-lncRNA	55	-1.0573
TCONS_00032479	XLOC_023640	chr2	197569164	197569566	.	403	1	HC-lncRNA	44	-1.24253
TCONS_00032507	XLOC_023668	chr2	198853870	198854402	.	533	1	HC-lncRNA	46	-1.2218
GRMZM2G425090_T01	GRMZM2G425090	chr2	199855943	199856294	+	320	2	HC-lncRNA	72	-1.17462
TCONS_00032594	XLOC_023755	chr2	206962917	206963180	.	264	1	HC-lncRNA	6	-1.13169
GRMZM2G024700_T01	GRMZM2G024700	chr2	207696658	207697030	-	373	1	HC-lncRNA	79	-1.24493
GRMZM5G808394_T01	GRMZM5G808394	chr2	208492744	208492968	+	225	1	HC-lncRNA	75	-1.2203
TCONS_00032620	XLOC_023781	chr2	209488444	209489469	.	1026	1	HC-lncRNA	56	-1.15479
TCONS_00032626	XLOC_023787	chr2	210181852	210182280	.	429	1	HC-lncRNA	13	-1.31303
GRMZM2G159205_T01	GRMZM2G159205	chr2	211506812	211507039	-	228	1	HC-lncRNA	60	-0.567976
TCONS_00032704	XLOC_023865	chr2	214854667	214855268	.	602	1	HC-lncRNA	57	-1.0385
GRMZM2G075853_T01	GRMZM2G075853	chr2	215525511	215525688	+	178	1	HC-lncRNA	56	-0.89536
GRMZM2G117094_T01	GRMZM2G117094	chr2	216715396	216715676	-	281	1	HC-lncRNA	68	-1.24478
GRMZM5G831434_T01	GRMZM5G831434	chr2	216715396	216715676	+	281	1	HC-lncRNA	53	-1.0214
TCONS_00032746	XLOC_023906	chr2	219191325	219191617	.	293	1	HC-lncRNA	39	-1.42657
TCONS_00032754	XLOC_023914	chr2	219511110	219511695	.	586	1	HC-lncRNA	76	-0.830469
TCONS_00032756	XLOC_023916	chr2	219801454	219802025	.	572	1	HC-lncRNA	70	-1.15407
TCONS_00025519	XLOC_018278	chr2	220257460	220257993	+	534	1	HC-lncRNA	73	-1.27481
TCONS_00032778	XLOC_023938	chr2	221611897	221612158	.	262	1	HC-lncRNA	0	-1.14172
TCONS_00025572	XLOC_018309	chr2	222121846	222123298	+	412	2	HC-lncRNA	43	-1.22662
GRMZM2G512997_T01	GRMZM2G512997	chr2	222967517	222967859	-	343	1	HC-lncRNA	34	-1.25261
TCONS_00032799	XLOC_023959	chr2	223021137	223021677	.	541	1	HC-lncRNA	10	-1.27887
TCONS_00032802	XLOC_023962	chr2	223057455	223057724	.	270	1	HC-lncRNA	17	-1.43474
TCONS_00032803	XLOC_023963	chr2	223057908	223058287	.	380	1	HC-lncRNA	64	-1.52235
TCONS_00032810	XLOC_023970	chr2	223382568	223383116	.	549	1	HC-lncRNA	77	-1.50406
TCONS_00029658	XLOC_020952	chr2	223639527	223640153	-	627	1	HC-lncRNA	48	-1.0259
TCONS_00032815	XLOC_023975	chr2	223640321	223640617	.	297	1	HC-lncRNA	21	-0.985386
TCONS_00032816	XLOC_023976	chr2	223642660	223643226	.	567	1	HC-lncRNA	40	-1.40493
GRMZM2G003115_T01	GRMZM2G003115	chr2	223972156	223975088	-	429	2	HC-lncRNA	55	-1.00242
TCONS_00025682	XLOC_018373	chr2	225579419	225579772	+	186	3	HC-lncRNA	28	-1.09161
GRMZM2G545760_T01	GRMZM2G545760	chr2	225604473	225604753	+	281	1	HC-lncRNA	53	-1.0214
GRMZM2G078523_T01	GRMZM2G078523	chr2	228770158	228770597	+	440	1	HC-lncRNA	85	-0.888999
TCONS_00029817	XLOC_021056	chr2	229841863	229842507	-	570	2	HC-lncRNA	55	-1.50694
GRMZM2G089865_T01	GRMZM2G089865	chr2	229847134	229847345	+	212	1	HC-lncRNA	54	-0.963259
GRMZM2G564577_T01	GRMZM2G564577	chr2	229934971	229935249	-	279	1	HC-lncRNA	29	-1.33401
TCONS_00032987	XLOC_024147	chr2	234843454	234844489	.	1036	1	HC-lncRNA	84	-1.26161
TCONS_00026003	XLOC_018588	chr2	236028981	236029699	+	719	1	HC-lncRNA	78	-0.904763
TCONS_00026004	XLOC_018588	chr2	236029363	236029699	+	254	2	HC-lncRNA	21	-1.17205
TCONS_00040713	XLOC_029081	chr3	180103	180840	.	738	1	HC-lncRNA	69	-1.22611
TCONS_00040715	XLOC_029083	chr3	297552	297898	.	347	1	HC-lncRNA	59	-1.39129
GRMZM2G175041_T01	GRMZM2G175041	chr3	1561626	1561964	-	339	1	HC-lncRNA	51	-1.16314
TCONS_00033068	XLOC_024206	chr3	2631739	2632395	+	448	3	HC-lncRNA	55	-0.935933
TCONS_00040751	XLOC_029119	chr3	2801099	2801625	.	527	1	HC-lncRNA	33	-1.54596
GRMZM2G055393_T01	GRMZM2G055393	chr3	4716371	4716625	+	255	1	HC-lncRNA	57	-1.48683
GRMZM2G557214_T01	GRMZM2G557214	chr3	6028642	6029050	+	409	1	HC-lncRNA	31	-1.19058
TCONS_00040812	XLOC_029180	chr3	6977085	6977536	.	452	1	HC-lncRNA	60	-1.23701
TCONS_00040814	XLOC_029182	chr3	7091937	7092320	.	384	1	HC-lncRNA	75	-1.34987
GRMZM2G507510_T01	GRMZM2G507510	chr3	9274343	9274570	+	228	1	HC-lncRNA	43	-1.22409
TCONS_00040853	XLOC_029221	chr3	10462450	10463194	.	745	1	HC-lncRNA	81	-1.23163
TCONS_00040862	XLOC_029230	chr3	10946169	10946555	.	387	1	HC-lncRNA	53	-1.06343
TCONS_00040894	XLOC_029262	chr3	12932825	12933694	.	870	1	HC-lncRNA	99	-1.31409
TCONS_00037379	XLOC_026969	chr3	14704185	14705870	-	396	2	HC-lncRNA	39	-1.29858
GRMZM5G835873_T01	GRMZM5G835873	chr3	17404617	17404838	+	222	1	HC-lncRNA	52	-1.03703
GRMZM2G120333_T01	GRMZM2G120333	chr3	17737879	17738109	+	231	1	HC-lncRNA	68	-1.111
TCONS_00040978	XLOC_029345	chr3	19482782	19483110	.	329	1	HC-lncRNA	37	-1.256
TCONS_00040983	XLOC_029350	chr3	20005072	20005370	.	299	1	HC-lncRNA	30	-1.11658
TCONS_00041002	XLOC_029369	chr3	22152589	22153385	.	797	1	HC-lncRNA	79	-1.3912
TCONS_00041013	XLOC_029380	chr3	22675362	22675728	.	367	1	HC-lncRNA	56	-1.10407
GRMZM2G153248_T01	GRMZM2G153248	chr3	23734083	23734370	+	288	1	HC-lncRNA	70	-1.31739
TCONS_00041024	XLOC_029391	chr3	23749703	23750142	.	440	1	HC-lncRNA	47	-1.4382
GRMZM5G879574_T01	GRMZM5G879574	chr3	23841625	23842040	-	416	1	HC-lncRNA	58	-1.16341
GRMZM2G114535_T01	GRMZM2G114535	chr3	23895724	23896023	+	300	1	HC-lncRNA	53	-1.16373
TCONS_00037588	XLOC_027111	chr3	27808129	27808769	-	513	2	HC-lncRNA	93	-1.03231
TCONS_00041098	XLOC_029465	chr3	30385831	30386253	.	423	1	HC-lncRNA	49	-1.14644
TCONS_00033832	XLOC_024682	chr3	37835884	37836743	+	860	1	HC-lncRNA	81	-1.41182
TCONS_00033867	XLOC_024704	chr3	40675305	40676641	+	392	2	HC-lncRNA	0	-1.01561
TCONS_00041241	XLOC_029608	chr3	43329592	43330209	.	618	1	HC-lncRNA	36	-1.17073
TCONS_00041258	XLOC_029625	chr3	45978745	45979071	.	327	1	HC-lncRNA	55	-1.08702
TCONS_00041279	XLOC_029646	chr3	47112603	47113618	.	1016	1	HC-lncRNA	83	-1.38828
GRMZM2G517280_T01	GRMZM2G517280	chr3	47899793	47900068	+	276	1	HC-lncRNA	53	-1.23925
TCONS_00041294	XLOC_029661	chr3	48057474	48058265	.	792	1	HC-lncRNA	43	-1.33452
TCONS_00041329	XLOC_029696	chr3	51237463	51237772	.	310	1	HC-lncRNA	30	-1.2039
TCONS_00041333	XLOC_029700	chr3	51986244	51986624	.	381	1	HC-lncRNA	48	-1.21975
TCONS_00041350	XLOC_029717	chr3	52521664	52522462	.	799	1	HC-lncRNA	62	-1.31488
TCONS_00041379	XLOC_029746	chr3	53954117	53954636	.	520	1	HC-lncRNA	77	-0.88748
TCONS_00041401	XLOC_029768	chr3	57044409	57044789	.	381	1	HC-lncRNA	48	-1.46765
GRMZM2G066761_T01	GRMZM2G066761	chr3	58559085	58559265	-	181	1	HC-lncRNA	53	-1.19777
TCONS_00041426	XLOC_029793	chr3	59440570	59441083	.	514	1	HC-lncRNA	90	-1.0918
TCONS_00041456	XLOC_029823	chr3	61026367	61026625	.	259	1	HC-lncRNA	37	-1.37808
TCONS_00034131	XLOC_024892	chr3	63108062	63109379	+	345	2	HC-lncRNA	46	-1.30642
TCONS_00041465	XLOC_029832	chr3	63370917	63371343	.	427	1	HC-lncRNA	61	-0.862579
GRMZM2G515669_T01	GRMZM2G515669	chr3	64821935	64822444	-	510	1	HC-lncRNA	100	-1.12464
TCONS_00041510	XLOC_029877	chr3	68192545	68193211	.	667	1	HC-lncRNA	96	-1.15994
TCONS_00041529	XLOC_029896	chr3	69790996	69792628	.	1633	1	HC-lncRNA	51	-1.29679
TCONS_00041546	XLOC_029913	chr3	71485163	71485470	.	308	1	HC-lncRNA	22	-1.3223
TCONS_00034224	XLOC_024960	chr3	74270911	74272196	+	377	2	HC-lncRNA	32	-1.25453
TCONS_00041611	XLOC_029978	chr3	78639251	78639876	.	626	1	HC-lncRNA	68	-1.38667
TCONS_00038132	XLOC_027454	chr3	81310277	81311099	-	823	1	HC-lncRNA	57	-1.3724
GRMZM2G023022_T01	GRMZM2G023022	chr3	81425089	81425390	+	302	1	HC-lncRNA	55	-1.12488
TCONS_00041705	XLOC_030072	chr3	85834996	85835302	.	307	1	HC-lncRNA	68	-1.30691
TCONS_00041714	XLOC_030081	chr3	86350304	86350963	.	660	1	HC-lncRNA	63	-1.18901
GRMZM2G000679_T01	GRMZM2G000679	chr3	86605678	86606252	-	428	2	HC-lncRNA	84	-0.98492
TCONS_00038181	XLOC_027486	chr3	87575048	87578256	-	345	2	HC-lncRNA	94	-1.1032
GRMZM2G555549_T01	GRMZM2G555549	chr3	87715636	87716061	-	426	1	HC-lncRNA	34	-1.37264
GRMZM2G009830_T01	GRMZM2G009830	chr3	87779574	87779827	+	254	1	HC-lncRNA	84	-1.18802
GRMZM5G845630_T01	GRMZM5G845630	chr3	88708307	88708579	+	273	1	HC-lncRNA	57	-0.847343
TCONS_00034371	XLOC_025062	chr3	92513055	92514437	+	424	2	HC-lncRNA	43	-1.19904
TCONS_00041794	XLOC_030161	chr3	93039960	93040215	.	256	1	HC-lncRNA	9	-1.07068
GRMZM2G053917_T04	GRMZM2G053917	chr3	94381836	94383714	+	849	3	HC-lncRNA	48	-1.26363
TCONS_00041823	XLOC_030190	chr3	95071175	95071761	.	587	1	HC-lncRNA	43	-1.41129
TCONS_00034406	XLOC_025085	chr3	95512045	95513653	+	326	2	HC-lncRNA	94	-1.09866
TCONS_00041832	XLOC_030199	chr3	96026592	96027027	.	436	1	HC-lncRNA	28	-1.5053
TCONS_00034452	XLOC_025117	chr3	102695089	102695559	+	471	1	HC-lncRNA	36	-1.11054
TCONS_00041916	XLOC_030283	chr3	104131387	104131723	.	337	1	HC-lncRNA	48	-1.27161
TCONS_00034505	XLOC_025153	chr3	109360562	109361974	+	540	2	HC-lncRNA	54	-0.925413
TCONS_00034506	XLOC_025153	chr3	109360562	109361974	+	537	2	HC-lncRNA	53	-0.92475
TCONS_00042008	XLOC_030374	chr3	112398794	112399233	.	440	1	HC-lncRNA	52	-1.50481
TCONS_00042071	XLOC_030437	chr3	117558313	117558970	.	658	1	HC-lncRNA	10	-1.33807
TCONS_00042086	XLOC_030452	chr3	118769644	118770129	.	486	1	HC-lncRNA	45	-1.26537
GRMZM2G502563_T01	GRMZM2G502563	chr3	119179533	119179923	+	391	1	HC-lncRNA	78	-1.05588
TCONS_00042105	XLOC_030471	chr3	120464699	120465178	.	480	1	HC-lncRNA	78	-1.49984
TCONS_00042108	XLOC_030474	chr3	120734181	120734971	.	791	1	HC-lncRNA	90	-1.29406
TCONS_00042114	XLOC_030480	chr3	121437619	121437939	.	321	1	HC-lncRNA	30	-0.979637
TCONS_00034613	XLOC_025228	chr3	121539945	121541424	+	516	2	HC-lncRNA	83	-1.21439
GRMZM2G162940_T01	GRMZM2G162940	chr3	121671304	121671660	+	357	1	HC-lncRNA	68	-1.48965
TCONS_00034618	XLOC_025232	chr3	121717747	121718317	+	512	2	HC-lncRNA	31	-1.40256
TCONS_00042143	XLOC_030509	chr3	123455785	123456016	.	232	1	HC-lncRNA	18	-1.21651
TCONS_00042165	XLOC_030531	chr3	125272521	125272771	.	251	1	HC-lncRNA	16	-1.46597
TCONS_00042180	XLOC_030546	chr3	126757544	126758196	.	653	1	HC-lncRNA	89	-1.2744
GRMZM2G510816_T01	GRMZM2G510816	chr3	127291476	127291799	+	324	1	HC-lncRNA	46	-1.45824
GRMZM5G845419_T01	GRMZM5G845419	chr3	127465362	127465694	+	333	1	HC-lncRNA	82	-1.37027
TCONS_00038598	XLOC_027757	chr3	131049742	131051420	-	468	2	HC-lncRNA	89	-1.25614
GRMZM2G515915_T01	GRMZM2G515915	chr3	136782558	136782878	+	321	1	HC-lncRNA	38	-0.909458
TCONS_00038698	XLOC_027820	chr3	139303034	139303473	-	332	2	HC-lncRNA	18	-1.18672
GRMZM2G034868_T03	GRMZM2G034868	chr3	142955610	142956657	-	309	2	HC-lncRNA	50	-1.15258
TCONS_00042357	XLOC_030722	chr3	144834890	144835994	.	1105	1	HC-lncRNA	63	-1.08346
TCONS_00038768	XLOC_027870	chr3	145181622	145181975	-	273	2	HC-lncRNA	26	-1.18758
TCONS_00042376	XLOC_030741	chr3	146446971	146447467	.	497	1	HC-lncRNA	80	-0.871809
GRMZM2G059730_T01	GRMZM2G059730	chr3	147279542	147279987	+	291	2	HC-lncRNA	52	-1.38289
TCONS_00042441	XLOC_030806	chr3	152172490	152172952	.	463	1	HC-lncRNA	49	-1.009
TCONS_00042442	XLOC_030807	chr3	152174375	152175024	.	650	1	HC-lncRNA	65	-1.15834
TCONS_00038988	XLOC_028007	chr3	157043780	157045083	-	340	2	HC-lncRNA	25	-1.24791
GRMZM2G560765_T01	GRMZM2G560765	chr3	159475284	159475505	-	222	1	HC-lncRNA	32	-1.02106
TCONS_00042540	XLOC_030905	chr3	161250335	161250820	.	486	1	HC-lncRNA	51	-1.39777
TCONS_00042555	XLOC_030920	chr3	163194181	163194448	.	268	1	HC-lncRNA	61	-1.21598
TCONS_00035289	XLOC_025679	chr3	163871057	163871737	+	605	2	HC-lncRNA	52	-1.31405
GRMZM5G838778_T01	GRMZM5G838778	chr3	164392594	164392808	-	215	1	HC-lncRNA	51	-1.06411
TCONS_00042637	XLOC_031002	chr3	170863979	170864471	.	493	1	HC-lncRNA	35	-1.28979
GRMZM2G498765_T01	GRMZM2G498765	chr3	171036453	171036747	-	295	1	HC-lncRNA	47	-1.23195
TCONS_00042646	XLOC_031011	chr3	172378830	172379548	.	719	1	HC-lncRNA	53	-1.16661
GRMZM5G817942_T01	GRMZM5G817942	chr3	172441609	172442709	-	257	2	HC-lncRNA	56	-1.10504
GRMZM2G493553_T01	GRMZM2G493553	chr3	174409337	174409635	+	299	1	HC-lncRNA	40	-0.936042
TCONS_00042705	XLOC_031070	chr3	175985977	175986621	.	645	1	HC-lncRNA	66	-1.22401
TCONS_00042752	XLOC_031117	chr3	179230176	179230625	.	450	1	HC-lncRNA	31	-1.33219
TCONS_00042756	XLOC_031121	chr3	179326565	179327339	.	775	1	HC-lncRNA	100	-1.02091
TCONS_00035642	XLOC_025895	chr3	179448184	179448920	+	737	1	HC-lncRNA	83	-1.14877
GRMZM5G853830_T01	GRMZM5G853830	chr3	179467603	179467971	+	369	1	HC-lncRNA	66	-1.47817
GRMZM5G870099_T01	GRMZM5G870099	chr3	179469458	179469758	+	301	1	HC-lncRNA	71	-1.03932
TCONS_00042763	XLOC_031128	chr3	179796637	179796926	.	290	1	HC-lncRNA	13	-1.18852
TCONS_00042765	XLOC_031130	chr3	179815433	179816048	.	616	1	HC-lncRNA	99	-0.979476
GRMZM2G006905_T01	GRMZM2G006905	chr3	180318067	180319530	+	310	3	HC-lncRNA	74	-1.06751
TCONS_00039422	XLOC_028272	chr3	181070346	181071994	-	1238	3	HC-lncRNA	74	-1.33055
GRMZM2G518003_T01	GRMZM2G518003	chr3	181701583	181701843	+	261	1	HC-lncRNA	44	-1.03476
TCONS_00042822	XLOC_031187	chr3	183561212	183561456	.	245	1	HC-lncRNA	56	-1.24282
GRMZM2G118419_T01	GRMZM2G118419	chr3	184066963	184067266	+	304	1	HC-lncRNA	89	-1.45751
TCONS_00042827	XLOC_031192	chr3	184076478	184076821	.	344	1	HC-lncRNA	55	-1.25655
TCONS_00035760	XLOC_025980	chr3	184632784	184634925	+	1902	3	HC-lncRNA	57	-1.20642
TCONS_00035761	XLOC_025980	chr3	184632784	184634925	+	2026	2	HC-lncRNA	57	-1.21089
TCONS_00035802	XLOC_026001	chr3	186349581	186351107	+	609	2	HC-lncRNA	83	-1.50348
TCONS_00042887	XLOC_031252	chr3	188664722	188665508	.	787	1	HC-lncRNA	72	-1.31655
GRMZM2G520063_T01	GRMZM2G520063	chr3	190770787	190771024	+	238	1	HC-lncRNA	46	-1.39198
TCONS_00042933	XLOC_031298	chr3	192010953	192011550	.	598	1	HC-lncRNA	70	-1.42453
TCONS_00035975	XLOC_026107	chr3	192324549	192325247	+	570	2	HC-lncRNA	27	-1.2914
TCONS_00042959	XLOC_031324	chr3	194466676	194467143	.	468	1	HC-lncRNA	32	-1.45813
GRMZM2G111637_T03	GRMZM2G111637	chr3	194820248	194820744	-	406	2	HC-lncRNA	57	-0.954117
GRMZM2G021698_T01	GRMZM2G021698	chr3	197326091	197326412	+	322	1	HC-lncRNA	66	-1.09408
TCONS_00039838	XLOC_028541	chr3	198537477	198538846	-	301	2	HC-lncRNA	45	-1.22233
GRMZM5G879426_T01	GRMZM5G879426	chr3	201635682	201635890	+	209	1	HC-lncRNA	61	-1.0118
TCONS_00043086	XLOC_031451	chr3	202183929	202184454	.	526	1	HC-lncRNA	61	-1.10837
GRMZM2G548149_T01	GRMZM2G548149	chr3	202225247	202225454	+	208	1	HC-lncRNA	32	-1.43293
TCONS_00036328	XLOC_026325	chr3	206773014	206774569	+	723	4	HC-lncRNA	45	-1.27475
TCONS_00043154	XLOC_031519	chr3	206775347	206775673	.	327	1	HC-lncRNA	32	-1.32371
TCONS_00043178	XLOC_031543	chr3	207860037	207860328	.	292	1	HC-lncRNA	42	-1.31609
TCONS_00043179	XLOC_031544	chr3	207869587	207870081	.	495	1	HC-lncRNA	57	-1.32049
GRMZM2G054715_T06	GRMZM2G054715	chr3	208044753	208045324	-	572	1	HC-lncRNA	67	-0.887433
TCONS_00043185	XLOC_031550	chr3	208271370	208271701	.	332	1	HC-lncRNA	66	-1.19788
GRMZM5G807953_T01	GRMZM5G807953	chr3	209839740	209839950	-	211	1	HC-lncRNA	70	-1.34487
GRMZM2G046326_T01	GRMZM2G046326	chr3	209915006	209915405	+	400	1	HC-lncRNA	71	-1.26744
TCONS_00043205	XLOC_031570	chr3	210560178	210560617	.	440	1	HC-lncRNA	30	-1.07503
TCONS_00043222	XLOC_031587	chr3	212499484	212499970	.	487	1	HC-lncRNA	34	-1.23425
GRMZM2G047324_T01	GRMZM2G047324	chr3	213774509	213775044	+	536	1	HC-lncRNA	83	-1.05898
TCONS_00043245	XLOC_031610	chr3	214092755	214093022	.	268	1	HC-lncRNA	32	-1.23831
TCONS_00036511	XLOC_026442	chr3	214093466	214093878	+	236	2	HC-lncRNA	23	-1.13233
TCONS_00036512	XLOC_026442	chr3	214093586	214093878	+	293	1	HC-lncRNA	7	-1.11308
TCONS_00043296	XLOC_031661	chr3	217225635	217226297	.	663	1	HC-lncRNA	81	-1.40917
GRMZM2G125392_T01	GRMZM2G125392	chr3	219713923	219714206	-	284	1	HC-lncRNA	94	-1.38507
TCONS_00043360	XLOC_031725	chr3	221248288	221248923	.	636	1	HC-lncRNA	54	-1.37575
TCONS_00043375	XLOC_031739	chr3	221694239	221695041	.	803	1	HC-lncRNA	35	-0.964957
TCONS_00043428	XLOC_031790	chr3	225119262	225119808	.	547	1	HC-lncRNA	72	-1.08076
GRMZM2G001296_T04	GRMZM2G001296	chr3	225197477	225198179	-	703	1	HC-lncRNA	37	-0.0915795
TCONS_00036807	XLOC_026635	chr3	225457771	225458020	+	250	1	HC-lncRNA	34	-1.16336
TCONS_00043441	XLOC_031803	chr3	227079624	227080092	.	469	1	HC-lncRNA	29	-1.40057
TCONS_00043458	XLOC_031820	chr3	228078813	228079237	.	425	1	HC-lncRNA	44	-1.30764
TCONS_00043460	XLOC_031822	chr3	228079836	228080122	.	287	1	HC-lncRNA	36	-1.18195
TCONS_00043466	XLOC_031828	chr3	228093682	228093896	.	215	1	HC-lncRNA	47	-1.03927
TCONS_00043483	XLOC_031845	chr3	229742008	229742310	.	303	1	HC-lncRNA	0	-1.33673
TCONS_00043496	XLOC_031858	chr3	231164658	231164885	.	228	1	HC-lncRNA	13	-1.16471
GRMZM2G048187_T01	GRMZM2G048187	chr4	1260313	1260587	-	275	1	HC-lncRNA	87	-1.18957
GRMZM2G512382_T01	GRMZM2G512382	chr4	1291446	1291771	+	326	1	HC-lncRNA	40	-1.11436
TCONS_00047470	XLOC_034452	chr4	1472550	1473112	-	432	2	HC-lncRNA	77	-0.943915
TCONS_00047489	XLOC_034466	chr4	2073740	2074526	-	623	2	HC-lncRNA	27	-1.29113
GRMZM2G085303_T01	GRMZM2G085303	chr4	3231369	3231737	+	257	2	HC-lncRNA	85	-1.20678
TCONS_00051203	XLOC_036838	chr4	3393556	3393890	.	335	1	HC-lncRNA	25	-1.399
TCONS_00047522	XLOC_034489	chr4	3402966	3403931	-	854	2	HC-lncRNA	60	-1.07533
TCONS_00051216	XLOC_036851	chr4	3743270	3743559	.	290	1	HC-lncRNA	41	-1.1094
TCONS_00051224	XLOC_036859	chr4	4375430	4375756	.	327	1	HC-lncRNA	76	-1.24232
TCONS_00051227	XLOC_036862	chr4	4430396	4430898	.	503	1	HC-lncRNA	35	-1.2452
TCONS_00051248	XLOC_036883	chr4	4825284	4825678	.	395	1	HC-lncRNA	36	-1.40387
TCONS_00051304	XLOC_036939	chr4	7540927	7541136	.	210	1	HC-lncRNA	14	-1.37979
GRMZM5G835418_T01	GRMZM5G835418	chr4	8900022	8900597	-	576	1	HC-lncRNA	65	-1.45745
GRMZM2G117904_T01	GRMZM2G117904	chr4	9699533	9700188	+	559	2	HC-lncRNA	81	-0.976971
TCONS_00047681	XLOC_034591	chr4	11032108	11032510	-	403	1	HC-lncRNA	69	-1.32902
GRMZM2G573508_T01	GRMZM2G573508	chr4	12455485	12455706	-	222	1	HC-lncRNA	29	-1.26185
GRMZM2G061250_T01	GRMZM2G061250	chr4	13945218	13945537	+	320	1	HC-lncRNA	63	-1.36888
GRMZM5G871938_T01	GRMZM5G871938	chr4	13945218	13945549	-	332	1	HC-lncRNA	61	-1.09638
GRMZM2G361915_T01	GRMZM2G361915	chr4	13958025	13958312	-	288	1	HC-lncRNA	96	-0.859357
TCONS_00051412	XLOC_037047	chr4	15684090	15685002	.	913	1	HC-lncRNA	80	-1.19133
GRMZM2G481948_T01	GRMZM2G481948	chr4	15902427	15902887	+	461	1	HC-lncRNA	93	-0.735974
TCONS_00047766	XLOC_034644	chr4	16341332	16341625	-	294	1	HC-lncRNA	85	-1.16023
TCONS_00047768	XLOC_034645	chr4	16445542	16446873	-	339	2	HC-lncRNA	36	-1.46952
TCONS_00047769	XLOC_034645	chr4	16446501	16446873	-	373	1	HC-lncRNA	36	-1.47206
GRMZM2G104416_T01	GRMZM2G104416	chr4	17281585	17281971	+	387	1	HC-lncRNA	51	-1.15538
TCONS_00051477	XLOC_037112	chr4	20176824	20177172	.	349	1	HC-lncRNA	27	-1.33154
GRMZM2G572245_T01	GRMZM2G572245	chr4	21371038	21371251	+	214	1	HC-lncRNA	31	-1.35527
TCONS_00051487	XLOC_037122	chr4	21734022	21734454	.	433	1	HC-lncRNA	49	-1.22804
TCONS_00047838	XLOC_034690	chr4	21888540	21889094	-	555	1	HC-lncRNA	96	-1.36118
TCONS_00044069	XLOC_032230	chr4	23286449	23287745	+	331	2	HC-lncRNA	29	-1.43557
TCONS_00051511	XLOC_037146	chr4	24209001	24209801	.	801	1	HC-lncRNA	65	-1.53117
GRMZM2G089436_T01	GRMZM2G089436	chr4	24910782	24911149	+	368	1	HC-lncRNA	66	-1.01542
GRMZM5G807262_T01	GRMZM5G807262	chr4	25676757	25677116	+	298	2	HC-lncRNA	95	-0.732288
TCONS_00051536	XLOC_037171	chr4	25783619	25783981	.	363	1	HC-lncRNA	63	-1.31118
TCONS_00047895	XLOC_034730	chr4	25926943	25928752	-	403	2	HC-lncRNA	75	-1.27072
TCONS_00047896	XLOC_034730	chr4	25926943	25928752	-	406	2	HC-lncRNA	75	-1.27165
TCONS_00047929	XLOC_034750	chr4	27449618	27450307	-	690	1	HC-lncRNA	51	-1.39017
TCONS_00051561	XLOC_037196	chr4	28103368	28103888	.	521	1	HC-lncRNA	83	-1.26645
TCONS_00051577	XLOC_037212	chr4	29341559	29342806	.	1248	1	HC-lncRNA	47	-1.45276
TCONS_00051583	XLOC_037218	chr4	29789619	29790128	.	510	1	HC-lncRNA	87	-1.29144
TCONS_00051584	XLOC_037219	chr4	29869822	29870179	.	358	1	HC-lncRNA	51	-1.01546
TCONS_00051610	XLOC_037245	chr4	32338593	32338804	.	212	1	HC-lncRNA	9	-1.40887
TCONS_00044268	XLOC_032358	chr4	34054484	34055556	+	861	2	HC-lncRNA	59	-1.13443
TCONS_00051644	XLOC_037279	chr4	35006601	35007223	.	623	1	HC-lncRNA	58	-1.24355
TCONS_00051655	XLOC_037290	chr4	36318325	36318644	.	320	1	HC-lncRNA	68	-1.01861
TCONS_00044327	XLOC_032395	chr4	36835272	36836582	+	313	3	HC-lncRNA	68	-1.11394
TCONS_00044392	XLOC_032436	chr4	39381635	39382575	+	941	1	HC-lncRNA	55	-1.32282
TCONS_00044393	XLOC_032436	chr4	39381635	39383258	+	720	2	HC-lncRNA	55	-1.30955
GRMZM2G167509_T01	GRMZM2G167509	chr4	42364160	42364396	-	237	1	HC-lncRNA	70	-0.992584
TCONS_00051728	XLOC_037363	chr4	42684945	42685721	.	777	1	HC-lncRNA	41	-1.2886
TCONS_00044475	XLOC_032492	chr4	45606559	45606907	+	349	1	HC-lncRNA	45	-1.41369
TCONS_00048247	XLOC_034953	chr4	47223074	47224381	-	404	2	HC-lncRNA	45	-1.26505
GRMZM2G173325_T01	GRMZM2G173325	chr4	47325941	47326469	-	295	2	HC-lncRNA	59	-0.862266
TCONS_00044513	XLOC_032515	chr4	49217213	49218168	+	868	2	HC-lncRNA	64	-0.44116
TCONS_00051808	XLOC_037443	chr4	49674198	49674675	.	478	1	HC-lncRNA	11	-1.2518
TCONS_00051813	XLOC_037448	chr4	50032573	50033237	.	665	1	HC-lncRNA	86	-1.17348
TCONS_00051820	XLOC_037455	chr4	50487652	50488016	.	365	1	HC-lncRNA	86	-1.12826
TCONS_00044540	XLOC_032532	chr4	51179662	51180111	+	450	1	HC-lncRNA	44	-1.35826
GRMZM5G861332_T01	GRMZM5G861332	chr4	52902811	52903036	-	226	1	HC-lncRNA	53	-1.50161
TCONS_00051855	XLOC_037490	chr4	53817756	53818039	.	284	1	HC-lncRNA	24	-1.46108
TCONS_00044598	XLOC_032567	chr4	55853328	55854004	+	677	1	HC-lncRNA	67	-1.30946
TCONS_00051893	XLOC_037528	chr4	57095024	57095381	.	358	1	HC-lncRNA	90	-1.13117
GRMZM2G494543_T01	GRMZM2G494543	chr4	59156391	59156690	-	300	1	HC-lncRNA	41	-0.999561
TCONS_00048363	XLOC_035034	chr4	60346954	60347718	-	316	2	HC-lncRNA	41	-1.29405
TCONS_00051937	XLOC_037572	chr4	61406811	61407365	.	555	1	HC-lncRNA	59	-1.24747
GRMZM2G527046_T01	GRMZM2G527046	chr4	62869175	62869634	-	460	1	HC-lncRNA	50	-1.03628
GRMZM5G881315_T01	GRMZM5G881315	chr4	63947388	63947793	-	406	1	HC-lncRNA	72	-1.17346
TCONS_00044700	XLOC_032639	chr4	65713446	65715022	+	661	2	HC-lncRNA	87	-1.37206
TCONS_00044701	XLOC_032639	chr4	65713446	65715022	+	658	2	HC-lncRNA	87	-1.37167
TCONS_00052000	XLOC_037635	chr4	66574320	66574886	.	567	1	HC-lncRNA	72	-1.04953
TCONS_00048441	XLOC_035081	chr4	67231900	67233249	-	429	2	HC-lncRNA	41	-1.4021
TCONS_00052029	XLOC_037664	chr4	68970982	68971254	.	273	1	HC-lncRNA	37	-1.23548
TCONS_00044761	XLOC_032675	chr4	71150226	71150964	+	639	2	HC-lncRNA	54	-0.891216
TCONS_00052087	XLOC_037722	chr4	73585403	73585740	.	338	1	HC-lncRNA	37	-1.24547
TCONS_00052095	XLOC_037730	chr4	74368868	74369255	.	388	1	HC-lncRNA	56	-1.32833
TCONS_00052103	XLOC_037738	chr4	74782691	74783101	.	411	1	HC-lncRNA	26	-1.53219
TCONS_00052116	XLOC_037751	chr4	76080972	76081200	.	229	1	HC-lncRNA	20	-1.01993
TCONS_00052119	XLOC_037754	chr4	76446134	76446619	.	486	1	HC-lncRNA	96	-1.3766
TCONS_00052127	XLOC_037762	chr4	77701080	77702054	.	975	1	HC-lncRNA	56	-1.14505
TCONS_00052129	XLOC_037764	chr4	77996537	77997062	.	526	1	HC-lncRNA	65	-1.26437
TCONS_00052132	XLOC_037767	chr4	78148926	78149567	.	642	1	HC-lncRNA	57	-0.970811
TCONS_00052133	XLOC_037768	chr4	78237605	78238053	.	449	1	HC-lncRNA	48	-0.759761
TCONS_00052167	XLOC_037802	chr4	82024456	82024845	.	390	1	HC-lncRNA	0	-1.22849
TCONS_00044898	XLOC_032764	chr4	83563561	83564752	+	349	2	HC-lncRNA	38	-1.37501
TCONS_00052212	XLOC_037847	chr4	85671335	85671721	.	387	1	HC-lncRNA	27	-1.24961
TCONS_00048648	XLOC_035211	chr4	86395884	86398501	-	281	2	HC-lncRNA	61	-1.02324
TCONS_00052239	XLOC_037874	chr4	87877502	87878259	.	758	1	HC-lncRNA	66	-1.22784
TCONS_00052240	XLOC_037875	chr4	87880674	87880979	.	306	1	HC-lncRNA	28	-1.16692
TCONS_00052292	XLOC_037927	chr4	91942248	91942462	.	215	1	HC-lncRNA	20	-0.944022
TCONS_00052295	XLOC_037930	chr4	92279271	92279973	.	703	1	HC-lncRNA	52	-1.30019
GRMZM2G558916_T01	GRMZM2G558916	chr4	93060270	93060516	-	247	1	HC-lncRNA	35	-1.36211
TCONS_00052311	XLOC_037946	chr4	93708853	93709072	.	220	1	HC-lncRNA	23	-1.15049
TCONS_00052330	XLOC_037965	chr4	94738480	94738976	.	497	1	HC-lncRNA	58	-1.2952
TCONS_00052345	XLOC_037980	chr4	95532956	95533522	.	567	1	HC-lncRNA	66	-1.48992
TCONS_00052379	XLOC_038014	chr4	99045493	99045880	.	388	1	HC-lncRNA	25	-1.18503
TCONS_00052447	XLOC_038082	chr4	105249535	105249882	.	348	1	HC-lncRNA	36	-1.08413
TCONS_00052453	XLOC_038088	chr4	106143659	106144407	.	749	1	HC-lncRNA	74	-1.32346
TCONS_00045093	XLOC_032894	chr4	111449524	111450767	+	1244	1	HC-lncRNA	56	-1.1558
TCONS_00048859	XLOC_035347	chr4	117310880	117312796	-	361	2	HC-lncRNA	62	-1.11692
TCONS_00052601	XLOC_038236	chr4	119259826	119260498	.	673	1	HC-lncRNA	57	-1.45907
TCONS_00052634	XLOC_038269	chr4	122748757	122749449	.	693	1	HC-lncRNA	60	-1.23101
TCONS_00052644	XLOC_038279	chr4	123702854	123703433	.	580	1	HC-lncRNA	93	-1.38625
TCONS_00052652	XLOC_038287	chr4	124567180	124567807	.	628	1	HC-lncRNA	49	-1.3507
TCONS_00052686	XLOC_038320	chr4	128124007	128124677	.	671	1	HC-lncRNA	54	-1.37087
TCONS_00052687	XLOC_038321	chr4	128256413	128256746	.	334	1	HC-lncRNA	69	-0.752045
GRMZM2G070474_T01	GRMZM2G070474	chr4	128815525	128815866	+	243	2	HC-lncRNA	58	-1.09887
TCONS_00052698	XLOC_038332	chr4	129554095	129554657	.	563	1	HC-lncRNA	59	-1.20861
GRMZM2G020378_T01	GRMZM2G020378	chr4	129842011	129842241	+	231	1	HC-lncRNA	57	-1.24639
GRMZM2G165228_T01	GRMZM2G165228	chr4	130025223	130025803	-	581	1	HC-lncRNA	64	-1.04467
GRMZM5G833902_T01	GRMZM5G833902	chr4	130459784	130460295	+	512	1	HC-lncRNA	58	-1.32149
TCONS_00052703	XLOC_038337	chr4	130573830	130574738	.	909	1	HC-lncRNA	62	-1.1282
TCONS_00052706	XLOC_038340	chr4	131353712	131354050	.	339	1	HC-lncRNA	45	-1.64062
TCONS_00052750	XLOC_038384	chr4	136213912	136214700	.	789	1	HC-lncRNA	66	-1.51906
TCONS_00052753	XLOC_038387	chr4	136696133	136696659	.	527	1	HC-lncRNA	86	-1.15865
TCONS_00052760	XLOC_038394	chr4	137444883	137445657	.	775	1	HC-lncRNA	54	-0.328616
GRMZM2G523370_T01	GRMZM2G523370	chr4	138365817	138366100	+	284	1	HC-lncRNA	53	-1.24583
TCONS_00045379	XLOC_033081	chr4	139978694	139981731	+	418	2	HC-lncRNA	50	-1.20519
TCONS_00052843	XLOC_038477	chr4	143830328	143831042	.	715	1	HC-lncRNA	61	-1.26552
TCONS_00052859	XLOC_038493	chr4	146361589	146362450	.	862	1	HC-lncRNA	87	-1.42951
TCONS_00052863	XLOC_038497	chr4	146560412	146560725	.	314	1	HC-lncRNA	63	-0.587109
GRMZM2G542292_T01	GRMZM2G542292	chr4	147121956	147122565	+	551	2	HC-lncRNA	68	-1.22687
TCONS_00045503	XLOC_033160	chr4	149161450	149161879	+	331	2	HC-lncRNA	45	-1.24071
TCONS_00052892	XLOC_038526	chr4	149661334	149661903	.	570	1	HC-lncRNA	35	-1.13423
TCONS_00052894	XLOC_038528	chr4	149764541	149765089	.	549	1	HC-lncRNA	37	-1.32074
GRMZM2G074168_T01	GRMZM2G074168	chr4	151286461	151286703	+	180	2	HC-lncRNA	60	-1.34772
TCONS_00052925	XLOC_038559	chr4	152408591	152409033	.	443	1	HC-lncRNA	38	-1.26237
TCONS_00052965	XLOC_038599	chr4	155071469	155072034	.	566	1	HC-lncRNA	78	-1.42964
TCONS_00049324	XLOC_035635	chr4	156070141	156070720	-	466	2	HC-lncRNA	41	-0.961623
GRMZM2G532766_T01	GRMZM2G532766	chr4	156476700	156476968	+	269	1	HC-lncRNA	52	-1.03508
TCONS_00045636	XLOC_033252	chr4	156629067	156636359	+	522	2	HC-lncRNA	46	-1.27746
TCONS_00052982	XLOC_038616	chr4	156968048	156968801	.	754	1	HC-lncRNA	96	-1.50032
GRMZM2G146409_T01	GRMZM2G146409	chr4	157112130	157112645	+	516	1	HC-lncRNA	79	-1.05839
TCONS_00052985	XLOC_038619	chr4	157221329	157221550	.	222	1	HC-lncRNA	19	-1.4524
GRMZM2G532794_T01	GRMZM2G532794	chr4	157628572	157628984	+	413	1	HC-lncRNA	79	-0.966815
TCONS_00052992	XLOC_038626	chr4	157768343	157768678	.	336	1	HC-lncRNA	15	-1.1267
TCONS_00052993	XLOC_038627	chr4	157911956	157912283	.	328	1	HC-lncRNA	37	-1.18686
TCONS_00053058	XLOC_038692	chr4	161021895	161022932	.	1038	1	HC-lncRNA	79	-1.29396
GRMZM2G572403_T01	GRMZM2G572403	chr4	161731722	161732145	+	424	1	HC-lncRNA	58	-1.05985
GRMZM2G063440_T01	GRMZM2G063440	chr4	166935921	166936314	+	394	1	HC-lncRNA	99	-1.19144
GRMZM2G557854_T01	GRMZM2G557854	chr4	168425134	168425542	+	409	1	HC-lncRNA	31	-1.16941
GRMZM2G178793_T01	GRMZM2G178793	chr4	171438243	171438545	+	303	1	HC-lncRNA	74	-1.07247
TCONS_00046000	XLOC_033488	chr4	172677682	172678500	+	671	2	HC-lncRNA	55	-1.18621
TCONS_00053160	XLOC_038794	chr4	172683729	172684119	.	391	1	HC-lncRNA	70	-1.40857
GRMZM2G549259_T01	GRMZM2G549259	chr4	173755810	173756051	+	242	1	HC-lncRNA	29	-1.05951
TCONS_00053170	XLOC_038804	chr4	174031727	174032174	.	448	1	HC-lncRNA	34	-1.18277
TCONS_00053180	XLOC_038814	chr4	174863496	174863747	.	252	1	HC-lncRNA	18	-1.3757
GRMZM5G877206_T01	GRMZM5G877206	chr4	177581981	177582279	-	299	1	HC-lncRNA	85	-1.51392
GRMZM2G107410_T01	GRMZM2G107410	chr4	179081309	179081860	-	552	1	HC-lncRNA	56	-1.38649
TCONS_00053244	XLOC_038878	chr4	181517340	181517954	.	615	1	HC-lncRNA	52	-1.23641
TCONS_00053251	XLOC_038885	chr4	182326674	182327174	.	501	1	HC-lncRNA	48	-1.2675
TCONS_00053278	XLOC_038912	chr4	184540177	184540509	.	333	1	HC-lncRNA	80	-0.830579
GRMZM2G162430_T01	GRMZM2G162430	chr4	185645423	185645732	-	310	1	HC-lncRNA	90	-1.16634
GRMZM2G077299_T04	GRMZM2G077299	chr4	186279808	186280328	-	521	1	HC-lncRNA	82	-1.23672
GRMZM2G579565_T01	GRMZM2G579565	chr4	186327309	186327508	+	200	1	HC-lncRNA	37	-0.978029
TCONS_00053318	XLOC_038952	chr4	188387922	188388793	.	872	1	HC-lncRNA	45	-1.18135
TCONS_00053328	XLOC_038962	chr4	188878452	188878702	.	251	1	HC-lncRNA	41	-1.44461
TCONS_00053353	XLOC_038987	chr4	191123739	191123957	.	219	1	HC-lncRNA	37	-0.846802
TCONS_00053359	XLOC_038993	chr4	191490515	191490774	.	260	1	HC-lncRNA	47	-1.37012
TCONS_00046455	XLOC_033784	chr4	192010800	192011907	+	1108	1	HC-lncRNA	69	-1.26474
TCONS_00046456	XLOC_033784	chr4	192011427	192011907	+	361	2	HC-lncRNA	69	-1.53086
GRMZM2G059293_T01	GRMZM2G059293	chr4	192812751	192813005	-	255	1	HC-lncRNA	55	-1.05298
TCONS_00053398	XLOC_039032	chr4	194612146	194612580	.	435	1	HC-lncRNA	87	-1.0485
TCONS_00053400	XLOC_039034	chr4	194872415	194873242	.	828	1	HC-lncRNA	41	-1.26586
TCONS_00050200	XLOC_036166	chr4	196364515	196368434	-	1611	2	HC-lncRNA	84	-1.35194
TCONS_00053438	XLOC_039072	chr4	198561606	198561832	.	227	1	HC-lncRNA	14	-1.11051
TCONS_00053483	XLOC_039117	chr4	201634363	201634629	.	267	1	HC-lncRNA	45	-1.10068
TCONS_00053486	XLOC_039120	chr4	202495149	202495852	.	704	1	HC-lncRNA	77	-1.38014
TCONS_00053523	XLOC_039157	chr4	204962159	204962640	.	482	1	HC-lncRNA	55	-1.45153
TCONS_00053540	XLOC_039174	chr4	205964578	205965228	.	651	1	HC-lncRNA	89	-1.37609
GRMZM2G505532_T01	GRMZM2G505532	chr4	206615966	206616235	+	270	1	HC-lncRNA	50	-0.908257
TCONS_00053557	XLOC_039191	chr4	206984107	206984778	.	672	1	HC-lncRNA	94	-1.19282
TCONS_00053561	XLOC_039195	chr4	207368100	207368513	.	414	1	HC-lncRNA	45	-1.45204
GRMZM5G816318_T01	GRMZM5G816318	chr4	208975035	209036126	-	275	2	HC-lncRNA	89	-1.15091
TCONS_00053594	XLOC_039228	chr4	209822405	209822887	.	483	1	HC-lncRNA	56	-1.25513
TCONS_00053598	XLOC_039232	chr4	210150257	210150672	.	416	1	HC-lncRNA	92	-1.53751
TCONS_00050479	XLOC_036351	chr4	211483991	211485834	-	637	2	HC-lncRNA	35	-1.38065
GRMZM2G002539_T01	GRMZM2G002539	chr4	211494576	211494895	-	320	1	HC-lncRNA	62	-1.13108
TCONS_00053634	XLOC_039268	chr4	213217488	213218517	.	1030	1	HC-lncRNA	84	-1.29111
TCONS_00046847	XLOC_034034	chr4	213367675	213372086	+	670	2	HC-lncRNA	55	-0.932381
TCONS_00053647	XLOC_039281	chr4	213731474	213731773	.	300	1	HC-lncRNA	68	-1.23879
TCONS_00053681	XLOC_039315	chr4	215924049	215924449	.	401	1	HC-lncRNA	24	-1.33324
TCONS_00053684	XLOC_039318	chr4	216241715	216241925	.	211	1	HC-lncRNA	31	-1.47915
TCONS_00053711	XLOC_039345	chr4	217086187	217086467	.	281	1	HC-lncRNA	24	-1.04625
TCONS_00050547	XLOC_036404	chr4	217368963	217369540	-	578	1	HC-lncRNA	89	-1.46522
TCONS_00053741	XLOC_039375	chr4	217886278	217886537	.	260	1	HC-lncRNA	39	-1.08384
TCONS_00053742	XLOC_039376	chr4	217886612	217887097	.	486	1	HC-lncRNA	53	-1.27135
TCONS_00053768	XLOC_039402	chr4	218899595	218900428	.	834	1	HC-lncRNA	28	-1.36458
TCONS_00053771	XLOC_039405	chr4	219225618	219226508	.	891	1	HC-lncRNA	100	-1.27288
TCONS_00050600	XLOC_036436	chr4	220945368	220945825	-	371	2	HC-lncRNA	18	-1.10269
GRMZM2G125578_T01	GRMZM2G125578	chr4	222645684	222645959	-	276	1	HC-lncRNA	63	-0.962517
TCONS_00047019	XLOC_034150	chr4	226503517	226504468	+	716	2	HC-lncRNA	73	-1.42982
GRMZM2G527747_T01	GRMZM2G527747	chr4	227094506	227094720	+	215	1	HC-lncRNA	48	-1.43329
TCONS_00053899	XLOC_039533	chr4	229081055	229081566	.	512	1	HC-lncRNA	71	-1.14058
TCONS_00053905	XLOC_039539	chr4	229377366	229377747	.	382	1	HC-lncRNA	33	-1.30612
TCONS_00050771	XLOC_036553	chr4	230246526	230247012	-	408	2	HC-lncRNA	44	-1.11242
TCONS_00050822	XLOC_036581	chr4	232821254	232822546	-	392	2	HC-lncRNA	47	-1.3955
TCONS_00047170	XLOC_034244	chr4	233450179	233451513	+	382	2	HC-lncRNA	70	-1.25856
GRMZM2G485274_T01	GRMZM2G485274	chr4	234572785	234573362	+	508	2	HC-lncRNA	49	-1.10765
TCONS_00053971	XLOC_039604	chr4	234854547	234854979	.	433	1	HC-lncRNA	30	-1.1432
GRMZM2G179854_T01	GRMZM2G179854	chr4	235885319	235885855	+	436	2	HC-lncRNA	89	-0.623731
GRMZM2G029926_T01	GRMZM2G029926	chr4	235887014	235887600	+	486	2	HC-lncRNA	89	-0.661164
GRMZM2G142967_T01	GRMZM2G142967	chr4	235909167	235909710	+	443	2	HC-lncRNA	89	-0.6343
GRMZM2G163679_T01	GRMZM2G163679	chr4	236021948	236022484	+	436	2	HC-lncRNA	89	-0.623731
GRMZM5G867322_T01	GRMZM5G867322	chr4	238540817	238541245	-	429	1	HC-lncRNA	53	-1.11885
GRMZM2G178100_T02	GRMZM2G178100	chr4	238658550	238659177	+	557	2	HC-lncRNA	83	-0.149266
TCONS_00054016	XLOC_039649	chr4	239348730	239349324	.	595	1	HC-lncRNA	58	-1.27971
GRMZM2G163247_T03	GRMZM2G163247	chr4	240457315	240457862	-	464	2	HC-lncRNA	40	-0.219108
GRMZM2G069084_T01	GRMZM2G069084	chr5	960073	960369	-	297	1	HC-lncRNA	64	-1.17739
GRMZM2G524840_T01	GRMZM2G524840	chr5	1326171	1326500	+	330	1	HC-lncRNA	40	-1.08749
GRMZM2G498955_T01	GRMZM2G498955	chr5	1455672	1455979	+	308	1	HC-lncRNA	50	-0.998193
TCONS_00062173	XLOC_044797	chr5	1955060	1955317	.	258	1	HC-lncRNA	26	-1.35642
GRMZM5G809688_T01	GRMZM5G809688	chr5	2108495	2108929	-	435	1	HC-lncRNA	52	-1.0878
GRMZM2G359446_T03	GRMZM2G359446	chr5	2480127	2480528	+	402	1	HC-lncRNA	70	-0.916228
GRMZM2G533170_T01	GRMZM2G533170	chr5	3938934	3939195	+	262	1	HC-lncRNA	49	-1.32045
TCONS_00062261	XLOC_044884	chr5	6371712	6372587	.	876	1	HC-lncRNA	78	-1.19357
TCONS_00062279	XLOC_044902	chr5	7695438	7695679	.	242	1	HC-lncRNA	0	-1.41367
TCONS_00054526	XLOC_039964	chr5	9106524	9108080	+	432	3	HC-lncRNA	48	-1.25541
GRMZM5G811917_T01	GRMZM5G811917	chr5	9713683	9713955	-	273	1	HC-lncRNA	68	-1.24342
TCONS_00062311	XLOC_044934	chr5	9820304	9821003	.	700	1	HC-lncRNA	72	-0.952071
TCONS_00062321	XLOC_044944	chr5	10170917	10171305	.	389	1	HC-lncRNA	21	-1.32869
GRMZM2G421449_T01	GRMZM2G421449	chr5	10688786	10689177	-	392	1	HC-lncRNA	60	-1.27759
TCONS_00058827	XLOC_042631	chr5	10901777	10902123	-	347	1	HC-lncRNA	75	-1.30202
GRMZM2G555172_T01	GRMZM2G555172	chr5	11601687	11602135	-	449	1	HC-lncRNA	68	-1.14678
TCONS_00062348	XLOC_044971	chr5	11877796	11878644	.	849	1	HC-lncRNA	78	-1.17403
TCONS_00062355	XLOC_044978	chr5	12066990	12067533	.	544	1	HC-lncRNA	89	-1.14928
TCONS_00062391	XLOC_045014	chr5	13895389	13895709	.	321	1	HC-lncRNA	30	-1.21311
GRMZM2G010604_T01	GRMZM2G010604	chr5	14184992	14187557	+	663	2	HC-lncRNA	37	-0.803442
TCONS_00062409	XLOC_045032	chr5	14843302	14843852	.	551	1	HC-lncRNA	61	-1.24079
GRMZM2G549543_T01	GRMZM2G549543	chr5	15545522	15545796	-	275	1	HC-lncRNA	43	-1.46787
GRMZM2G048356_T01	GRMZM2G048356	chr5	18542518	18542751	-	234	1	HC-lncRNA	54	-0.960435
GRMZM2G073934_T04	GRMZM2G073934	chr5	21573338	21573531	-	194	1	HC-lncRNA	43	-1.08644
GRMZM2G073934_T05	GRMZM2G073934	chr5	21573407	21573649	-	141	2	HC-lncRNA	46	-0.447659
TCONS_00062529	XLOC_045152	chr5	22181929	22182441	.	513	1	HC-lncRNA	72	-1.42205
TCONS_00062530	XLOC_045153	chr5	22183787	22184147	.	361	1	HC-lncRNA	49	-1.46762
GRMZM2G161498_T01	GRMZM2G161498	chr5	22632749	22632959	+	211	1	HC-lncRNA	57	-1.1595
TCONS_00062539	XLOC_045162	chr5	22750901	22751158	.	258	1	HC-lncRNA	45	-1.38375
TCONS_00062559	XLOC_045182	chr5	23659842	23660115	.	274	1	HC-lncRNA	32	-1.29836
TCONS_00062563	XLOC_045186	chr5	24106420	24106853	.	434	1	HC-lncRNA	53	-1.18944
TCONS_00062591	XLOC_045214	chr5	27348036	27348296	.	261	1	HC-lncRNA	40	-1.15511
TCONS_00062605	XLOC_045228	chr5	28214127	28214550	.	424	1	HC-lncRNA	70	-0.878287
TCONS_00062623	XLOC_045246	chr5	31026621	31027172	.	552	1	HC-lncRNA	55	-1.19904
TCONS_00062657	XLOC_045280	chr5	32672125	32672655	.	531	1	HC-lncRNA	59	-0.612279
TCONS_00062694	XLOC_045317	chr5	35869906	35870304	.	399	1	HC-lncRNA	65	-1.24744
TCONS_00062711	XLOC_045334	chr5	36698876	36699108	.	233	1	HC-lncRNA	7	-1.47779
TCONS_00062731	XLOC_045354	chr5	38730410	38730618	.	209	1	HC-lncRNA	0	-1.17828
TCONS_00062732	XLOC_045355	chr5	38730706	38730929	.	224	1	HC-lncRNA	0	-1.32377
TCONS_00062800	XLOC_045423	chr5	44932884	44933711	.	828	1	HC-lncRNA	57	-1.38368
TCONS_00062804	XLOC_045427	chr5	45720696	45720998	.	303	1	HC-lncRNA	21	-1.2236
TCONS_00059484	XLOC_043037	chr5	47073396	47073937	-	542	1	HC-lncRNA	60	-1.05618
TCONS_00055390	XLOC_040469	chr5	47142457	47145408	+	519	2	HC-lncRNA	66	-1.23906
TCONS_00062835	XLOC_045458	chr5	47368179	47368499	.	321	1	HC-lncRNA	66	-1.11863
TCONS_00059505	XLOC_043051	chr5	48423445	48424544	-	200	2	HC-lncRNA	21	-1.1407
TCONS_00059522	XLOC_043062	chr5	49837539	49837868	-	265	2	HC-lncRNA	2	-1.07362
TCONS_00062887	XLOC_045510	chr5	51028485	51028878	.	394	1	HC-lncRNA	29	-1.29063
TCONS_00062888	XLOC_045511	chr5	51180678	51181221	.	544	1	HC-lncRNA	77	-1.46371
TCONS_00062891	XLOC_045514	chr5	51219056	51219852	.	797	1	HC-lncRNA	73	-1.35449
TCONS_00062893	XLOC_045516	chr5	51334540	51334827	.	288	1	HC-lncRNA	49	-1.49734
TCONS_00062910	XLOC_045533	chr5	52086936	52087227	.	292	1	HC-lncRNA	37	-1.10551
TCONS_00062911	XLOC_045534	chr5	52087785	52088068	.	284	1	HC-lncRNA	32	-1.32645
TCONS_00062912	XLOC_045535	chr5	52088534	52088773	.	240	1	HC-lncRNA	36	-1.25703
TCONS_00062930	XLOC_045553	chr5	54195632	54196235	.	604	1	HC-lncRNA	97	-1.20444
TCONS_00062933	XLOC_045556	chr5	54358978	54359430	.	453	1	HC-lncRNA	50	-1.32644
TCONS_00062935	XLOC_045558	chr5	54829053	54829473	.	421	1	HC-lncRNA	24	-1.36089
TCONS_00062956	XLOC_045579	chr5	58275957	58276356	.	400	1	HC-lncRNA	33	-1.40782
TCONS_00059637	XLOC_043144	chr5	59723108	59724744	-	831	3	HC-lncRNA	67	-1.2928
TCONS_00059638	XLOC_043144	chr5	59723492	59724744	-	1253	1	HC-lncRNA	62	-1.29654
GRMZM2G152111_T05	GRMZM2G152111	chr5	62197397	62198418	+	893	2	HC-lncRNA	62	-1.24644
GRMZM2G519768_T01	GRMZM2G519768	chr5	62828928	62829166	-	239	1	HC-lncRNA	47	-1.23416
TCONS_00062990	XLOC_045612	chr5	63129122	63129807	.	686	1	HC-lncRNA	91	-1.38953
GRMZM5G859867_T01	GRMZM5G859867	chr5	63524587	63524800	-	214	1	HC-lncRNA	70	-1.16119
TCONS_00062998	XLOC_045620	chr5	63540688	63541294	.	607	1	HC-lncRNA	57	-1.5244
TCONS_00055761	XLOC_040700	chr5	69743185	69743541	+	274	2	HC-lncRNA	24	-1.30564
TCONS_00063059	XLOC_045681	chr5	71637730	71637950	.	221	1	HC-lncRNA	49	-1.23194
TCONS_00055831	XLOC_040736	chr5	74106674	74125877	+	218	2	HC-lncRNA	23	-1.44358
TCONS_00063086	XLOC_045708	chr5	74419164	74419453	.	290	1	HC-lncRNA	16	-1.15555
GRMZM2G309495_T01	GRMZM2G309495	chr5	74503431	74504091	+	661	1	HC-lncRNA	59	-1.07757
GRMZM2G318418_T01	GRMZM2G318418	chr5	74663363	74663868	-	506	1	HC-lncRNA	58	-1.1697
TCONS_00059900	XLOC_043314	chr5	76772334	76774704	-	393	2	HC-lncRNA	99	-1.25988
TCONS_00063190	XLOC_045812	chr5	82610664	82611020	.	357	1	HC-lncRNA	23	-1.35994
TCONS_00063204	XLOC_045826	chr5	84345101	84345436	.	336	1	HC-lncRNA	38	-1.44214
TCONS_00063207	XLOC_045829	chr5	84506046	84506421	.	376	1	HC-lncRNA	35	-1.32337
TCONS_00063211	XLOC_045833	chr5	85077906	85078253	.	348	1	HC-lncRNA	39	-1.16173
TCONS_00056055	XLOC_040875	chr5	85701930	85702311	+	239	2	HC-lncRNA	44	-1.08206
GRMZM2G523084_T01	GRMZM2G523084	chr5	85748726	85749118	+	393	1	HC-lncRNA	33	-1.22082
GRMZM2G159663_T01	GRMZM2G159663	chr5	86709891	86710121	-	231	1	HC-lncRNA	66	-1.3684
TCONS_00063231	XLOC_045853	chr5	87362767	87363119	.	353	1	HC-lncRNA	25	-1.31727
TCONS_00063232	XLOC_045854	chr5	87370433	87370698	.	266	1	HC-lncRNA	25	-1.27564
TCONS_00063236	XLOC_045858	chr5	87399097	87399539	.	443	1	HC-lncRNA	31	-1.32195
TCONS_00063251	XLOC_045873	chr5	90426624	90427048	.	425	1	HC-lncRNA	82	-0.983387
TCONS_00060052	XLOC_043420	chr5	90589513	90590688	-	717	4	HC-lncRNA	88	-0.709742
TCONS_00063256	XLOC_045878	chr5	90843760	90844161	.	402	1	HC-lncRNA	37	-1.19908
TCONS_00056126	XLOC_040923	chr5	90973531	90975563	+	1099	2	HC-lncRNA	62	-1.38744
TCONS_00063261	XLOC_045883	chr5	92255455	92255759	.	305	1	HC-lncRNA	51	-1.40476
TCONS_00063282	XLOC_045904	chr5	93897004	93897553	.	550	1	HC-lncRNA	11	-1.20766
TCONS_00063286	XLOC_045908	chr5	94258008	94258408	.	401	1	HC-lncRNA	30	-1.39959
TCONS_00063292	XLOC_045914	chr5	94699318	94700073	.	756	1	HC-lncRNA	40	-1.15182
TCONS_00063336	XLOC_045958	chr5	97289685	97290323	.	639	1	HC-lncRNA	72	-1.11918
TCONS_00063363	XLOC_045985	chr5	98381437	98381835	.	399	1	HC-lncRNA	93	-1.36025
GRMZM2G100555_T01	GRMZM2G100555	chr5	99336871	99337133	-	263	1	HC-lncRNA	57	-1.21819
TCONS_00056229	XLOC_040988	chr5	101494230	101495683	+	484	2	HC-lncRNA	57	-1.27103
TCONS_00060151	XLOC_043484	chr5	101636013	101636591	-	480	2	HC-lncRNA	59	-1.31581
GRMZM2G534719_T01	GRMZM2G534719	chr5	103629655	103629968	+	314	1	HC-lncRNA	37	-1.1784
TCONS_00063423	XLOC_046044	chr5	104220137	104220906	.	770	1	HC-lncRNA	28	-1.06032
TCONS_00063425	XLOC_046046	chr5	104442863	104443126	.	264	1	HC-lncRNA	53	-0.699705
TCONS_00063443	XLOC_046064	chr5	105566245	105566803	.	559	1	HC-lncRNA	54	-1.23603
TCONS_00063489	XLOC_046110	chr5	108689613	108689923	.	311	1	HC-lncRNA	53	-1.13674
TCONS_00063524	XLOC_046145	chr5	112784918	112785321	.	404	1	HC-lncRNA	6	-1.18712
TCONS_00063527	XLOC_046148	chr5	112925556	112925901	.	346	1	HC-lncRNA	38	-1.13403
TCONS_00060231	XLOC_043532	chr5	114246935	114250217	-	249	2	HC-lncRNA	27	-1.23452
TCONS_00060234	XLOC_043532	chr5	114249692	114250217	-	526	1	HC-lncRNA	58	-1.30426
GRMZM2G552832_T01	GRMZM2G552832	chr5	116346775	116347029	+	255	1	HC-lncRNA	30	-1.12925
TCONS_00063586	XLOC_046206	chr5	118677856	118678635	.	780	1	HC-lncRNA	36	-1.02611
TCONS_00060286	XLOC_043569	chr5	121745842	121746842	-	856	2	HC-lncRNA	59	-1.346
TCONS_00060313	XLOC_043586	chr5	124271146	124272644	-	436	2	HC-lncRNA	94	-1.27626
TCONS_00063640	XLOC_046260	chr5	124424455	124425242	.	788	1	HC-lncRNA	64	-1.423
TCONS_00063644	XLOC_046264	chr5	124433891	124434541	.	651	1	HC-lncRNA	81	-1.23157
TCONS_00063651	XLOC_046271	chr5	124855280	124855692	.	413	1	HC-lncRNA	36	-1.44462
GRMZM2G533988_T01	GRMZM2G533988	chr5	125499194	125499406	-	213	1	HC-lncRNA	29	-1.42755
TCONS_00063671	XLOC_046291	chr5	126772851	126773309	.	459	1	HC-lncRNA	55	-1.2528
GRMZM2G006271_T01	GRMZM2G006271	chr5	127327349	127327576	+	228	1	HC-lncRNA	76	-1.12953
TCONS_00063673	XLOC_046293	chr5	127340660	127341217	.	558	1	HC-lncRNA	67	-1.1861
TCONS_00060325	XLOC_043596	chr5	128075351	128075929	-	579	1	HC-lncRNA	72	-1.46912
TCONS_00060328	XLOC_043598	chr5	128250311	128250722	-	322	2	HC-lncRNA	61	-1.11373
TCONS_00060329	XLOC_043599	chr5	128324954	128325466	-	393	2	HC-lncRNA	51	-1.40327
GRMZM2G534053_T01	GRMZM2G534053	chr5	128783446	128784013	-	568	1	HC-lncRNA	35	-1.09146
TCONS_00063699	XLOC_046319	chr5	130608447	130608761	.	315	1	HC-lncRNA	62	-1.31943
GRMZM2G129587_T01	GRMZM2G129587	chr5	131258129	131258359	+	231	1	HC-lncRNA	66	-1.3684
TCONS_00063728	XLOC_046348	chr5	133881610	133881915	.	306	1	HC-lncRNA	7	-0.948541
TCONS_00063768	XLOC_046387	chr5	136601707	136602554	.	848	1	HC-lncRNA	47	-1.45715
TCONS_00063770	XLOC_046389	chr5	136741135	136741790	.	656	1	HC-lncRNA	56	-1.27625
TCONS_00063774	XLOC_046393	chr5	137157826	137158078	.	253	1	HC-lncRNA	29	-1.43038
TCONS_00063776	XLOC_046395	chr5	137160643	137160968	.	326	1	HC-lncRNA	85	-1.02717
GRMZM2G538487_T01	GRMZM2G538487	chr5	139768973	139769255	-	283	1	HC-lncRNA	39	-1.34653
TCONS_00063817	XLOC_046436	chr5	141019045	141019543	.	499	1	HC-lncRNA	42	-1.24398
TCONS_00056585	XLOC_041216	chr5	141896625	141901423	+	382	2	HC-lncRNA	65	-1.12459
TCONS_00063841	XLOC_046460	chr5	142786073	142786481	.	409	1	HC-lncRNA	90	-0.649712
TCONS_00063853	XLOC_046472	chr5	144443978	144444467	.	490	1	HC-lncRNA	77	-1.20808
TCONS_00063913	XLOC_046532	chr5	149529364	149529827	.	464	1	HC-lncRNA	99	-1.21975
TCONS_00063917	XLOC_046536	chr5	150074474	150075001	.	528	1	HC-lncRNA	60	-1.19965
TCONS_00056689	XLOC_041293	chr5	150706253	150707094	+	545	2	HC-lncRNA	52	-1.4499
TCONS_00063935	XLOC_046554	chr5	151489795	151490201	.	407	1	HC-lncRNA	60	-1.31198
TCONS_00060580	XLOC_043769	chr5	152229510	152230938	-	341	2	HC-lncRNA	51	-1.33164
TCONS_00063946	XLOC_046565	chr5	152839751	152840061	.	311	1	HC-lncRNA	51	-1.10627
TCONS_00063951	XLOC_046570	chr5	153364366	153364826	.	461	1	HC-lncRNA	100	-1.54185
TCONS_00063972	XLOC_046591	chr5	155182963	155183394	.	432	1	HC-lncRNA	54	-0.978436
TCONS_00064018	XLOC_046637	chr5	158926356	158926932	.	577	1	HC-lncRNA	52	-1.17207
TCONS_00064042	XLOC_046661	chr5	161746938	161747634	.	697	1	HC-lncRNA	79	-1.3721
TCONS_00060761	XLOC_043885	chr5	164010967	164013082	-	324	2	HC-lncRNA	76	-1.04799
TCONS_00064067	XLOC_046686	chr5	166452301	166452679	.	379	1	HC-lncRNA	21	-1.27759
TCONS_00060799	XLOC_043906	chr5	166635837	166636987	-	273	2	HC-lncRNA	20	-1.48697
TCONS_00060800	XLOC_043906	chr5	166636532	166636987	-	456	1	HC-lncRNA	42	-1.29626
GRMZM2G015625_T01	GRMZM2G015625	chr5	166860155	166860396	+	242	1	HC-lncRNA	65	-1.49685
TCONS_00064102	XLOC_046721	chr5	169762525	169762766	.	242	1	HC-lncRNA	51	-1.38947
TCONS_00064108	XLOC_046727	chr5	169913995	169914445	.	451	1	HC-lncRNA	48	-1.07385
TCONS_00064111	XLOC_046730	chr5	170189664	170190049	.	386	1	HC-lncRNA	50	-1.10286
GRMZM2G487296_T01	GRMZM2G487296	chr5	171877807	171878032	+	226	1	HC-lncRNA	48	-1.38101
TCONS_00064129	XLOC_046748	chr5	172104907	172105215	.	309	1	HC-lncRNA	71	-1.14403
TCONS_00064131	XLOC_046750	chr5	172230052	172230278	.	227	1	HC-lncRNA	10	-1.25259
TCONS_00064140	XLOC_046759	chr5	172922129	172922461	.	333	1	HC-lncRNA	31	-1.16293
TCONS_00057193	XLOC_041616	chr5	178020246	178025521	+	382	2	HC-lncRNA	30	-1.36201
TCONS_00064205	XLOC_046824	chr5	178812005	178812357	.	353	1	HC-lncRNA	37	-1.13225
TCONS_00064207	XLOC_046826	chr5	179139771	179140370	.	600	1	HC-lncRNA	50	-1.44333
TCONS_00064257	XLOC_046876	chr5	183500227	183500488	.	262	1	HC-lncRNA	48	-1.295
TCONS_00064269	XLOC_046888	chr5	184438871	184439410	.	540	1	HC-lncRNA	48	-1.23491
TCONS_00064272	XLOC_046891	chr5	184823279	184823627	.	349	1	HC-lncRNA	11	-0.895151
TCONS_00064282	XLOC_046901	chr5	185500179	185500570	.	392	1	HC-lncRNA	24	-1.35325
TCONS_00061236	XLOC_044170	chr5	186418859	186420294	-	1436	1	HC-lncRNA	93	-1.17681
TCONS_00064293	XLOC_046912	chr5	186528708	186529013	.	306	1	HC-lncRNA	31	-1.12042
TCONS_00064302	XLOC_046921	chr5	187270680	187271063	.	384	1	HC-lncRNA	53	-1.47275
TCONS_00064327	XLOC_046946	chr5	190068519	190068796	.	278	1	HC-lncRNA	5	-1.10023
TCONS_00064331	XLOC_046950	chr5	190376845	190377373	.	529	1	HC-lncRNA	61	-0.600557
GRMZM2G555837_T01	GRMZM2G555837	chr5	190900888	190901163	-	276	1	HC-lncRNA	31	-1.15657
TCONS_00064354	XLOC_046973	chr5	192155522	192156427	.	906	1	HC-lncRNA	55	-1.16388
TCONS_00064389	XLOC_047008	chr5	194089249	194089636	.	388	1	HC-lncRNA	21	-1.20739
GRMZM5G886305_T01	GRMZM5G886305	chr5	194655285	194655602	-	318	1	HC-lncRNA	68	-1.52712
GRMZM2G065975_T01	GRMZM2G065975	chr5	194655290	194655602	+	313	1	HC-lncRNA	69	-1.11848
GRMZM2G583873_T01	GRMZM2G583873	chr5	195122436	195122704	-	269	1	HC-lncRNA	27	-1.28941
TCONS_00064408	XLOC_047027	chr5	195661552	195662002	.	451	1	HC-lncRNA	38	-1.4359
GRMZM2G562814_T01	GRMZM2G562814	chr5	195688215	195688502	-	288	1	HC-lncRNA	61	-1.3466
GRMZM2G510565_T01	GRMZM2G510565	chr5	196144148	196144415	+	268	1	HC-lncRNA	55	-1.46991
GRMZM2G058510_T01	GRMZM2G058510	chr5	196619553	196619721	-	169	1	HC-lncRNA	56	-1.15122
TCONS_00064426	XLOC_047045	chr5	196757135	196758110	.	976	1	HC-lncRNA	91	-1.38275
TCONS_00064438	XLOC_047057	chr5	198204218	198204628	.	411	1	HC-lncRNA	25	-1.28058
GRMZM2G120074_T01	GRMZM2G120074	chr5	199008628	199008881	-	254	1	HC-lncRNA	54	-0.985093
TCONS_00064459	XLOC_047078	chr5	199977037	199977365	.	329	1	HC-lncRNA	63	-1.45382
TCONS_00064467	XLOC_047086	chr5	200668251	200668554	.	304	1	HC-lncRNA	60	-1.02042
GRMZM5G806728_T01	GRMZM5G806728	chr5	203687276	203687553	-	278	1	HC-lncRNA	59	-1.08613
TCONS_00064520	XLOC_047139	chr5	204167134	204167416	.	283	1	HC-lncRNA	57	-1.18299
GRMZM2G579915_T01	GRMZM2G579915	chr5	204264702	204265179	+	478	1	HC-lncRNA	43	-1.27597
GRMZM2G076197_T01	GRMZM2G076197	chr5	205062363	205062582	+	220	1	HC-lncRNA	73	-1.11206
GRMZM2G462571_T01	GRMZM2G462571	chr5	206742911	206743113	+	203	1	HC-lncRNA	56	-1.07995
TCONS_00064564	XLOC_047183	chr5	206917066	206917507	.	442	1	HC-lncRNA	41	-1.47646
TCONS_00064591	XLOC_047210	chr5	208081607	208082465	.	859	1	HC-lncRNA	64	-1.19608
GRMZM2G335928_T01	GRMZM2G335928	chr5	208087855	208088338	+	484	1	HC-lncRNA	62	-0.95445
GRMZM2G129115_T01	GRMZM2G129115	chr5	209001590	209001789	+	200	1	HC-lncRNA	66	-1.40697
TCONS_00064649	XLOC_047268	chr5	211533828	211534644	.	817	1	HC-lncRNA	76	-1.34805
TCONS_00064655	XLOC_047274	chr5	211672634	211673151	.	518	1	HC-lncRNA	75	-1.4032
TCONS_00064662	XLOC_047281	chr5	212104050	212104381	.	332	1	HC-lncRNA	50	-1.20185
TCONS_00064674	XLOC_047293	chr5	212246445	212246867	.	423	1	HC-lncRNA	86	-1.49979
TCONS_00061928	XLOC_044632	chr5	212448078	212448778	-	307	2	HC-lncRNA	48	-0.59608
TCONS_00061929	XLOC_044632	chr5	212448078	212448786	-	326	2	HC-lncRNA	48	-0.593241
GRMZM2G537154_T01	GRMZM2G537154	chr5	212689615	212689976	+	362	1	HC-lncRNA	48	-1.19477
GRMZM2G559198_T01	GRMZM2G559198	chr5	212749963	212750246	-	284	1	HC-lncRNA	50	-1.40923
GRMZM2G018530_T01	GRMZM2G018530	chr5	213263138	213263360	+	223	1	HC-lncRNA	74	-1.20198
GRMZM2G180435_T01	GRMZM2G180435	chr5	214081527	214081829	-	303	1	HC-lncRNA	66	-1.10632
GRMZM5G819847_T01	GRMZM5G819847	chr5	214122871	214123102	-	232	1	HC-lncRNA	60	-1.30973
GRMZM2G488814_T01	GRMZM2G488814	chr5	214500681	214500966	+	286	1	HC-lncRNA	37	-1.30696
TCONS_00064724	XLOC_047343	chr5	214718465	214718869	.	405	1	HC-lncRNA	71	-1.31809
TCONS_00064725	XLOC_047344	chr5	214718923	214719176	.	254	1	HC-lncRNA	31	-1.27822
GRMZM2G512338_T01	GRMZM2G512338	chr5	216992038	216992272	-	235	1	HC-lncRNA	46	-1.11922
TCONS_00070885	XLOC_051317	chr6	2368664	2368980	.	317	1	HC-lncRNA	35	-1.36065
GRMZM2G540020_T01	GRMZM2G540020	chr6	6366229	6366443	-	215	1	HC-lncRNA	26	-1.52218
GRMZM2G488294_T01	GRMZM2G488294	chr6	6431318	6431580	+	263	1	HC-lncRNA	43	-1.04701
TCONS_00068127	XLOC_049544	chr6	6616984	6617243	-	260	1	HC-lncRNA	25	-1.20554
TCONS_00070921	XLOC_051353	chr6	6781662	6781967	.	306	1	HC-lncRNA	24	-1.24222
TCONS_00071483	XLOC_051915	chr6	12728290	12729127	.	838	1	HC-lncRNA	46	-1.40702
TCONS_00064965	XLOC_047520	chr6	13451796	13454968	+	808	3	HC-lncRNA	51	-1.3704
GRMZM2G046416_T01	GRMZM2G046416	chr6	13711398	13711631	-	234	1	HC-lncRNA	71	-0.257531
TCONS_00071521	XLOC_051953	chr6	13940811	13941770	.	960	1	HC-lncRNA	89	-1.04964
TCONS_00071528	XLOC_051960	chr6	14044345	14045234	.	890	1	HC-lncRNA	39	-1.34016
TCONS_00071541	XLOC_051973	chr6	14331740	14332187	.	448	1	HC-lncRNA	71	-1.02172
GRMZM2G048810_T01	GRMZM2G048810	chr6	14352586	14352985	-	340	2	HC-lncRNA	63	-0.833607
TCONS_00071549	XLOC_051981	chr6	14410845	14411430	.	586	1	HC-lncRNA	62	-1.39657
TCONS_00071582	XLOC_052014	chr6	15137165	15139362	.	2198	1	HC-lncRNA	93	-1.21599
GRMZM2G137169_T02	GRMZM2G137169	chr6	19159181	19160515	+	405	2	HC-lncRNA	56	-0.914353
GRMZM5G856609_T01	GRMZM5G856609	chr6	19987257	19987486	+	230	1	HC-lncRNA	57	-1.10242
TCONS_00071752	XLOC_052184	chr6	20230592	20231172	.	581	1	HC-lncRNA	72	-1.10152
TCONS_00065073	XLOC_047588	chr6	20963301	20963827	+	527	1	HC-lncRNA	96	-1.20328
TCONS_00071893	XLOC_052325	chr6	21339420	21339663	.	244	1	HC-lncRNA	12	-1.26584
TCONS_00071906	XLOC_052338	chr6	22736605	22736957	.	353	1	HC-lncRNA	65	-1.14965
TCONS_00068358	XLOC_049692	chr6	23863108	23864963	-	846	2	HC-lncRNA	91	-1.10966
TCONS_00065121	XLOC_047619	chr6	24472750	24473428	+	196	2	HC-lncRNA	14	-1.32419
TCONS_00065122	XLOC_047619	chr6	24472750	24473466	+	717	1	HC-lncRNA	66	-1.34755
TCONS_00071940	XLOC_052372	chr6	25280230	25280673	.	444	1	HC-lncRNA	46	-1.38731
GRMZM2G132488_T01	GRMZM2G132488	chr6	25579483	25579795	-	313	1	HC-lncRNA	75	-1.13553
GRMZM2G123923_T01	GRMZM2G123923	chr6	26578919	26579331	+	413	1	HC-lncRNA	74	-1.10025
TCONS_00072006	XLOC_052438	chr6	31340509	31340783	.	275	1	HC-lncRNA	74	-1.51335
GRMZM2G543333_T01	GRMZM2G543333	chr6	32462522	32462752	-	231	1	HC-lncRNA	42	-0.995392
TCONS_00072057	XLOC_052489	chr6	35705132	35705495	.	364	1	HC-lncRNA	49	-1.01883
GRMZM2G383019_T04	GRMZM2G383019	chr6	37178563	37180441	-	849	3	HC-lncRNA	48	-1.26363
TCONS_00068484	XLOC_049781	chr6	38077288	38077795	-	508	1	HC-lncRNA	76	-0.943454
GRMZM2G118617_T01	GRMZM2G118617	chr6	39166771	39166998	+	228	1	HC-lncRNA	55	-1.12185
TCONS_00072084	XLOC_052516	chr6	39503732	39504005	.	274	1	HC-lncRNA	40	-1.30552
TCONS_00068510	XLOC_049800	chr6	39701725	39702528	-	713	2	HC-lncRNA	44	-0.935724
GRMZM2G110378_T06	GRMZM2G110378	chr6	41238560	41239320	-	761	1	HC-lncRNA	73	-1.12954
TCONS_00072114	XLOC_052546	chr6	42230663	42231193	.	531	1	HC-lncRNA	34	-1.34338
GRMZM2G058523_T01	GRMZM2G058523	chr6	46038246	46038502	+	257	1	HC-lncRNA	81	-1.12283
TCONS_00072151	XLOC_052583	chr6	46055776	46056687	.	912	1	HC-lncRNA	98	-1.26693
GRMZM2G561371_T01	GRMZM2G561371	chr6	46117634	46118037	-	404	1	HC-lncRNA	37	-1.25491
TCONS_00068592	XLOC_049853	chr6	49399612	49401109	-	582	2	HC-lncRNA	60	-1.27485
TCONS_00068593	XLOC_049853	chr6	49400390	49401109	-	720	1	HC-lncRNA	60	-1.31743
GRMZM2G029807_T03	GRMZM2G029807	chr6	49409814	49411752	-	869	2	HC-lncRNA	43	-1.26666
GRMZM2G502962_T01	GRMZM2G502962	chr6	49410700	49411757	+	1058	1	HC-lncRNA	67	-1.32802
TCONS_00068599	XLOC_049856	chr6	50288219	50288569	-	351	1	HC-lncRNA	13	-1.35465
TCONS_00072210	XLOC_052642	chr6	51696064	51696804	.	741	1	HC-lncRNA	51	-1.36252
TCONS_00065409	XLOC_047809	chr6	51704289	51705089	+	729	2	HC-lncRNA	72	-1.26067
TCONS_00065422	XLOC_047819	chr6	52582530	52583516	+	987	1	HC-lncRNA	54	-1.36124
TCONS_00072240	XLOC_052672	chr6	53894202	53895287	.	1086	1	HC-lncRNA	69	-1.39834
TCONS_00072267	XLOC_052699	chr6	56786453	56787034	.	582	1	HC-lncRNA	74	-1.38752
GRMZM2G567346_T01	GRMZM2G567346	chr6	57410619	57410842	-	224	1	HC-lncRNA	35	-1.06596
TCONS_00065477	XLOC_047847	chr6	58213670	58214375	+	626	2	HC-lncRNA	57	-1.27599
GRMZM2G495453_T01	GRMZM2G495453	chr6	58810582	58810829	+	248	1	HC-lncRNA	51	-0.759791
GRMZM2G078438_T01	GRMZM2G078438	chr6	62552955	62553201	-	247	1	HC-lncRNA	82	-1.53993
TCONS_00072326	XLOC_052758	chr6	63699541	63699870	.	330	1	HC-lncRNA	21	-1.56239
TCONS_00072339	XLOC_052771	chr6	63965290	63965875	.	586	1	HC-lncRNA	95	-1.08273
TCONS_00072342	XLOC_052774	chr6	64240519	64240805	.	287	1	HC-lncRNA	18	-1.35247
TCONS_00072373	XLOC_052805	chr6	66651008	66651894	.	887	1	HC-lncRNA	63	-1.37985
TCONS_00072377	XLOC_052809	chr6	67175294	67175845	.	552	1	HC-lncRNA	70	-0.931475
TCONS_00068739	XLOC_049952	chr6	67913263	67914771	-	282	2	HC-lncRNA	19	-1.20707
GRMZM5G816887_T01	GRMZM5G816887	chr6	68264459	68264692	-	234	1	HC-lncRNA	59	-1.2407
TCONS_00072391	XLOC_052823	chr6	68491415	68491633	.	219	1	HC-lncRNA	40	-0.976881
TCONS_00072395	XLOC_052827	chr6	69242798	69243206	.	409	1	HC-lncRNA	52	-1.41912
TCONS_00072403	XLOC_052835	chr6	70052149	70053199	.	1051	1	HC-lncRNA	65	-1.47109
TCONS_00065651	XLOC_047969	chr6	72534100	72534764	+	665	1	HC-lncRNA	85	-1.30724
TCONS_00072484	XLOC_052916	chr6	76914222	76915079	.	858	1	HC-lncRNA	69	-0.912148
TCONS_00072490	XLOC_052922	chr6	77864737	77865085	.	349	1	HC-lncRNA	44	-1.16122
TCONS_00072505	XLOC_052937	chr6	79477995	79478429	.	435	1	HC-lncRNA	64	-1.15725
TCONS_00068872	XLOC_050042	chr6	80536719	80537736	-	759	2	HC-lncRNA	79	-1.19863
TCONS_00072534	XLOC_052966	chr6	81768538	81768807	.	270	1	HC-lncRNA	67	-1.5257
GRMZM2G502846_T01	GRMZM2G502846	chr6	83328120	83328330	-	211	1	HC-lncRNA	37	-1.04404
TCONS_00072570	XLOC_053002	chr6	84283997	84284548	.	552	1	HC-lncRNA	57	-1.15014
GRMZM2G582883_T01	GRMZM2G582883	chr6	86552410	86552638	+	229	1	HC-lncRNA	27	-1.19657
TCONS_00072601	XLOC_053033	chr6	86617458	86618123	.	666	1	HC-lncRNA	69	-1.18619
GRMZM2G069322_T01	GRMZM2G069322	chr6	89316494	89316786	+	293	1	HC-lncRNA	70	-1.18048
GRMZM2G543070_T01	GRMZM2G543070	chr6	90044328	90045333	-	857	2	HC-lncRNA	45	-1.2807
TCONS_00072657	XLOC_053089	chr6	91359428	91359736	.	309	1	HC-lncRNA	39	-1.02608
TCONS_00072659	XLOC_053091	chr6	91447599	91447849	.	251	1	HC-lncRNA	43	-1.15545
TCONS_00072660	XLOC_053092	chr6	91493433	91493966	.	534	1	HC-lncRNA	74	-1.19913
TCONS_00072691	XLOC_053123	chr6	93611796	93612120	.	325	1	HC-lncRNA	34	-1.42421
TCONS_00072717	XLOC_053149	chr6	96831862	96832127	.	266	1	HC-lncRNA	77	-1.26745
TCONS_00072722	XLOC_053154	chr6	97315213	97315715	.	503	1	HC-lncRNA	69	-1.30613
GRMZM2G560234_T01	GRMZM2G560234	chr6	98564169	98564602	+	434	1	HC-lncRNA	38	-1.29375
TCONS_00072746	XLOC_053178	chr6	99238404	99238664	.	261	1	HC-lncRNA	31	-1.43814
TCONS_00072790	XLOC_053222	chr6	103362205	103362710	.	506	1	HC-lncRNA	46	-1.46211
TCONS_00072809	XLOC_053241	chr6	104280682	104281094	.	413	1	HC-lncRNA	52	-1.14085
TCONS_00072815	XLOC_053247	chr6	104868159	104868693	.	535	1	HC-lncRNA	26	-1.35515
TCONS_00066278	XLOC_048359	chr6	105069995	105071372	+	456	2	HC-lncRNA	48	-1.01862
TCONS_00072825	XLOC_053257	chr6	105444280	105444535	.	256	1	HC-lncRNA	29	-1.0218
TCONS_00069375	XLOC_050347	chr6	106044567	106044809	-	243	1	HC-lncRNA	21	-1.49859
TCONS_00072911	XLOC_053343	chr6	111138721	111139006	.	286	1	HC-lncRNA	0	-0.752703
TCONS_00072944	XLOC_053376	chr6	112160352	112161180	.	829	1	HC-lncRNA	73	-1.09866
GRMZM5G800465_T01	GRMZM5G800465	chr6	112279797	112280148	+	352	1	HC-lncRNA	64	-0.887906
TCONS_00072958	XLOC_053390	chr6	113788000	113788412	.	413	1	HC-lncRNA	37	-1.09404
GRMZM2G538259_T01	GRMZM2G538259	chr6	116130078	116130371	+	294	1	HC-lncRNA	57	-1.17018
TCONS_00073018	XLOC_053450	chr6	118417843	118418244	.	402	1	HC-lncRNA	44	-1.4218
TCONS_00073020	XLOC_053452	chr6	118438882	118439224	.	343	1	HC-lncRNA	59	-1.35069
TCONS_00073030	XLOC_053462	chr6	119935640	119936862	.	1223	1	HC-lncRNA	78	-0.980568
TCONS_00073041	XLOC_053473	chr6	120524468	120524914	.	447	1	HC-lncRNA	45	-1.12836
TCONS_00073054	XLOC_053486	chr6	121942636	121943038	.	403	1	HC-lncRNA	35	-1.41134
TCONS_00066702	XLOC_048632	chr6	123953363	123954880	+	439	2	HC-lncRNA	78	-1.1019
TCONS_00073097	XLOC_053529	chr6	124300951	124301281	.	331	1	HC-lncRNA	64	-1.14305
TCONS_00073110	XLOC_053542	chr6	124802758	124803172	.	415	1	HC-lncRNA	45	-1.14597
TCONS_00069693	XLOC_050540	chr6	124849753	124850055	-	303	1	HC-lncRNA	30	-1.44263
TCONS_00073140	XLOC_053572	chr6	127631599	127632118	.	520	1	HC-lncRNA	52	-1.17951
GRMZM5G828844_T01	GRMZM5G828844	chr6	132656697	132656984	+	288	1	HC-lncRNA	58	-1.07373
TCONS_00073213	XLOC_053644	chr6	133323827	133324461	.	635	1	HC-lncRNA	73	-1.10514
TCONS_00069946	XLOC_050705	chr6	137083708	137086301	-	481	2	HC-lncRNA	41	-1.21174
TCONS_00069947	XLOC_050705	chr6	137085825	137086301	-	477	1	HC-lncRNA	44	-1.2377
GRMZM5G837137_T01	GRMZM5G837137	chr6	137398363	137398649	+	287	1	HC-lncRNA	76	-0.910493
TCONS_00073321	XLOC_053750	chr6	141932901	141933274	.	374	1	HC-lncRNA	53	-1.08108
TCONS_00073329	XLOC_053758	chr6	142755364	142755840	.	477	1	HC-lncRNA	47	-1.08956
TCONS_00073335	XLOC_053764	chr6	143099561	143099835	.	275	1	HC-lncRNA	15	-1.29208
TCONS_00073381	XLOC_053810	chr6	145562204	145562540	.	337	1	HC-lncRNA	33	-1.14178
GRMZM2G554315_T01	GRMZM2G554315	chr6	147215755	147215960	-	206	1	HC-lncRNA	63	-0.818151
TCONS_00073404	XLOC_053833	chr6	147545603	147546439	.	837	1	HC-lncRNA	64	-1.44381
TCONS_00073431	XLOC_053860	chr6	149120207	149120666	.	460	1	HC-lncRNA	87	-1.12201
TCONS_00073432	XLOC_053861	chr6	149122128	149122666	.	539	1	HC-lncRNA	79	-1.37852
TCONS_00073433	XLOC_053862	chr6	149248887	149249372	.	486	1	HC-lncRNA	49	-1.30888
TCONS_00073434	XLOC_053863	chr6	149367366	149367856	.	491	1	HC-lncRNA	77	-1.44819
TCONS_00073459	XLOC_053888	chr6	150883984	150884524	.	541	1	HC-lncRNA	71	-1.37898
TCONS_00070348	XLOC_050970	chr6	152655335	152656835	-	219	2	HC-lncRNA	46	-1.23977
TCONS_00073514	XLOC_053943	chr6	153882907	153883347	.	441	1	HC-lncRNA	55	-0.787214
GRMZM2G527672_T01	GRMZM2G527672	chr6	153942505	153942812	+	308	1	HC-lncRNA	36	-1.06725
GRMZM2G140719_T01	GRMZM2G140719	chr6	155607830	155608133	+	304	1	HC-lncRNA	57	-1.18771
TCONS_00073550	XLOC_053979	chr6	155737261	155737840	.	580	1	HC-lncRNA	56	-1.32515
GRMZM2G521901_T01	GRMZM2G521901	chr6	155892615	155892816	+	202	1	HC-lncRNA	58	-0.838041
TCONS_00073566	XLOC_053995	chr6	156841965	156842749	.	785	1	HC-lncRNA	75	-1.30307
TCONS_00073578	XLOC_054007	chr6	157333531	157333774	.	244	1	HC-lncRNA	25	-0.991936
GRMZM2G507466_T01	GRMZM2G507466	chr6	163104926	163105378	-	453	1	HC-lncRNA	42	-1.19247
TCONS_00073689	XLOC_054116	chr6	163173581	163173986	.	406	1	HC-lncRNA	64	-1.24601
GRMZM2G531385_T01	GRMZM2G531385	chr6	163853982	163854521	-	489	2	HC-lncRNA	81	-1.04284
TCONS_00073729	XLOC_054156	chr6	165320180	165320421	.	242	1	HC-lncRNA	51	-1.02095
TCONS_00073733	XLOC_054160	chr6	165493512	165494098	.	587	1	HC-lncRNA	35	-1.45207
TCONS_00073737	XLOC_054164	chr6	165858814	165859252	.	439	1	HC-lncRNA	95	-1.43974
TCONS_00070796	XLOC_051255	chr6	166629100	166629790	-	562	2	HC-lncRNA	40	-1.40256
TCONS_00073786	XLOC_054213	chr6	169106055	169106368	.	314	1	HC-lncRNA	31	-1.09485
TCONS_00079499	XLOC_057866	chr7	397771	398081	.	311	1	HC-lncRNA	54	-1.19767
TCONS_00079504	XLOC_057871	chr7	1202013	1202650	.	638	1	HC-lncRNA	96	-1.37966
TCONS_00079524	XLOC_057891	chr7	2805303	2805575	.	273	1	HC-lncRNA	38	-1.15863
TCONS_00073966	XLOC_054327	chr7	6643355	6645147	+	495	2	HC-lncRNA	72	-1.33154
GRMZM2G487920_T01	GRMZM2G487920	chr7	7993447	7993839	+	393	1	HC-lncRNA	33	-1.22082
TCONS_00079604	XLOC_057971	chr7	8992730	8993562	.	833	1	HC-lncRNA	80	-1.48962
GRMZM2G499381_T01	GRMZM2G499381	chr7	10553230	10554635	-	420	3	HC-lncRNA	40	-1.05493
GRMZM2G175904_T01	GRMZM2G175904	chr7	12521440	12521802	+	330	2	HC-lncRNA	67	-1.32468
GRMZM2G021580_T01	GRMZM2G021580	chr7	14227351	14227770	+	420	1	HC-lncRNA	76	-0.0369178
TCONS_00079672	XLOC_058039	chr7	14361858	14362406	.	549	1	HC-lncRNA	98	-1.0604
TCONS_00079680	XLOC_058047	chr7	15416359	15416672	.	314	1	HC-lncRNA	27	-0.980499
TCONS_00079692	XLOC_058059	chr7	16949236	16949715	.	480	1	HC-lncRNA	39	-1.1505
TCONS_00079703	XLOC_058070	chr7	17533199	17533599	.	401	1	HC-lncRNA	75	-1.10763
GRMZM5G899132_T01	GRMZM5G899132	chr7	17716247	17716447	+	201	1	HC-lncRNA	53	-1.08097
TCONS_00079725	XLOC_058092	chr7	18776094	18776393	.	300	1	HC-lncRNA	65	-1.2174
TCONS_00079742	XLOC_058109	chr7	19974578	19975082	.	505	1	HC-lncRNA	62	-1.0693
TCONS_00077182	XLOC_056392	chr7	20667596	20668154	-	559	1	HC-lncRNA	47	-1.22745
TCONS_00079753	XLOC_058120	chr7	20993417	20994242	.	826	1	HC-lncRNA	80	-1.12215
GRMZM2G557780_T01	GRMZM2G557780	chr7	23468993	23469265	+	273	1	HC-lncRNA	26	-1.4712
TCONS_00079776	XLOC_058143	chr7	23643315	23643692	.	378	1	HC-lncRNA	23	-1.23382
TCONS_00079794	XLOC_058161	chr7	24866430	24866645	.	216	1	HC-lncRNA	51	-1.50034
TCONS_00077234	XLOC_056428	chr7	24867019	24867463	-	338	2	HC-lncRNA	40	-1.06648
TCONS_00079825	XLOC_058192	chr7	27622523	27622795	.	273	1	HC-lncRNA	54	-1.11942
TCONS_00079843	XLOC_058209	chr7	28354048	28354379	.	332	1	HC-lncRNA	50	-1.1661
TCONS_00079852	XLOC_058218	chr7	28759224	28759740	.	517	1	HC-lncRNA	62	-1.40046
GRMZM2G704466_T01	GRMZM2G704466	chr7	30319558	30319812	-	255	1	HC-lncRNA	85	-0.765442
TCONS_00079883	XLOC_058249	chr7	31584951	31585159	.	209	1	HC-lncRNA	11	-1.09281
TCONS_00079902	XLOC_058268	chr7	33252103	33252457	.	355	1	HC-lncRNA	34	-1.23801
TCONS_00079903	XLOC_058269	chr7	33268598	33270099	.	1502	1	HC-lncRNA	87	-1.14429
GRMZM2G574863_T01	GRMZM2G574863	chr7	33811238	33811442	-	205	1	HC-lncRNA	26	-1.2435
TCONS_00079919	XLOC_058285	chr7	34480226	34480707	.	482	1	HC-lncRNA	32	-1.364
TCONS_00079921	XLOC_058287	chr7	34483039	34483364	.	326	1	HC-lncRNA	49	-1.05587
GRMZM2G568251_T01	GRMZM2G568251	chr7	35342560	35342790	+	231	1	HC-lncRNA	35	-0.957492
TCONS_00079955	XLOC_058321	chr7	37905842	37906424	.	583	1	HC-lncRNA	76	-1.17707
TCONS_00074467	XLOC_054664	chr7	39442588	39442975	+	312	2	HC-lncRNA	24	-1.46146
TCONS_00077388	XLOC_056522	chr7	39528522	39529766	-	468	2	HC-lncRNA	55	-1.25524
TCONS_00079974	XLOC_058340	chr7	39593422	39593809	.	388	1	HC-lncRNA	58	-1.07629
TCONS_00079979	XLOC_058345	chr7	40601277	40601509	.	233	1	HC-lncRNA	62	-0.924717
TCONS_00079984	XLOC_058350	chr7	40779910	40780864	.	955	1	HC-lncRNA	89	-1.30924
GRMZM2G075288_T01	GRMZM2G075288	chr7	41682278	41682817	+	456	2	HC-lncRNA	74	-1.35119
GRMZM2G510679_T01	GRMZM2G510679	chr7	42293126	42293359	+	234	1	HC-lncRNA	26	-1.24762
TCONS_00080006	XLOC_058372	chr7	42730528	42730983	.	456	1	HC-lncRNA	60	-1.02733
GRMZM2G532748_T01	GRMZM2G532748	chr7	46292188	46292922	-	735	1	HC-lncRNA	54	-1.15932
GRMZM2G046937_T01	GRMZM2G046937	chr7	47939942	47940204	+	263	1	HC-lncRNA	53	-0.987718
TCONS_00080088	XLOC_058454	chr7	49186043	49186566	.	524	1	HC-lncRNA	31	-1.43602
GRMZM2G117592_T01	GRMZM2G117592	chr7	49715768	49716007	+	240	1	HC-lncRNA	56	-1.06571
GRMZM2G582983_T01	GRMZM2G582983	chr7	50809695	50810388	+	694	1	HC-lncRNA	44	-1.18607
TCONS_00080157	XLOC_058523	chr7	55652097	55652621	.	525	1	HC-lncRNA	97	-1.10949
TCONS_00080164	XLOC_058530	chr7	56067919	56068162	.	244	1	HC-lncRNA	28	-0.869721
TCONS_00080168	XLOC_058534	chr7	56289953	56290472	.	520	1	HC-lncRNA	43	-1.27014
TCONS_00080178	XLOC_058544	chr7	56950491	56951223	.	733	1	HC-lncRNA	63	-1.15589
TCONS_00080179	XLOC_058545	chr7	56961781	56962091	.	311	1	HC-lncRNA	45	-1.38995
TCONS_00080180	XLOC_058546	chr7	56962370	56962651	.	282	1	HC-lncRNA	24	-0.943164
GRMZM2G510026_T01	GRMZM2G510026	chr7	57620010	57620257	-	248	1	HC-lncRNA	31	-1.25073
GRMZM2G510531_T01	GRMZM2G510531	chr7	57763314	57763543	-	230	1	HC-lncRNA	37	-1.272
TCONS_00077560	XLOC_056631	chr7	57947950	57949300	-	440	2	HC-lncRNA	51	-1.28533
GRMZM2G012481_T01	GRMZM2G012481	chr7	59174010	59174576	-	567	1	HC-lncRNA	77	-1.38461
TCONS_00080212	XLOC_058578	chr7	60982376	60982692	.	317	1	HC-lncRNA	52	-1.23192
TCONS_00080230	XLOC_058596	chr7	63848224	63848758	.	535	1	HC-lncRNA	78	-1.27896
TCONS_00080239	XLOC_058605	chr7	64368753	64369160	.	408	1	HC-lncRNA	38	-1.18951
TCONS_00080251	XLOC_058617	chr7	66120814	66121520	.	707	1	HC-lncRNA	42	-1.31004
TCONS_00080274	XLOC_058640	chr7	68418446	68419086	.	641	1	HC-lncRNA	32	-1.3965
GRMZM2G497870_T01	GRMZM2G497870	chr7	70699306	70699602	+	297	1	HC-lncRNA	86	-0.902045
GRMZM2G165119_T01	GRMZM2G165119	chr7	71063113	71063760	+	648	1	HC-lncRNA	78	-0.913577
TCONS_00074812	XLOC_054893	chr7	84223205	84224575	+	420	2	HC-lncRNA	43	-1.50675
GRMZM2G574492_T01	GRMZM2G574492	chr7	84338853	84340203	+	354	2	HC-lncRNA	26	-1.14444
GRMZM5G855726_T01	GRMZM5G855726	chr7	84338853	84339179	-	327	1	HC-lncRNA	85	-1.03503
GRMZM5G813814_T01	GRMZM5G813814	chr7	84813604	84814055	+	452	1	HC-lncRNA	62	-1.07335
TCONS_00074826	XLOC_054902	chr7	85345079	85346623	+	286	2	HC-lncRNA	20	-1.06252
TCONS_00074827	XLOC_054902	chr7	85345079	85346623	+	283	2	HC-lncRNA	20	-1.0807
TCONS_00080484	XLOC_058848	chr7	86914871	86915357	.	487	1	HC-lncRNA	46	-1.2294
TCONS_00074859	XLOC_054923	chr7	87732341	87734241	+	469	2	HC-lncRNA	97	-1.51598
TCONS_00074860	XLOC_054923	chr7	87732341	87734241	+	472	2	HC-lncRNA	97	-1.51639
TCONS_00074862	XLOC_054925	chr7	88019111	88020037	+	927	1	HC-lncRNA	93	-1.2506
TCONS_00077795	XLOC_056783	chr7	89466143	89467489	-	421	2	HC-lncRNA	30	-1.33151
TCONS_00080539	XLOC_058903	chr7	92831276	92831820	.	545	1	HC-lncRNA	65	-1.13361
GRMZM2G495846_T01	GRMZM2G495846	chr7	93086223	93086479	+	257	1	HC-lncRNA	32	-1.17795
TCONS_00074927	XLOC_054965	chr7	93672199	93672844	+	562	2	HC-lncRNA	71	-0.991064
TCONS_00080563	XLOC_058927	chr7	94269501	94270970	.	1470	1	HC-lncRNA	57	-1.39215
TCONS_00080590	XLOC_058954	chr7	96287338	96288033	.	696	1	HC-lncRNA	100	-1.3884
TCONS_00080610	XLOC_058974	chr7	97781421	97781965	.	545	1	HC-lncRNA	41	-1.18943
TCONS_00080613	XLOC_058977	chr7	97802252	97802734	.	483	1	HC-lncRNA	54	-1.12129
TCONS_00077869	XLOC_056824	chr7	98190207	98191174	-	968	1	HC-lncRNA	57	-1.22371
TCONS_00080641	XLOC_059005	chr7	99393806	99394222	.	417	1	HC-lncRNA	64	-1.42784
TCONS_00080682	XLOC_059046	chr7	102340724	102340979	.	256	1	HC-lncRNA	40	-1.48533
TCONS_00080685	XLOC_059049	chr7	102598680	102599050	.	371	1	HC-lncRNA	45	-1.24657
TCONS_00080686	XLOC_059050	chr7	102994438	102995051	.	614	1	HC-lncRNA	72	-1.11089
TCONS_00080688	XLOC_059052	chr7	103031380	103032595	.	1216	1	HC-lncRNA	83	-1.34406
GRMZM2G048422_T01	GRMZM2G048422	chr7	107965652	107965889	-	238	1	HC-lncRNA	79	-0.854778
TCONS_00080770	XLOC_059134	chr7	109949933	109950186	.	254	1	HC-lncRNA	44	-1.22227
TCONS_00080783	XLOC_059147	chr7	111627651	111628032	.	382	1	HC-lncRNA	34	-1.25903
TCONS_00080791	XLOC_059155	chr7	112419206	112419498	.	293	1	HC-lncRNA	43	-1.27018
GRMZM2G547526_T01	GRMZM2G547526	chr7	113210777	113211020	+	244	1	HC-lncRNA	51	-1.04621
GRMZM2G120356_T01	GRMZM2G120356	chr7	113492550	113492880	+	331	1	HC-lncRNA	55	-1.14508
TCONS_00080809	XLOC_059173	chr7	113804384	113804603	.	220	1	HC-lncRNA	53	-1.00845
TCONS_00080838	XLOC_059202	chr7	116599172	116599778	.	607	1	HC-lncRNA	48	-1.28736
TCONS_00078101	XLOC_056969	chr7	116608894	116609381	-	414	2	HC-lncRNA	29	-1.01736
TCONS_00080858	XLOC_059222	chr7	117772290	117772577	.	288	1	HC-lncRNA	31	-1.434
GRMZM2G146731_T01	GRMZM2G146731	chr7	117785058	117785930	+	787	2	HC-lncRNA	72	-1.28227
TCONS_00080887	XLOC_059251	chr7	120530555	120531178	.	624	1	HC-lncRNA	81	-1.07726
TCONS_00075283	XLOC_055186	chr7	121841617	121843125	+	1355	3	HC-lncRNA	63	-1.26149
TCONS_00080908	XLOC_059272	chr7	122064101	122064502	.	402	1	HC-lncRNA	90	-1.23227
TCONS_00078196	XLOC_057036	chr7	124376586	124377774	-	770	2	HC-lncRNA	67	-1.09898
TCONS_00080978	XLOC_059342	chr7	126100379	126100590	.	212	1	HC-lncRNA	44	-1.46353
TCONS_00080979	XLOC_059343	chr7	126104813	126105191	.	379	1	HC-lncRNA	37	-1.2225
TCONS_00081029	XLOC_059393	chr7	130528282	130528550	.	269	1	HC-lncRNA	30	-1.17623
TCONS_00081035	XLOC_059399	chr7	130904931	130905302	.	372	1	HC-lncRNA	54	-1.43858
TCONS_00075478	XLOC_055313	chr7	131081325	131082701	+	298	2	HC-lncRNA	73	-1.18927
GRMZM5G849473_T01	GRMZM5G849473	chr7	132076528	132077115	-	588	1	HC-lncRNA	51	-1.17746
TCONS_00081058	XLOC_059422	chr7	132397031	132397450	.	420	1	HC-lncRNA	60	-1.50662
TCONS_00081065	XLOC_059429	chr7	132550597	132551405	.	809	1	HC-lncRNA	73	-1.45227
TCONS_00081107	XLOC_059471	chr7	135481103	135481454	.	352	1	HC-lncRNA	47	-1.08344
GRMZM2G517097_T01	GRMZM2G517097	chr7	135506898	135507204	-	307	1	HC-lncRNA	46	-1.07818
TCONS_00081111	XLOC_059475	chr7	135586989	135587334	.	346	1	HC-lncRNA	43	-1.39163
TCONS_00081130	XLOC_059494	chr7	136712824	136713225	.	402	1	HC-lncRNA	76	-1.12915
GRMZM2G509087_T01	GRMZM2G509087	chr7	138519259	138519576	+	318	1	HC-lncRNA	40	-1.0131
TCONS_00078490	XLOC_057229	chr7	140411414	140411934	-	411	2	HC-lncRNA	87	-0.906108
GRMZM2G104504_T02	GRMZM2G104504	chr7	143216975	143217211	+	237	1	HC-lncRNA	51	-1.32497
TCONS_00078568	XLOC_057273	chr7	143320643	143322268	-	505	2	HC-lncRNA	96	-1.21358
TCONS_00081222	XLOC_059586	chr7	143532898	143533098	.	201	1	HC-lncRNA	17	-1.50234
TCONS_00081223	XLOC_059587	chr7	143865918	143866426	.	509	1	HC-lncRNA	61	-1.22795
GRMZM5G858838_T01	GRMZM5G858838	chr7	144307116	144307595	+	480	1	HC-lncRNA	80	-1.19923
GRMZM2G568454_T01	GRMZM2G568454	chr7	145303151	145303383	-	233	1	HC-lncRNA	44	-1.17685
TCONS_00081252	XLOC_059616	chr7	146109492	146109707	.	216	1	HC-lncRNA	28	-1.24479
GRMZM2G053121_T01	GRMZM2G053121	chr7	147062312	147062556	+	245	1	HC-lncRNA	59	-0.925449
TCONS_00081264	XLOC_059628	chr7	147116060	147116539	.	480	1	HC-lncRNA	42	-1.14517
TCONS_00081265	XLOC_059629	chr7	147116623	147117542	.	920	1	HC-lncRNA	47	-1.2931
TCONS_00081267	XLOC_059631	chr7	147205461	147205975	.	515	1	HC-lncRNA	48	-1.2299
GRMZM2G133590_T01	GRMZM2G133590	chr7	147508137	147508355	-	219	1	HC-lncRNA	73	-1.49351
GRMZM2G090815_T01	GRMZM2G090815	chr7	147785512	147785720	-	209	1	HC-lncRNA	69	-1.239
TCONS_00081275	XLOC_059639	chr7	148136683	148137713	.	1031	1	HC-lncRNA	71	-1.27898
TCONS_00075875	XLOC_055575	chr7	148848031	148848546	+	399	2	HC-lncRNA	81	-1.42417
GRMZM2G014435_T01	GRMZM2G014435	chr7	150180960	150181184	+	225	1	HC-lncRNA	50	-1.03364
GRMZM2G148268_T01	GRMZM2G148268	chr7	153184783	153185295	+	472	2	HC-lncRNA	63	-1.21189
TCONS_00081381	XLOC_059745	chr7	155599767	155600044	.	278	1	HC-lncRNA	11	-1.15661
TCONS_00078836	XLOC_057451	chr7	156012788	156013726	-	806	2	HC-lncRNA	79	-1.00595
GRMZM5G852846_T01	GRMZM5G852846	chr7	156656793	156657152	-	360	1	HC-lncRNA	95	-1.51294
TCONS_00081402	XLOC_059766	chr7	157434486	157434851	.	366	1	HC-lncRNA	47	-1.48869
GRMZM2G545315_T01	GRMZM2G545315	chr7	158155795	158156480	-	686	1	HC-lncRNA	92	-1.19416
TCONS_00081445	XLOC_059809	chr7	161321251	161321529	.	279	1	HC-lncRNA	43	-0.938102
TCONS_00081462	XLOC_059826	chr7	162531347	162531927	.	581	1	HC-lncRNA	34	-1.28031
TCONS_00081481	XLOC_059845	chr7	163931505	163931866	.	362	1	HC-lncRNA	54	-0.95823
TCONS_00081483	XLOC_059847	chr7	164036946	164037786	.	841	1	HC-lncRNA	95	-1.0337
TCONS_00081493	XLOC_059857	chr7	165050015	165050822	.	808	1	HC-lncRNA	41	-1.30878
TCONS_00081509	XLOC_059873	chr7	165811786	165812122	.	337	1	HC-lncRNA	60	-1.3912
GRMZM2G540691_T01	GRMZM2G540691	chr7	166790094	166790300	-	207	1	HC-lncRNA	26	-1.52011
TCONS_00081567	XLOC_059931	chr7	169041105	169041411	.	307	1	HC-lncRNA	29	-1.31921
TCONS_00081574	XLOC_059938	chr7	169153666	169154024	.	359	1	HC-lncRNA	35	-1.17139
TCONS_00081577	XLOC_059941	chr7	169168865	169169499	.	635	1	HC-lncRNA	68	-0.957677
GRMZM2G492959_T01	GRMZM2G492959	chr7	170407894	170408163	+	270	1	HC-lncRNA	31	-1.14839
GRMZM2G544039_T01	GRMZM2G544039	chr7	170413828	170414097	+	270	1	HC-lncRNA	31	-1.14839
TCONS_00081593	XLOC_059957	chr7	170638958	170639649	.	692	1	HC-lncRNA	36	-1.31031
TCONS_00079452	XLOC_057827	chr7	174881159	174882445	-	551	2	HC-lncRNA	68	-1.41734
TCONS_00081705	XLOC_060069	chr7	176602276	176602657	.	382	1	HC-lncRNA	69	-1.0963
GRMZM2G042636_T05	GRMZM2G042636	chr8	1374420	1374720	-	301	1	HC-lncRNA	82	-1.18968
GRMZM2G157007_T02	GRMZM2G157007	chr8	1831037	1831577	+	541	1	HC-lncRNA	92	-1.01851
GRMZM2G322080_T01	GRMZM2G322080	chr8	4430412	4431128	-	234	2	HC-lncRNA	64	-0.961093
GRMZM2G056480_T01	GRMZM2G056480	chr8	6542465	6542692	+	168	2	HC-lncRNA	55	-1.50307
TCONS_00085173	XLOC_062296	chr8	7770472	7771151	-	680	1	HC-lncRNA	30	-0.918708
TCONS_00088156	XLOC_064232	chr8	9938137	9938671	.	535	1	HC-lncRNA	53	-1.31919
TCONS_00088174	XLOC_064250	chr8	11805277	11806095	.	819	1	HC-lncRNA	72	-1.16238
TCONS_00088175	XLOC_064251	chr8	11849968	11850219	.	252	1	HC-lncRNA	0	-1.04118
TCONS_00088242	XLOC_064318	chr8	16028939	16029476	.	538	1	HC-lncRNA	58	-1.2821
TCONS_00088272	XLOC_064348	chr8	19810026	19810441	.	416	1	HC-lncRNA	54	-1.42618
TCONS_00088279	XLOC_064355	chr8	20462633	20462931	.	299	1	HC-lncRNA	85	-1.28423
TCONS_00085466	XLOC_062465	chr8	21209914	21210509	-	596	1	HC-lncRNA	74	-1.23271
TCONS_00085537	XLOC_062510	chr8	24889578	24890402	-	708	2	HC-lncRNA	70	-1.34088
TCONS_00088354	XLOC_064430	chr8	26454660	26455083	.	424	1	HC-lncRNA	24	-1.12414
TCONS_00088392	XLOC_064468	chr8	29590188	29590419	.	232	1	HC-lncRNA	0	-1.25657
GRMZM2G072760_T02	GRMZM2G072760	chr8	29995438	29995637	+	200	1	HC-lncRNA	66	-0.392847
TCONS_00082340	XLOC_060475	chr8	30159732	30162023	+	429	2	HC-lncRNA	60	-1.49926
GRMZM2G062226_T01	GRMZM2G062226	chr8	31211066	31211243	-	178	1	HC-lncRNA	55	-1.33377
TCONS_00082354	XLOC_060486	chr8	32880983	32881688	+	619	2	HC-lncRNA	60	-1.44288
TCONS_00085639	XLOC_062580	chr8	33306583	33308732	-	390	2	HC-lncRNA	53	-1.15966
TCONS_00085645	XLOC_062583	chr8	33378886	33379586	-	701	1	HC-lncRNA	56	-1.43922
GRMZM5G857986_T01	GRMZM5G857986	chr8	34664082	34665566	+	849	2	HC-lncRNA	95	-1.3779
TCONS_00088496	XLOC_064572	chr8	36497230	36497905	.	676	1	HC-lncRNA	56	-1.32757
TCONS_00085680	XLOC_062602	chr8	36852699	36881346	-	556	2	HC-lncRNA	41	-1.39137
TCONS_00088507	XLOC_064583	chr8	37984310	37985340	.	1031	1	HC-lncRNA	62	-1.14713
TCONS_00088508	XLOC_064584	chr8	38296402	38296774	.	373	1	HC-lncRNA	54	-0.898688
TCONS_00088516	XLOC_064592	chr8	39733936	39734623	.	688	1	HC-lncRNA	67	-1.21757
TCONS_00085736	XLOC_062636	chr8	44519120	44520332	-	295	3	HC-lncRNA	22	-1.50354
TCONS_00088570	XLOC_064646	chr8	44671173	44671388	.	216	1	HC-lncRNA	24	-1.51566
TCONS_00088581	XLOC_064657	chr8	45456306	45456739	.	434	1	HC-lncRNA	61	-1.12347
TCONS_00082501	XLOC_060588	chr8	52907027	52907475	+	367	2	HC-lncRNA	46	-1.20599
TCONS_00085811	XLOC_062686	chr8	56938179	56939618	-	233	2	HC-lncRNA	42	-1.34001
TCONS_00088709	XLOC_064785	chr8	60549201	60550030	.	830	1	HC-lncRNA	82	-1.36588
TCONS_00085838	XLOC_062706	chr8	60723287	60724744	-	283	2	HC-lncRNA	14	-1.17035
TCONS_00085859	XLOC_062719	chr8	62514154	62514890	-	644	2	HC-lncRNA	36	-1.52001
TCONS_00088734	XLOC_064810	chr8	63213027	63213436	.	410	1	HC-lncRNA	100	-1.41932
TCONS_00082595	XLOC_060654	chr8	63278981	63280629	+	631	2	HC-lncRNA	93	-0.858113
TCONS_00088795	XLOC_064871	chr8	69923710	69924044	.	335	1	HC-lncRNA	81	-1.18865
TCONS_00088814	XLOC_064890	chr8	71712960	71713849	.	890	1	HC-lncRNA	43	-1.29612
TCONS_00082779	XLOC_060775	chr8	75233353	75234637	+	374	2	HC-lncRNA	62	-1.18972
TCONS_00088864	XLOC_064940	chr8	76518007	76518517	.	511	1	HC-lncRNA	35	-1.00444
TCONS_00082833	XLOC_060807	chr8	79078615	79080517	+	432	2	HC-lncRNA	70	-1.31202
GRMZM2G141112_T01	GRMZM2G141112	chr8	83616747	83616968	+	222	1	HC-lncRNA	55	-0.255724
TCONS_00088986	XLOC_065062	chr8	88781918	88782462	.	545	1	HC-lncRNA	61	-0.989201
TCONS_00089000	XLOC_065076	chr8	90696816	90697356	.	541	1	HC-lncRNA	40	-1.23199
GRMZM2G532340_T01	GRMZM2G532340	chr8	91178568	91178796	+	229	1	HC-lncRNA	48	-1.01092
TCONS_00089013	XLOC_065089	chr8	92321389	92321939	.	551	1	HC-lncRNA	38	-0.944055
TCONS_00089015	XLOC_065091	chr8	92414235	92414437	.	203	1	HC-lncRNA	52	-1.34627
GRMZM2G074725_T01	GRMZM2G074725	chr8	95727037	95727451	-	306	2	HC-lncRNA	57	-1.12976
GRMZM2G516434_T01	GRMZM2G516434	chr8	97358836	97359073	-	238	1	HC-lncRNA	72	-0.60036
GRMZM2G019591_T01	GRMZM2G019591	chr8	99165014	99165247	-	234	1	HC-lncRNA	53	-1.01872
TCONS_00089095	XLOC_065171	chr8	99748834	99749671	.	838	1	HC-lncRNA	100	-1.17973
TCONS_00089151	XLOC_065227	chr8	104690121	104690822	.	702	1	HC-lncRNA	85	-1.29538
TCONS_00089159	XLOC_065235	chr8	106275711	106276003	.	293	1	HC-lncRNA	23	-1.13483
TCONS_00089164	XLOC_065240	chr8	106849625	106849849	.	225	1	HC-lncRNA	6	-1.38639
GRMZM2G035568_T01	GRMZM2G035568	chr8	107296553	107296843	-	291	1	HC-lncRNA	96	-1.13817
TCONS_00086421	XLOC_063102	chr8	109725779	109726943	-	1165	1	HC-lncRNA	92	-1.28554
GRMZM5G884891_T01	GRMZM5G884891	chr8	110473266	110473506	-	241	1	HC-lncRNA	55	-1.1196
TCONS_00089203	XLOC_065279	chr8	110648797	110649671	.	875	1	HC-lncRNA	82	-1.37096
TCONS_00089213	XLOC_065289	chr8	111177067	111177643	.	577	1	HC-lncRNA	56	-1.4094
TCONS_00089221	XLOC_065297	chr8	112087052	112087739	.	688	1	HC-lncRNA	62	-1.41011
TCONS_00089242	XLOC_065318	chr8	113288004	113288785	.	782	1	HC-lncRNA	63	-1.1545
TCONS_00083282	XLOC_061122	chr8	114480656	114481508	+	853	1	HC-lncRNA	60	-1.34087
TCONS_00089261	XLOC_065337	chr8	114647222	114647588	.	367	1	HC-lncRNA	38	-1.10313
TCONS_00089281	XLOC_065357	chr8	115775599	115775990	.	392	1	HC-lncRNA	45	-1.15187
TCONS_00089301	XLOC_065377	chr8	117434066	117434635	.	570	1	HC-lncRNA	62	-1.22497
TCONS_00089332	XLOC_065408	chr8	119990952	119991370	.	419	1	HC-lncRNA	53	-1.065
TCONS_00089367	XLOC_065443	chr8	123536731	123537263	.	533	1	HC-lncRNA	61	-1.28571
GRMZM2G554572_T01	GRMZM2G554572	chr8	125391189	125391520	+	332	1	HC-lncRNA	31	-1.18735
TCONS_00089406	XLOC_065482	chr8	125514256	125514477	.	222	1	HC-lncRNA	24	-1.19168
GRMZM2G582514_T01	GRMZM2G582514	chr8	128548519	128548718	+	200	1	HC-lncRNA	55	-1.02147
GRMZM2G054608_T05	GRMZM2G054608	chr8	129561370	129563248	-	849	3	HC-lncRNA	48	-1.26363
GRMZM5G869973_T01	GRMZM5G869973	chr8	129562196	129563253	+	1058	1	HC-lncRNA	67	-1.32802
GRMZM2G130776_T01	GRMZM2G130776	chr8	130597324	130597842	-	519	1	HC-lncRNA	100	-0.436363
GRMZM5G872645_T01	GRMZM5G872645	chr8	131334473	131334678	-	206	1	HC-lncRNA	51	-1.38498
TCONS_00089480	XLOC_065556	chr8	131778336	131778550	.	215	1	HC-lncRNA	16	-1.27834
GRMZM5G839435_T01	GRMZM5G839435	chr8	131794407	131794609	-	203	1	HC-lncRNA	59	-1.0826
TCONS_00089485	XLOC_065561	chr8	131984747	131985546	.	800	1	HC-lncRNA	96	-1.13541
GRMZM2G156808_T01	GRMZM2G156808	chr8	135771318	135771902	-	585	1	HC-lncRNA	78	-1.30535
TCONS_00089524	XLOC_065600	chr8	137765408	137766015	.	608	1	HC-lncRNA	55	-1.02589
TCONS_00089528	XLOC_065604	chr8	138187556	138188179	.	624	1	HC-lncRNA	59	-1.24376
TCONS_00089533	XLOC_065609	chr8	138697059	138697401	.	343	1	HC-lncRNA	58	-0.775978
TCONS_00089599	XLOC_065675	chr8	145747994	145748552	.	559	1	HC-lncRNA	66	-1.29252
GRMZM2G017523_T01	GRMZM2G017523	chr8	146017537	146017799	-	263	1	HC-lncRNA	87	-1.06159
TCONS_00089603	XLOC_065679	chr8	146018230	146018701	.	472	1	HC-lncRNA	35	-1.1384
TCONS_00089620	XLOC_065696	chr8	148138893	148139476	.	584	1	HC-lncRNA	74	-1.36785
TCONS_00089625	XLOC_065701	chr8	148611312	148611630	.	319	1	HC-lncRNA	47	-1.03409
GRMZM2G488001_T01	GRMZM2G488001	chr8	151273462	151274114	-	653	1	HC-lncRNA	63	-1.18486
GRMZM2G487955_T01	GRMZM2G487955	chr8	151343255	151343565	-	311	1	HC-lncRNA	62	-1.50318
GRMZM2G006313_T01	GRMZM2G006313	chr8	151344584	151344880	-	297	1	HC-lncRNA	66	-1.20911
TCONS_00089665	XLOC_065741	chr8	151551435	151552009	.	575	1	HC-lncRNA	98	-1.1513
GRMZM5G860339_T01	GRMZM5G860339	chr8	152256554	152256823	-	270	1	HC-lncRNA	66	-1.10114
GRMZM2G574428_T01	GRMZM2G574428	chr8	153138395	153138704	-	310	1	HC-lncRNA	58	-0.906242
TCONS_00089726	XLOC_065802	chr8	156913881	156914150	.	270	1	HC-lncRNA	46	-1.53639
GRMZM5G816602_T01	GRMZM5G816602	chr8	157671105	157671346	+	242	1	HC-lncRNA	60	-1.13733
TCONS_00084315	XLOC_061765	chr8	158339691	158340274	+	484	2	HC-lncRNA	36	-1.11348
TCONS_00089764	XLOC_065840	chr8	159550172	159550640	.	469	1	HC-lncRNA	15	-1.26988
TCONS_00089775	XLOC_065851	chr8	160180418	160181011	.	594	1	HC-lncRNA	32	-1.26354
TCONS_00089776	XLOC_065852	chr8	160181063	160181674	.	612	1	HC-lncRNA	53	-1.16884
TCONS_00089791	XLOC_065867	chr8	161898127	161898388	.	262	1	HC-lncRNA	46	-1.06706
GRMZM5G881265_T01	GRMZM5G881265	chr8	162443051	162443267	+	217	1	HC-lncRNA	72	-1.19886
GRMZM2G580611_T01	GRMZM2G580611	chr8	164180270	164180477	-	208	1	HC-lncRNA	48	-1.19908
TCONS_00089844	XLOC_065920	chr8	164630704	164631778	.	1075	1	HC-lncRNA	81	-1.13395
GRMZM2G545352_T01	GRMZM2G545352	chr8	165870909	165871200	-	292	1	HC-lncRNA	42	-0.986507
GRMZM2G571262_T01	GRMZM2G571262	chr8	166942383	166942668	-	286	1	HC-lncRNA	48	-0.173207
TCONS_00089898	XLOC_065974	chr8	167220807	167221405	.	599	1	HC-lncRNA	95	-1.06785
TCONS_00089905	XLOC_065981	chr8	167433398	167434023	.	626	1	HC-lncRNA	37	-1.20835
TCONS_00089926	XLOC_066002	chr8	168668803	168669067	.	265	1	HC-lncRNA	55	-1.05575
GRMZM5G811074_T01	GRMZM5G811074	chr8	169151113	169151693	-	581	1	HC-lncRNA	62	-1.15388
GRMZM2G484919_T01	GRMZM2G484919	chr8	169680677	169681004	+	328	1	HC-lncRNA	54	-1.2277
TCONS_00089949	XLOC_066025	chr8	170139425	170140120	.	696	1	HC-lncRNA	93	-0.918536
GRMZM2G514438_T01	GRMZM2G514438	chr8	170814910	170815219	+	310	1	HC-lncRNA	60	-0.947537
TCONS_00089970	XLOC_066046	chr8	170861448	170862079	.	632	1	HC-lncRNA	79	-1.03211
TCONS_00089993	XLOC_066069	chr8	171649566	171649977	.	412	1	HC-lncRNA	29	-1.24393
GRMZM5G868404_T01	GRMZM5G868404	chr8	172001524	172002127	+	604	1	HC-lncRNA	58	-1.04323
TCONS_00090011	XLOC_066087	chr8	172202708	172203071	.	364	1	HC-lncRNA	66	-1.02388
GRMZM2G562918_T01	GRMZM2G562918	chr8	172233328	172233541	+	214	1	HC-lncRNA	45	-1.14161
GRMZM2G529746_T01	GRMZM2G529746	chr8	172679547	172679765	-	219	1	HC-lncRNA	53	-0.929879
TCONS_00090030	XLOC_066106	chr8	173856552	173856938	.	387	1	HC-lncRNA	32	-1.16388
GRMZM2G559055_T01	GRMZM2G559055	chr8	173942216	173942467	-	252	1	HC-lncRNA	33	-1.36813
TCONS_00095590	XLOC_069739	chr9	1944116	1945031	.	916	1	HC-lncRNA	61	-1.2625
TCONS_00095625	XLOC_069773	chr9	4538085	4538722	.	638	1	HC-lncRNA	47	-1.29506
TCONS_00095627	XLOC_069775	chr9	4708866	4709139	.	274	1	HC-lncRNA	22	-1.21042
TCONS_00095633	XLOC_069781	chr9	5084390	5085068	.	679	1	HC-lncRNA	85	-1.28799
GRMZM2G067889_T01	GRMZM2G067889	chr9	9775604	9776196	-	416	2	HC-lncRNA	86	-1.27285
TCONS_00095703	XLOC_069851	chr9	9832356	9832761	.	406	1	HC-lncRNA	44	-1.39981
TCONS_00090272	XLOC_066283	chr9	9932778	9933504	+	727	1	HC-lncRNA	80	-1.41002
TCONS_00090273	XLOC_066283	chr9	9932778	9934719	+	540	2	HC-lncRNA	80	-1.36977
TCONS_00095724	XLOC_069872	chr9	11494389	11494896	.	508	1	HC-lncRNA	62	-0.911323
GRMZM2G024524_T01	GRMZM2G024524	chr9	11571270	11571572	+	303	1	HC-lncRNA	58	-1.33666
TCONS_00090354	XLOC_066344	chr9	13940680	13941239	+	560	1	HC-lncRNA	72	-1.29093
GRMZM5G820092_T01	GRMZM5G820092	chr9	14536053	14536742	-	690	1	HC-lncRNA	84	-1.05077
TCONS_00095811	XLOC_069959	chr9	17019377	17019782	.	406	1	HC-lncRNA	35	-1.25693
GRMZM2G141422_T01	GRMZM2G141422	chr9	17630655	17630936	+	282	1	HC-lncRNA	57	-1.05381
GRMZM2G129795_T01	GRMZM2G129795	chr9	19991294	19991581	+	288	1	HC-lncRNA	57	-0.742128
GRMZM2G569785_T01	GRMZM2G569785	chr9	21801188	21801422	-	235	1	HC-lncRNA	48	-1.45966
GRMZM2G407164_T01	GRMZM2G407164	chr9	22331370	22331583	-	214	1	HC-lncRNA	71	-0.996847
GRMZM2G095621_T01	GRMZM2G095621	chr9	23522004	23522295	+	292	1	HC-lncRNA	97	-1.38876
TCONS_00093385	XLOC_068322	chr9	24504725	24505743	-	901	2	HC-lncRNA	48	-1.17177
GRMZM5G869917_T01	GRMZM5G869917	chr9	25592940	25593694	+	755	1	HC-lncRNA	57	-1.14289
GRMZM5G800473_T01	GRMZM5G800473	chr9	26187383	26187897	-	424	2	HC-lncRNA	93	-0.83426
TCONS_00095975	XLOC_070123	chr9	29060699	29061072	.	374	1	HC-lncRNA	41	-1.20184
GRMZM2G096279_T01	GRMZM2G096279	chr9	31088602	31089151	+	279	2	HC-lncRNA	56	-0.995814
TCONS_00096002	XLOC_070150	chr9	31201825	31202417	.	593	1	HC-lncRNA	57	-1.18715
TCONS_00090710	XLOC_066584	chr9	33424244	33425464	+	310	2	HC-lncRNA	43	-1.29476
TCONS_00096047	XLOC_070195	chr9	36135700	36136318	.	619	1	HC-lncRNA	88	-1.45423
TCONS_00096071	XLOC_070219	chr9	37966572	37966926	.	355	1	HC-lncRNA	49	-1.16534
TCONS_00096074	XLOC_070222	chr9	38225374	38225705	.	332	1	HC-lncRNA	58	-1.07818
TCONS_00096097	XLOC_070245	chr9	40746613	40747017	.	405	1	HC-lncRNA	67	-1.08145
TCONS_00096112	XLOC_070260	chr9	41823958	41824159	.	202	1	HC-lncRNA	44	-0.800686
TCONS_00096120	XLOC_070268	chr9	43147851	43148315	.	465	1	HC-lncRNA	52	-1.25913
TCONS_00096138	XLOC_070286	chr9	43975931	43976290	.	360	1	HC-lncRNA	0	-1.45652
TCONS_00096140	XLOC_070288	chr9	44018889	44019480	.	592	1	HC-lncRNA	62	-1.11241
TCONS_00096142	XLOC_070290	chr9	44187827	44188255	.	429	1	HC-lncRNA	98	-1.4818
GRMZM2G179094_T06	GRMZM2G179094	chr9	44762674	44764612	-	869	2	HC-lncRNA	43	-1.26666
GRMZM5G817040_T01	GRMZM5G817040	chr9	44763560	44764617	+	1058	1	HC-lncRNA	67	-1.32802
GRMZM2G554007_T01	GRMZM2G554007	chr9	44908265	44908478	-	214	1	HC-lncRNA	26	-1.27297
TCONS_00093627	XLOC_068485	chr9	45014062	45015327	-	359	2	HC-lncRNA	83	-1.14667
TCONS_00093628	XLOC_068485	chr9	45014594	45015327	-	734	1	HC-lncRNA	83	-1.23632
TCONS_00096161	XLOC_070309	chr9	45476828	45477420	.	593	1	HC-lncRNA	91	-1.16808
GRMZM2G535288_T01	GRMZM2G535288	chr9	45541155	45541803	-	252	2	HC-lncRNA	43	-0.991768
TCONS_00090880	XLOC_066690	chr9	46005646	46006790	+	242	2	HC-lncRNA	22	-1.29907
TCONS_00096171	XLOC_070319	chr9	46903541	46903927	.	387	1	HC-lncRNA	47	-1.23087
GRMZM5G824686_T01	GRMZM5G824686	chr9	47398225	47398556	-	332	1	HC-lncRNA	61	-0.912153
TCONS_00096200	XLOC_070348	chr9	48784262	48785613	.	1352	1	HC-lncRNA	79	-1.36927
TCONS_00096217	XLOC_070365	chr9	50581722	50582206	.	485	1	HC-lncRNA	53	-1.12652
TCONS_00096310	XLOC_070458	chr9	58159942	58160769	.	828	1	HC-lncRNA	71	-1.21782
TCONS_00096324	XLOC_070472	chr9	60328818	60329406	.	589	1	HC-lncRNA	76	-1.21168
TCONS_00096338	XLOC_070486	chr9	62138303	62138571	.	269	1	HC-lncRNA	22	-1.40307
TCONS_00096343	XLOC_070491	chr9	62196681	62197019	.	339	1	HC-lncRNA	45	-1.34905
TCONS_00096350	XLOC_070498	chr9	62468910	62469357	.	448	1	HC-lncRNA	61	-1.39543
TCONS_00096358	XLOC_070506	chr9	63010541	63010858	.	318	1	HC-lncRNA	77	-1.12612
TCONS_00096375	XLOC_070523	chr9	64645491	64645843	.	353	1	HC-lncRNA	20	-1.26578
TCONS_00096386	XLOC_070534	chr9	65920195	65920590	.	396	1	HC-lncRNA	34	-1.00421
GRMZM2G558329_T01	GRMZM2G558329	chr9	66366488	66366824	+	337	1	HC-lncRNA	36	-1.19868
TCONS_00096411	XLOC_070559	chr9	68767083	68767872	.	790	1	HC-lncRNA	60	-1.23238
GRMZM2G517340_T01	GRMZM2G517340	chr9	70200176	70200581	+	406	1	HC-lncRNA	45	-1.28929
TCONS_00096421	XLOC_070569	chr9	70832057	70832916	.	860	1	HC-lncRNA	54	-1.2953
TCONS_00093862	XLOC_068645	chr9	70867741	70869144	-	321	2	HC-lncRNA	75	-1.41852
TCONS_00093864	XLOC_068645	chr9	70868726	70869144	-	419	1	HC-lncRNA	64	-1.53427
TCONS_00096430	XLOC_070578	chr9	71603079	71603878	.	800	1	HC-lncRNA	34	-1.30674
TCONS_00096446	XLOC_070594	chr9	73445458	73446177	.	720	1	HC-lncRNA	67	-1.11166
TCONS_00096464	XLOC_070612	chr9	75476300	75476635	.	336	1	HC-lncRNA	46	-1.20529
GRMZM2G512507_T01	GRMZM2G512507	chr9	75507556	75507949	+	394	1	HC-lncRNA	33	-1.22132
GRMZM2G512509_T01	GRMZM2G512509	chr9	75512428	75512820	+	393	1	HC-lncRNA	33	-1.22082
TCONS_00096466	XLOC_070614	chr9	75716970	75717341	.	372	1	HC-lncRNA	47	-1.51477
TCONS_00096468	XLOC_070616	chr9	75794292	75794835	.	544	1	HC-lncRNA	55	-1.15888
GRMZM2G147020_T01	GRMZM2G147020	chr9	76538104	76538391	-	288	1	HC-lncRNA	95	-1.19115
TCONS_00091164	XLOC_066889	chr9	77183855	77185090	+	238	2	HC-lncRNA	26	-1.25296
TCONS_00091165	XLOC_066890	chr9	77212099	77212786	+	607	2	HC-lncRNA	66	-0.957338
TCONS_00093938	XLOC_068701	chr9	80049821	80050488	-	668	1	HC-lncRNA	81	-1.23056
TCONS_00093982	XLOC_068728	chr9	84462428	84464597	-	375	2	HC-lncRNA	56	-1.53779
TCONS_00091247	XLOC_066943	chr9	85187479	85188852	+	296	2	HC-lncRNA	46	-1.22487
GRMZM2G553398_T01	GRMZM2G553398	chr9	86222301	86222500	-	200	1	HC-lncRNA	29	-1.33006
TCONS_00091279	XLOC_066966	chr9	87439712	87440616	+	372	2	HC-lncRNA	33	-1.46244
TCONS_00096609	XLOC_070757	chr9	87571906	87572236	.	331	1	HC-lncRNA	44	-1.21052
TCONS_00091303	XLOC_066981	chr9	88625746	88626564	+	741	2	HC-lncRNA	61	-1.12511
TCONS_00094088	XLOC_068790	chr9	90371151	90371457	-	235	2	HC-lncRNA	0	-1.29549
TCONS_00096642	XLOC_070790	chr9	90564559	90565433	.	875	1	HC-lncRNA	57	-1.43949
TCONS_00094106	XLOC_068802	chr9	92109174	92109665	-	492	1	HC-lncRNA	46	-1.09815
GRMZM2G302083_T01	GRMZM2G302083	chr9	93815622	93815992	+	371	1	HC-lncRNA	60	-0.992184
TCONS_00096671	XLOC_070819	chr9	94636665	94637237	.	573	1	HC-lncRNA	80	-1.10097
TCONS_00096682	XLOC_070830	chr9	96369882	96370307	.	426	1	HC-lncRNA	43	-1.5041
TCONS_00096691	XLOC_070839	chr9	96969606	96969837	.	232	1	HC-lncRNA	34	-1.10716
GRMZM2G074464_T01	GRMZM2G074464	chr9	97395614	97396898	-	318	2	HC-lncRNA	82	-1.07071
TCONS_00096711	XLOC_070859	chr9	99016433	99016878	.	446	1	HC-lncRNA	46	-1.42848
GRMZM2G146339_T01	GRMZM2G146339	chr9	100413222	100413841	-	293	2	HC-lncRNA	75	-1.3486
TCONS_00096747	XLOC_070895	chr9	101655224	101655922	.	699	1	HC-lncRNA	77	-1.19146
TCONS_00096821	XLOC_070969	chr9	106727374	106727888	.	515	1	HC-lncRNA	57	-1.31272
GRMZM2G015746_T01	GRMZM2G015746	chr9	108071660	108072096	+	437	1	HC-lncRNA	61	-1.26939
GRMZM2G015714_T01	GRMZM2G015714	chr9	108076649	108077085	+	437	1	HC-lncRNA	61	-1.24428
TCONS_00096836	XLOC_070984	chr9	108294335	108294805	.	471	1	HC-lncRNA	89	-1.51258
TCONS_00096849	XLOC_070997	chr9	109299404	109299703	.	300	1	HC-lncRNA	11	-1.42397
TCONS_00096851	XLOC_070999	chr9	109487765	109489110	.	1346	1	HC-lncRNA	60	-1.29735
TCONS_00096852	XLOC_071000	chr9	109489250	109489682	.	433	1	HC-lncRNA	56	-1.12489
GRMZM5G812280_T01	GRMZM5G812280	chr9	112327023	112327575	-	553	1	HC-lncRNA	73	-1.06369
TCONS_00096899	XLOC_071047	chr9	113219626	113220015	.	390	1	HC-lncRNA	34	-1.34459
GRMZM2G001148_T01	GRMZM2G001148	chr9	113242767	113243137	+	371	1	HC-lncRNA	57	-0.497751
TCONS_00096901	XLOC_071049	chr9	113736001	113736254	.	254	1	HC-lncRNA	37	-1.05191
GRMZM2G067493_T01	GRMZM2G067493	chr9	113789307	113789495	-	189	1	HC-lncRNA	62	-1.06821
GRMZM2G013643_T01	GRMZM2G013643	chr9	116263653	116263886	+	234	1	HC-lncRNA	78	-0.912712
TCONS_00096941	XLOC_071089	chr9	117468622	117468879	.	258	1	HC-lncRNA	48	-1.05307
TCONS_00096947	XLOC_071095	chr9	117668068	117668420	.	353	1	HC-lncRNA	52	-1.43894
TCONS_00096958	XLOC_071106	chr9	118187039	118187592	.	554	1	HC-lncRNA	80	-1.22065
TCONS_00096980	XLOC_071128	chr9	119523879	119524594	.	716	1	HC-lncRNA	90	-1.31907
TCONS_00097022	XLOC_071170	chr9	122373089	122373792	.	704	1	HC-lncRNA	83	-1.29736
TCONS_00097034	XLOC_071182	chr9	123120019	123121589	.	1571	1	HC-lncRNA	70	-1.2625
GRMZM2G571762_T01	GRMZM2G571762	chr9	124340964	124341192	-	229	1	HC-lncRNA	65	-0.964531
GRMZM2G148038_T01	GRMZM2G148038	chr9	126936078	126936356	-	279	1	HC-lncRNA	93	-0.922909
GRMZM2G491861_T01	GRMZM2G491861	chr9	130870331	130870534	+	204	1	HC-lncRNA	38	-1.08085
GRMZM2G023971_T01	GRMZM2G023971	chr9	130929335	130929607	-	273	1	HC-lncRNA	91	-0.978101
TCONS_00097147	XLOC_071295	chr9	131382587	131382918	.	332	1	HC-lncRNA	0	-1.32049
TCONS_00092091	XLOC_067489	chr9	131595244	131597857	+	478	2	HC-lncRNA	33	-1.05625
TCONS_00097174	XLOC_071322	chr9	133892713	133893213	.	501	1	HC-lncRNA	59	-1.50492
TCONS_00097206	XLOC_071354	chr9	136561912	136562759	.	848	1	HC-lncRNA	87	-1.21685
GRMZM2G575444_T01	GRMZM2G575444	chr9	137177201	137177440	-	240	1	HC-lncRNA	58	-1.09824
TCONS_00097227	XLOC_071375	chr9	137581520	137581774	.	255	1	HC-lncRNA	18	-1.21003
TCONS_00097250	XLOC_071397	chr9	138688293	138688614	.	322	1	HC-lncRNA	40	-1.23902
GRMZM2G036051_T01	GRMZM2G036051	chr9	139146801	139147056	+	256	1	HC-lncRNA	59	-1.52751
GRMZM2G137547_T01	GRMZM2G137547	chr9	139314762	139315024	-	263	1	HC-lncRNA	57	-1.0663
TCONS_00097268	XLOC_071415	chr9	139756325	139756775	.	451	1	HC-lncRNA	68	-1.22208
TCONS_00097269	XLOC_071416	chr9	139820837	139821257	.	421	1	HC-lncRNA	53	-1.14955
TCONS_00097275	XLOC_071422	chr9	139987400	139987860	.	461	1	HC-lncRNA	57	-1.52375
TCONS_00097301	XLOC_071448	chr9	141535297	141536042	.	746	1	HC-lncRNA	76	-1.36731
GRMZM2G031701_T01	GRMZM2G031701	chr9	141790104	141790403	+	300	1	HC-lncRNA	100	-0.936402
GRMZM5G818026_T01	GRMZM5G818026	chr9	141790104	141790403	-	300	1	HC-lncRNA	82	-0.922401
TCONS_00097320	XLOC_071467	chr9	142181300	142182127	.	828	1	HC-lncRNA	74	-1.23986
TCONS_00097325	XLOC_071472	chr9	142819817	142820762	.	946	1	HC-lncRNA	71	-1.29545
TCONS_00097327	XLOC_071474	chr9	142941405	142943174	.	1770	1	HC-lncRNA	61	-1.36251
GRMZM2G543162_T01	GRMZM2G543162	chr9	144383749	144383972	-	224	1	HC-lncRNA	44	-1.3205
GRMZM5G818704_T01	GRMZM5G818704	chr9	146078250	146078533	+	284	1	HC-lncRNA	60	-1.17426
TCONS_00097389	XLOC_071536	chr9	146690297	146690558	.	262	1	HC-lncRNA	36	-0.94537
TCONS_00097416	XLOC_071563	chr9	147700886	147701238	.	353	1	HC-lncRNA	44	-1.43173
GRMZM2G542845_T01	GRMZM2G542845	chr9	150089648	150090143	-	496	1	HC-lncRNA	40	-1.23017
TCONS_00097465	XLOC_071612	chr9	150946717	150946936	.	220	1	HC-lncRNA	0	-1.24892
TCONS_00097494	XLOC_071641	chr9	152711490	152712120	.	631	1	HC-lncRNA	53	-1.35284
TCONS_00092762	XLOC_067910	chr9	153428875	153429462	+	379	3	HC-lncRNA	37	-1.2623
TCONS_00095446	XLOC_069650	chr9	153447733	153448797	-	1065	1	HC-lncRNA	62	-1.33468
TCONS_00097549	XLOC_071696	chr9	156356671	156357194	.	524	1	HC-lncRNA	57	-1.10343
TCONS_00097716	XLOC_071844	chrPt	5813	6045	.	233	1	HC-lncRNA	26	-1.09143
GRMZM2G119180_T01	GRMZM2G119180	chrUNKNOWN	4639322	4639684	+	271	2	HC-lncRNA	88	-1.07493
GRMZM2G022458_T01	GRMZM2G022458	chrUNKNOWN	4869371	4869733	-	271	2	HC-lncRNA	88	-1.07493
TCONS_00096886	XLOC_071034	chr9	111696330	111696996	.	667	1	pre-lncRNA	87	-1.19326
GRMZM2G536722_T01	GRMZM2G536722	chr4	138708322	138708599	-	278	1	pre-lncRNA	34	-1.04489
GRMZM2G582270_T01	GRMZM2G582270	chr4	57588533	57589056	-	464	2	pre-lncRNA	88	-1.53519
TCONS_00081179	XLOC_059543	chr7	141189634	141190832	.	1199	1	pre-lncRNA	94	-1.30165
TCONS_00012039	XLOC_008052	chr1	87155449	87155904	.	456	1	pre-lncRNA	68	-1.29218
GRMZM2G515309_T01	GRMZM2G515309	chr2	40805903	40806177	+	275	1	pre-lncRNA	53	-0.857966
TCONS_00043023	XLOC_031388	chr3	198704072	198704559	.	488	1	pre-lncRNA	58	-1.36117
TCONS_00013306	XLOC_009316	chr1	195281190	195281704	.	515	1	pre-lncRNA	44	-1.52638
TCONS_00020948	XLOC_015191	chr10	110630062	110630528	.	467	1	pre-lncRNA	53	-1.31331
TCONS_00065979	XLOC_048180	chr6	91445358	91446173	+	654	2	pre-lncRNA	45	-1.34742
TCONS_00079748	XLOC_058115	chr7	20472188	20472666	.	479	1	pre-lncRNA	46	-1.41618
GRMZM2G077273_T01	GRMZM2G077273	chr1	196970920	196971076	+	157	1	pre-lncRNA	52	-1.19353
TCONS_00014295	XLOC_010303	chr1	267329186	267329699	.	514	1	pre-lncRNA	68	-1.30199
TCONS_00041297	XLOC_029664	chr3	48495368	48495808	.	441	1	pre-lncRNA	37	-1.16969
GRMZM2G584134_T01	GRMZM2G584134	chr5	188926511	188926744	-	234	1	pre-lncRNA	75	-0.843471
TCONS_00012241	XLOC_008254	chr1	108295709	108296029	.	321	1	pre-lncRNA	71	-1.49594
GRMZM5G865379_T01	GRMZM5G865379	chr4	164552868	164553564	+	697	1	pre-lncRNA	66	-1.12331
GRMZM2G032576_T01	GRMZM2G032576	chr9	52255534	52256004	+	471	1	pre-lncRNA	85	-0.729963
GRMZM2G574175_T01	GRMZM2G574175	chr10	53007378	53008021	+	644	1	pre-lncRNA	48	-0.998324
GRMZM2G530495_T01	GRMZM2G530495	chr8	12200930	12201270	+	341	1	pre-lncRNA	47	-1.00724
TCONS_00053505	XLOC_039139	chr4	203526883	203528373	.	1491	1	pre-lncRNA	70	-1.27274
GRMZM2G107635_T01	GRMZM2G107635	chr3	196783444	196784138	-	695	1	pre-lncRNA	97	-1.22265
TCONS_00012345	XLOC_008358	chr1	117954304	117954512	.	209	1	pre-lncRNA	21	-1.21058
TCONS_00030790	XLOC_021956	chr2	52605652	52606073	.	422	1	pre-lncRNA	33	-1.33944
TCONS_00041594	XLOC_029961	chr3	75179570	75179873	.	304	1	pre-lncRNA	48	-1.43395
TCONS_00065273	XLOC_047716	chr6	36601256	36602509	+	665	2	pre-lncRNA	65	-1.07946
TCONS_00030784	XLOC_021950	chr2	52561433	52561742	.	310	1	pre-lncRNA	57	-1.44309
GRMZM2G039268_T01	GRMZM2G039268	chr1	278973083	278973283	-	201	1	pre-lncRNA	59	-1.2898
TCONS_00030888	XLOC_022054	chr2	63366825	63367444	.	620	1	pre-lncRNA	93	-1.20528
GRMZM2G015568_T01	GRMZM2G015568	chr2	110618522	110619542	+	860	2	pre-lncRNA	88	-0.374364
TCONS_00019783	XLOC_014028	chr10	8512115	8512561	.	447	1	pre-lncRNA	25	-0.907843
GRMZM2G110885_T03	GRMZM2G110885	chr10	56142523	56145107	+	1349	3	pre-lncRNA	59	-1.11775
GRMZM2G133060_T01	GRMZM2G133060	chr10	125100336	125100572	+	237	1	pre-lncRNA	57	-1.0071
GRMZM5G831195_T01	GRMZM5G831195	chr2	185460835	185461197	+	363	1	pre-lncRNA	61	-1.22154
TCONS_00012843	XLOC_008853	chr1	163157278	163157974	.	697	1	pre-lncRNA	89	-1.23788
GRMZM2G043399_T01	GRMZM2G043399	chr8	12589357	12589695	+	339	1	pre-lncRNA	66	-1.49086
TCONS_00080227	XLOC_058593	chr7	63686134	63686808	.	675	1	pre-lncRNA	62	-1.27065
GRMZM2G546983_T01	GRMZM2G546983	chrMt	218292	220144	+	1853	1	pre-lncRNA	77	-1.21725
GRMZM2G351792_T01	GRMZM2G351792	chr2	206193065	206193416	-	352	1	pre-lncRNA	51	-1.18933
GRMZM2G067002_T01	GRMZM2G067002	chr6	14236318	14236991	+	674	1	pre-lncRNA	61	-0.782346
GRMZM2G125207_T01	GRMZM2G125207	chr4	123151537	123151810	-	274	1	pre-lncRNA	59	-1.06281
GRMZM2G126357_T01	GRMZM2G126357	chr6	82961826	82962239	+	414	1	pre-lncRNA	65	-1.22065
GRMZM2G076517_T01	GRMZM2G076517	chr1	163582644	163583786	-	1143	1	pre-lncRNA	61	-1.17583
GRMZM2G544445_T01	GRMZM2G544445	chr4	170025821	170026031	+	211	1	pre-lncRNA	38	-1.22981
GRMZM2G525150_T01	GRMZM2G525150	chr1	69183090	69183661	-	572	1	pre-lncRNA	79	-1.43843
GRMZM5G820586_T01	GRMZM5G820586	chr5	7358590	7360481	+	349	2	pre-lncRNA	90	-1.39115
TCONS_00097292	XLOC_071439	chr9	141042714	141043036	.	323	1	pre-lncRNA	45	-1.47606
GRMZM2G131766_T01	GRMZM2G131766	chr8	174588600	174589059	-	460	1	pre-lncRNA	91	-1.47106
GRMZM2G089904_T01	GRMZM2G089904	chr2	229860898	229861521	-	624	1	pre-lncRNA	73	-1.27866
GRMZM2G506041_T01	GRMZM2G506041	chr8	7387743	7387984	-	242	1	pre-lncRNA	38	-1.5198
GRMZM2G152091_T01	GRMZM2G152091	chr9	122513940	122514375	+	436	1	pre-lncRNA	74	-1.05016
TCONS_00043108	XLOC_031473	chr3	204622010	204622332	.	323	1	pre-lncRNA	2	-1.24927
GRMZM2G579678_T01	GRMZM2G579678	chr5	77714297	77714556	+	260	1	pre-lncRNA	46	-1.11966
GRMZM2G584620_T01	GRMZM2G584620	chr7	108694998	108695238	-	241	1	pre-lncRNA	37	-1.10549
GRMZM2G488958_T01	GRMZM2G488958	chr9	117397747	117398265	-	519	1	pre-lncRNA	49	-1.1675
TCONS_00088176	XLOC_064252	chr8	11874275	11874591	.	317	1	pre-lncRNA	59	-1.35066
TCONS_00013641	XLOC_009651	chr1	217320301	217320821	.	521	1	pre-lncRNA	47	-1.42913
TCONS_00011707	XLOC_007720	chr1	58447613	58448840	.	1228	1	pre-lncRNA	84	-1.36998
GRMZM5G817004_T01	GRMZM5G817004	chr10	100012151	100013244	-	1094	1	pre-lncRNA	53	-1.40067
GRMZM2G570243_T01	GRMZM2G570243	chr8	175730839	175731160	+	322	1	pre-lncRNA	46	-0.930377
GRMZM2G509497_T01	GRMZM2G509497	chr10	79742139	79742425	-	287	1	pre-lncRNA	28	-1.24139
GRMZM2G546287_T01	GRMZM2G546287	chr7	166843269	166843645	-	377	1	pre-lncRNA	28	-1.42078
GRMZM5G820687_T01	GRMZM5G820687	chr8	104958872	104959576	+	298	2	pre-lncRNA	66	-1.19111
GRMZM2G363186_T01	GRMZM2G363186	chr9	44930730	44931444	-	715	1	pre-lncRNA	96	-1.17925
GRMZM2G044145_T01	GRMZM2G044145	chr3	167439229	167439577	+	349	1	pre-lncRNA	61	-1.09506
TCONS_00097156	XLOC_071304	chr9	132345185	132345703	.	519	1	pre-lncRNA	93	-1.38998
GRMZM5G844021_T01	GRMZM5G844021	chr3	105263133	105263427	+	295	1	pre-lncRNA	52	-1.14222
TCONS_00031820	XLOC_022982	chr2	140790809	140791166	.	358	1	pre-lncRNA	44	-1.34873
TCONS_00064049	XLOC_046668	chr5	162120502	162120795	.	294	1	pre-lncRNA	29	-1.22771
GRMZM2G546533_T01	GRMZM2G546533	chr9	154031916	154032376	-	461	1	pre-lncRNA	46	-1.3165
GRMZM2G446745_T01	GRMZM2G446745	chr2	46616851	46617057	-	207	1	pre-lncRNA	54	-0.798293
GRMZM2G531265_T01	GRMZM2G531265	chr7	76006945	76007787	-	663	3	pre-lncRNA	38	-1.21496
GRMZM5G863815_T01	GRMZM5G863815	chr10	108465324	108465539	+	216	1	pre-lncRNA	65	-0.804403
GRMZM2G584774_T01	GRMZM2G584774	chr6	53968195	53968547	+	353	1	pre-lncRNA	30	-1.36158
TCONS_00031147	XLOC_022313	chr2	87633024	87633377	.	354	1	pre-lncRNA	34	-1.52774
TCONS_00080343	XLOC_058708	chr7	74608266	74608535	.	270	1	pre-lncRNA	29	-1.40205
TCONS_00013877	XLOC_009887	chr1	234140904	234141413	.	510	1	pre-lncRNA	47	-1.38671
TCONS_00020241	XLOC_014486	chr10	48075301	48075604	.	304	1	pre-lncRNA	5	-1.53102
GRMZM2G060996_T01	GRMZM2G060996	chr2	183370840	183371661	-	822	1	pre-lncRNA	68	-0.877634
GRMZM2G536765_T01	GRMZM2G536765	chr10	23991936	23992253	+	318	1	pre-lncRNA	67	-0.792903
GRMZM2G583328_T01	GRMZM2G583328	chr4	237487660	237488036	+	377	1	pre-lncRNA	41	-1.17114
GRMZM2G509537_T01	GRMZM2G509537	chr5	3092680	3093030	-	351	1	pre-lncRNA	44	-1.43396
TCONS_00021175	XLOC_015418	chr10	127933323	127933534	.	212	1	pre-lncRNA	41	-1.24001
GRMZM2G483465_T01	GRMZM2G483465	chr2	164137502	164138041	+	540	1	pre-lncRNA	66	-1.08716
GRMZM2G047071_T06	GRMZM2G047071	chr3	188321530	188322241	+	652	2	pre-lncRNA	25	-1.12996
GRMZM2G164903_T01	GRMZM2G164903	chr7	59697833	59698159	+	327	1	pre-lncRNA	58	-1.09213
GRMZM2G497015_T01	GRMZM2G497015	chr6	85608493	85608839	+	347	1	pre-lncRNA	69	-0.788755
TCONS_00031700	XLOC_022862	chr2	130067099	130067709	.	611	1	pre-lncRNA	43	-1.33594
TCONS_00020153	XLOC_014398	chr10	39225783	39226121	.	339	1	pre-lncRNA	25	-1.4741
TCONS_00063074	XLOC_045696	chr5	73566401	73566874	.	474	1	pre-lncRNA	59	-1.42626
TCONS_00089576	XLOC_065652	chr8	142373672	142374428	.	757	1	pre-lncRNA	52	-1.23461
TCONS_00073448	XLOC_053877	chr6	150351995	150352929	.	935	1	pre-lncRNA	95	-1.09595
GRMZM2G561114_T01	GRMZM2G561114	chr1	198417334	198417598	-	265	1	pre-lncRNA	29	-1.19949
GRMZM2G503308_T01	GRMZM2G503308	chr3	229921019	229921833	-	815	1	pre-lncRNA	61	-1.00103
TCONS_00030793	XLOC_021959	chr2	53365830	53366409	.	580	1	pre-lncRNA	43	-1.15367
GRMZM2G168578_T01	GRMZM2G168578	chr3	222537326	222538042	-	717	1	pre-lncRNA	69	-1.03739
GRMZM2G042186_T01	GRMZM2G042186	chr8	166585188	166585402	+	215	1	pre-lncRNA	71	-1.27489
TCONS_00012746	XLOC_008757	chr1	154759183	154759598	.	416	1	pre-lncRNA	75	-1.27634
TCONS_00014752	XLOC_010759	chr1	301248069	301248725	.	657	1	pre-lncRNA	89	-1.21021
TCONS_00031149	XLOC_022315	chr2	87944974	87945866	.	893	1	pre-lncRNA	55	-1.27949
GRMZM2G150084_T01	GRMZM2G150084	chr5	127683321	127684934	+	736	2	pre-lncRNA	86	-0.897009
TCONS_00081702	XLOC_060066	chr7	176546025	176546619	.	595	1	pre-lncRNA	35	-1.35703
GRMZM2G501128_T01	GRMZM2G501128	chr4	90757551	90757891	-	341	1	pre-lncRNA	31	-1.10884
TCONS_00020787	XLOC_015030	chr10	95666780	95666993	.	214	1	pre-lncRNA	29	-1.21091
GRMZM2G065792_T01	GRMZM2G065792	chr2	213258656	213258864	+	209	1	pre-lncRNA	66	-0.97276
TCONS_00079613	XLOC_057980	chr7	10541191	10543690	.	2500	1	pre-lncRNA	90	-0.906552
GRMZM2G531382_T01	GRMZM2G531382	chr6	163855039	163855600	+	562	1	pre-lncRNA	84	-1.02586
GRMZM2G560417_T01	GRMZM2G560417	chr3	218297849	218298733	+	885	1	pre-lncRNA	40	-1.31592
TCONS_00051485	XLOC_037120	chr4	21673097	21673355	.	259	1	pre-lncRNA	52	-1.32503
GRMZM2G514915_T01	GRMZM2G514915	chr10	73686612	73686892	-	281	1	pre-lncRNA	43	-1.33374
TCONS_00072620	XLOC_053052	chr6	88682901	88683496	.	596	1	pre-lncRNA	38	-1.28536
GRMZM2G572924_T01	GRMZM2G572924	chr1	240386322	240386532	-	211	1	pre-lncRNA	46	-0.756502
GRMZM2G087386_T01	GRMZM2G087386	chr1	80724473	80724674	-	202	1	pre-lncRNA	57	-1.04033
TCONS_00054350	XLOC_039859	chr5	4773130	4773654	+	283	2	pre-lncRNA	36	-0.946116
GRMZM2G104814_T01	GRMZM2G104814	chr10	93702709	93703268	-	560	1	pre-lncRNA	55	-1.28639
GRMZM2G084110_T02	GRMZM2G084110	chr5	210761439	210763363	-	743	2	pre-lncRNA	46	-0.179844
GRMZM2G521705_T01	GRMZM2G521705	chr1	23489168	23489396	+	229	1	pre-lncRNA	47	-1.27023
GRMZM5G836079_T01	GRMZM5G836079	chr10	17463238	17463553	-	316	1	pre-lncRNA	61	-1.17239
TCONS_00001753	XLOC_001100	chr1	74768867	74769333	+	467	1	pre-lncRNA	70	-0.957694
GRMZM2G407790_T01	GRMZM2G407790	chr9	86396170	86396941	-	662	2	pre-lncRNA	80	-1.26208
TCONS_00072108	XLOC_052540	chr6	41391881	41392275	.	395	1	pre-lncRNA	45	-1.3662
TCONS_00097091	XLOC_071239	chr9	126882968	126883641	.	674	1	pre-lncRNA	60	-1.27049
GRMZM5G824413_T01	GRMZM5G824413	chr2	72205046	72205704	-	659	1	pre-lncRNA	75	-1.42151
GRMZM2G136227_T01	GRMZM2G136227	chr3	56271805	56272026	-	222	1	pre-lncRNA	74	-1.41822
GRMZM2G508161_T01	GRMZM2G508161	chr8	24768285	24769014	+	730	1	pre-lncRNA	34	-1.34265
TCONS_00073482	XLOC_053911	chr6	152606145	152606603	.	459	1	pre-lncRNA	60	-1.04612
TCONS_00088541	XLOC_064617	chr8	41809082	41809504	.	423	1	pre-lncRNA	34	-1.17191
GRMZM2G577756_T01	GRMZM2G577756	chr3	212116572	212119062	+	744	2	pre-lncRNA	40	-1.25391
GRMZM5G856095_T01	GRMZM5G856095	chr4	3231369	3231737	-	257	2	pre-lncRNA	54	-1.11884
TCONS_00080811	XLOC_059175	chr7	113858073	113858528	.	456	1	pre-lncRNA	52	-1.25286
GRMZM2G161189_T01	GRMZM2G161189	chr3	28568915	28569645	-	607	2	pre-lncRNA	60	-0.0910664
GRMZM5G873198_T01	GRMZM5G873198	chr3	47446408	47447264	-	459	2	pre-lncRNA	72	-0.206577
GRMZM5G895471_T01	GRMZM5G895471	chr9	24924050	24924631	+	582	1	pre-lncRNA	84	-1.05111
GRMZM2G311240_T01	GRMZM2G311240	chr7	130699662	130700103	-	442	1	pre-lncRNA	77	-1.1208
GRMZM5G886183_T01	GRMZM5G886183	chr3	36466416	36466689	+	274	1	pre-lncRNA	58	-1.20578
GRMZM2G531606_T01	GRMZM2G531606	chr3	32411355	32411903	-	549	1	pre-lncRNA	48	-1.20309
TCONS_00088847	XLOC_064923	chr8	74287246	74287697	.	452	1	pre-lncRNA	79	-1.16497
GRMZM2G054415_T02	GRMZM2G054415	chr4	5503673	5508681	+	718	6	pre-lncRNA	83	-0.899002
GRMZM2G134410_T01	GRMZM2G134410	chr5	98247330	98247892	-	563	1	pre-lncRNA	50	-1.24624
GRMZM2G587506_T01	GRMZM2G587506	chr9	20478358	20478753	+	396	1	pre-lncRNA	35	-1.33673
GRMZM2G144645_T04	GRMZM2G144645	chr7	8257517	8261369	+	946	2	pre-lncRNA	81	-0.183809
GRMZM2G346497_T01	GRMZM2G346497	chr9	126596908	126597867	+	819	2	pre-lncRNA	77	-1.09698
GRMZM2G010475_T01	GRMZM2G010475	chr5	75623624	75624340	-	717	1	pre-lncRNA	69	-1.00962
GRMZM2G178620_T01	GRMZM2G178620	chr4	4723972	4724185	-	214	1	pre-lncRNA	58	-1.17238
TCONS_00035750	XLOC_025972	chr3	184315320	184315857	+	400	2	pre-lncRNA	72	-1.01452
TCONS_00020415	XLOC_014658	chr10	65200959	65201461	.	503	1	pre-lncRNA	40	-1.0532
TCONS_00040754	XLOC_029122	chr3	3068441	3068670	.	230	1	pre-lncRNA	29	-1.34966
TCONS_00053443	XLOC_039077	chr4	198821949	198822371	.	423	1	pre-lncRNA	80	-1.26028
TCONS_00041710	XLOC_030077	chr3	86075903	86076829	.	927	1	pre-lncRNA	98	-1.11703
GRMZM2G527603_T01	GRMZM2G527603	chr8	151226616	151227046	+	431	1	pre-lncRNA	48	-1.10813
TCONS_00071915	XLOC_052347	chr6	23356875	23357363	.	489	1	pre-lncRNA	69	-1.11573
TCONS_00070905	XLOC_051337	chr6	4974421	4974629	.	209	1	pre-lncRNA	13	-1.40545
GRMZM5G816417_T01	GRMZM5G816417	chr5	186401229	186401565	+	337	1	pre-lncRNA	56	-1.05065
TCONS_00097363	XLOC_071510	chr9	144825569	144825996	.	428	1	pre-lncRNA	65	-1.08237
TCONS_00041259	XLOC_029626	chr3	45983431	45983981	.	551	1	pre-lncRNA	53	-1.32186
TCONS_00051449	XLOC_037084	chr4	17233439	17234305	.	867	1	pre-lncRNA	53	-1.30827
TCONS_00089442	XLOC_065518	chr8	128555838	128556938	.	1101	1	pre-lncRNA	60	-1.30007
GRMZM2G160095_T01	GRMZM2G160095	chr8	113224814	113225309	-	496	1	pre-lncRNA	55	-1.13292
TCONS_00031111	XLOC_022277	chr2	83960993	83961771	.	779	1	pre-lncRNA	41	-1.39886
GRMZM2G133759_T01	GRMZM2G133759	chr5	216741647	216742325	-	583	2	pre-lncRNA	59	-1.19874
GRMZM2G429560_T01	GRMZM2G429560	chr3	22387754	22388080	+	327	1	pre-lncRNA	85	-1.04556
GRMZM2G463516_T01	GRMZM2G463516	chr5	68884465	68885165	+	701	1	pre-lncRNA	59	-1.30149
GRMZM2G005562_T06	GRMZM2G005562	chr5	82554608	82555670	-	328	2	pre-lncRNA	65	-0.991499
GRMZM2G513162_T01	GRMZM2G513162	chr7	12655191	12659537	+	801	2	pre-lncRNA	90	-1.13796
GRMZM2G111949_T01	GRMZM2G111949	chr6	148443643	148443879	-	237	1	pre-lncRNA	79	-1.14208
GRMZM2G485078_T01	GRMZM2G485078	chr7	13577546	13577834	-	289	1	pre-lncRNA	31	-1.1039
TCONS_00079927	XLOC_058293	chr7	35047753	35048270	.	518	1	pre-lncRNA	76	-1.43581
GRMZM2G704406_T01	GRMZM2G704406	chr7	18775701	18776000	-	300	1	pre-lncRNA	100	-0.96662
GRMZM2G560248_T01	GRMZM2G560248	chr2	143287810	143288137	-	328	1	pre-lncRNA	49	-1.33139
GRMZM2G554254_T01	GRMZM2G554254	chr2	48938262	48938474	-	213	1	pre-lncRNA	39	-1.09055
GRMZM5G813181_T01	GRMZM5G813181	chr5	114679056	114687782	-	608	2	pre-lncRNA	54	-0.254904
TCONS_00052759	XLOC_038393	chr4	137442929	137443309	.	381	1	pre-lncRNA	64	-1.11064
GRMZM2G144442_T01	GRMZM2G144442	chr1	195683736	195684474	+	681	2	pre-lncRNA	79	-1.33202
GRMZM2G581457_T01	GRMZM2G581457	chr1	74483289	74483900	+	612	1	pre-lncRNA	75	-1.15507
TCONS_00097348	XLOC_071495	chr9	144624180	144625382	.	1203	1	pre-lncRNA	58	-1.32241
TCONS_00073685	XLOC_054112	chr6	163059459	163060731	.	1273	1	pre-lncRNA	77	-1.42268
GRMZM2G175853_T01	GRMZM2G175853	chr7	96163648	96163856	-	209	1	pre-lncRNA	69	-1.20474
GRMZM2G525480_T01	GRMZM2G525480	chr6	127522402	127522896	-	344	2	pre-lncRNA	26	-1.31579
GRMZM5G853401_T01	GRMZM5G853401	chr5	28680694	28681083	-	390	1	pre-lncRNA	65	-0.858411
TCONS_00030443	XLOC_021609	chr2	22280024	22280441	.	418	1	pre-lncRNA	75	-1.13013
TCONS_00081120	XLOC_059484	chr7	135924140	135924936	.	797	1	pre-lncRNA	49	-1.21515
GRMZM2G092951_T01	GRMZM2G092951	chr1	198907787	198908096	-	310	1	pre-lncRNA	70	-1.12552
GRMZM2G568490_T01	GRMZM2G568490	chr1	121535851	121536326	-	476	1	pre-lncRNA	82	-1.00094
TCONS_00020061	XLOC_014306	chr10	32208567	32209223	.	657	1	pre-lncRNA	46	-1.02149
GRMZM2G538743_T01	GRMZM2G538743	chr7	151998919	151999181	-	263	1	pre-lncRNA	52	-1.03984
GRMZM2G180829_T01	GRMZM2G180829	chr1	77171602	77171961	+	360	1	pre-lncRNA	79	-0.882747
GRMZM2G179113_T01	GRMZM2G179113	chr1	158928653	158929763	-	1111	1	pre-lncRNA	99	-1.24289
GRMZM2G552326_T01	GRMZM2G552326	chr5	181841575	181841855	-	281	1	pre-lncRNA	34	-1.16467
TCONS_00064461	XLOC_047080	chr5	200117489	200118371	.	883	1	pre-lncRNA	60	-1.40249
TCONS_00042128	XLOC_030494	chr3	122497164	122498017	.	854	1	pre-lncRNA	55	-1.45231
GRMZM2G164520_T01	GRMZM2G164520	chrUNKNOWN	4735946	4736307	-	362	1	pre-lncRNA	63	-1.15223
TCONS_00014179	XLOC_010188	chr1	256907749	256908089	.	341	1	pre-lncRNA	41	-1.36208
TCONS_00050209	XLOC_036172	chr4	196841388	196842014	-	548	2	pre-lncRNA	66	-1.05362
GRMZM2G433385_T01	GRMZM2G433385	chr4	217596229	217596809	+	581	1	pre-lncRNA	62	-1.11357
TCONS_00053100	XLOC_038734	chr4	165826806	165827507	.	702	1	pre-lncRNA	33	-1.44251
GRMZM2G529223_T01	GRMZM2G529223	chr6	138087881	138088857	-	459	2	pre-lncRNA	45	-0.805997
GRMZM2G555991_T01	GRMZM2G555991	chr10	114314879	114315134	-	256	1	pre-lncRNA	49	-0.820963
TCONS_00051791	XLOC_037426	chr4	47771524	47771865	.	342	1	pre-lncRNA	41	-1.01713
GRMZM2G506361_T01	GRMZM2G506361	chr7	118313068	118313313	+	246	1	pre-lncRNA	48	-1.4763
GRMZM2G526075_T02	GRMZM2G526075	chr3	66440551	66441090	+	540	1	pre-lncRNA	81	-0.787373
GRMZM2G522272_T01	GRMZM2G522272	chr2	213257399	213257796	+	398	1	pre-lncRNA	47	-1.13544
GRMZM2G019639_T02	GRMZM2G019639	chr1	74414133	74415736	-	837	3	pre-lncRNA	56	-1.1084
TCONS_00051456	XLOC_037091	chr4	18108011	18108632	.	622	1	pre-lncRNA	86	-1.33356
GRMZM2G072823_T01	GRMZM2G072823	chr2	45090916	45091116	+	201	1	pre-lncRNA	57	-1.11222
GRMZM2G084557_T01	GRMZM2G084557	chr9	136486821	136487090	+	270	1	pre-lncRNA	63	-1.11985
GRMZM2G498732_T01	GRMZM2G498732	chr9	66739497	66739837	+	247	2	pre-lncRNA	30	-1.11195
GRMZM2G558537_T01	GRMZM2G558537	chr1	85323852	85324437	-	586	1	pre-lncRNA	64	-1.20161
GRMZM2G354801_T01	GRMZM2G354801	chr1	195186821	195188540	-	1720	1	pre-lncRNA	66	-1.35495
GRMZM2G538224_T01	GRMZM2G538224	chr4	14853941	14854149	+	209	1	pre-lncRNA	38	-1.1422
TCONS_00011909	XLOC_007922	chr1	74286140	74286512	.	373	1	pre-lncRNA	61	-0.863114
GRMZM2G532674_T01	GRMZM2G532674	chr1	166088817	166089565	-	749	1	pre-lncRNA	60	-1.25861
GRMZM2G030516_T01	GRMZM2G030516	chr4	135288503	135288886	+	384	1	pre-lncRNA	52	-1.13296
TCONS_00030720	XLOC_021886	chr2	46172067	46172503	.	437	1	pre-lncRNA	73	-1.08082
GRMZM2G007784_T02	GRMZM2G007784	chr4	209937917	209938604	-	590	2	pre-lncRNA	89	-1.03023
GRMZM2G579073_T01	GRMZM2G579073	chr8	56919225	56919697	+	473	1	pre-lncRNA	72	-1.35478
GRMZM2G082660_T01	GRMZM2G082660	chr1	290290165	290290470	+	219	2	pre-lncRNA	73	-1.11736
GRMZM2G547380_T01	GRMZM2G547380	chr2	21806751	21806969	-	219	1	pre-lncRNA	42	-1.08977
TCONS_00040821	XLOC_029189	chr3	7273348	7274167	.	820	1	pre-lncRNA	50	-1.3342
GRMZM2G543183_T01	GRMZM2G543183	chr2	227649978	227650211	+	234	1	pre-lncRNA	64	-0.828487
GRMZM2G141609_T01	GRMZM2G141609	chr5	104516829	104517123	-	295	1	pre-lncRNA	63	-0.462859
GRMZM2G060504_T01	GRMZM2G060504	chr8	69674482	69674898	+	417	1	pre-lncRNA	73	-1.10758
GRMZM2G450474_T02	GRMZM2G450474	chr3	183111988	183112223	-	236	1	pre-lncRNA	26	-0.942563
GRMZM2G509734_T01	GRMZM2G509734	chr1	271416198	271416669	-	472	1	pre-lncRNA	60	-1.16203
GRMZM2G563906_T01	GRMZM2G563906	chr10	94936585	94936957	-	297	2	pre-lncRNA	40	-1.04936
GRMZM2G543218_T01	GRMZM2G543218	chr5	54699167	54699500	-	334	1	pre-lncRNA	36	-1.1142
TCONS_00020615	XLOC_014858	chr10	82192414	82192879	.	466	1	pre-lncRNA	38	-1.50658
TCONS_00052718	XLOC_038352	chr4	132489636	132490192	.	557	1	pre-lncRNA	49	-1.08776
GRMZM2G135995_T01	GRMZM2G135995	chr4	153411570	153412158	+	589	1	pre-lncRNA	66	-0.918271
TCONS_00081127	XLOC_059491	chr7	136366459	136366711	.	253	1	pre-lncRNA	21	-1.25423
TCONS_00013519	XLOC_009529	chr1	209519367	209519618	.	252	1	pre-lncRNA	29	-1.28844
GRMZM2G086667_T01	GRMZM2G086667	chr1	153561968	153562264	-	297	1	pre-lncRNA	99	-1.17179
GRMZM2G568812_T01	GRMZM2G568812	chr2	5030399	5030987	-	386	2	pre-lncRNA	45	-1.12874
TCONS_00011793	XLOC_007806	chr1	63912191	63912498	.	308	1	pre-lncRNA	24	-1.29633
GRMZM5G810649_T01	GRMZM5G810649	chr3	208270509	208270724	-	216	1	pre-lncRNA	65	-0.855312
GRMZM2G567695_T01	GRMZM2G567695	chr4	220899099	220899446	+	348	1	pre-lncRNA	85	-1.20469
GRMZM2G056585_T01	GRMZM2G056585	chr8	58726352	58726547	+	196	1	pre-lncRNA	64	-1.15205
GRMZM2G494519_T01	GRMZM2G494519	chr10	10542977	10543662	+	398	2	pre-lncRNA	50	-1.01358
TCONS_00096835	XLOC_070983	chr9	108289717	108290396	.	680	1	pre-lncRNA	51	-1.28253
GRMZM2G154947_T01	GRMZM2G154947	chr4	21805606	21805897	+	292	1	pre-lncRNA	97	-1.04233
GRMZM2G703540_T01	GRMZM2G703540	chr9	16977120	16978234	-	1085	2	pre-lncRNA	73	-1.06796
TCONS_00064625	XLOC_047244	chr5	209761460	209761817	.	358	1	pre-lncRNA	30	-1.06101
GRMZM5G898115_T01	GRMZM5G898115	chr2	39414176	39414583	+	408	1	pre-lncRNA	65	-1.36843
TCONS_00071502	XLOC_051934	chr6	13375222	13375609	.	388	1	pre-lncRNA	82	-1.28604
TCONS_00013431	XLOC_009441	chr1	203882429	203882987	.	559	1	pre-lncRNA	43	-1.19398
GRMZM2G511318_T01	GRMZM2G511318	chr6	42571186	42571806	-	621	1	pre-lncRNA	52	-0.372685
TCONS_00089029	XLOC_065105	chr8	94113058	94113317	.	260	1	pre-lncRNA	44	-1.10787
TCONS_00031179	XLOC_022345	chr2	89735120	89736037	.	918	1	pre-lncRNA	43	-1.16765
TCONS_00063353	XLOC_045975	chr5	97841557	97841844	.	288	1	pre-lncRNA	26	-0.528772
TCONS_00017644	XLOC_012619	chr10	16516071	16516562	-	492	1	pre-lncRNA	37	-1.39077
GRMZM2G579008_T01	GRMZM2G579008	chr2	40479843	40480137	-	295	1	pre-lncRNA	52	-1.06624
GRMZM2G507525_T01	GRMZM2G507525	chr3	130000714	130003287	+	739	2	pre-lncRNA	41	-0.990158
TCONS_00030810	XLOC_021976	chr2	54662877	54663702	.	826	1	pre-lncRNA	73	-1.25566
GRMZM2G437433_T01	GRMZM2G437433	chr10	15036868	15037209	-	342	1	pre-lncRNA	53	-1.43351
TCONS_00041973	XLOC_030340	chr3	108385806	108386644	.	839	1	pre-lncRNA	87	-1.31872
GRMZM2G364369_T02	GRMZM2G364369	chr8	57214962	57215249	+	288	1	pre-lncRNA	63	-0.9629
TCONS_00062858	XLOC_045481	chr5	49156160	49157058	.	899	1	pre-lncRNA	37	-1.1974
GRMZM5G821528_T01	GRMZM5G821528	chr1	213892173	213892419	+	247	1	pre-lncRNA	62	-0.949845
TCONS_00070878	XLOC_051310	chr6	2170731	2171181	.	451	1	pre-lncRNA	47	-1.24745
GRMZM5G806197_T01	GRMZM5G806197	chr5	22211786	22212051	-	266	1	pre-lncRNA	71	-1.07639
GRMZM2G571210_T01	GRMZM2G571210	chr6	129051426	129051698	-	273	1	pre-lncRNA	51	-1.52301
GRMZM2G578024_T01	GRMZM2G578024	chr5	147511926	147512337	-	412	1	pre-lncRNA	44	-0.562263
GRMZM2G513888_T01	GRMZM2G513888	chr3	186868655	186868894	-	240	1	pre-lncRNA	43	-1.36919
GRMZM2G025662_T01	GRMZM2G025662	chr7	152477292	152478346	+	407	2	pre-lncRNA	63	-1.12775
GRMZM5G865977_T01	GRMZM5G865977	chr8	18248225	18248443	+	219	1	pre-lncRNA	72	-1.1882
GRMZM5G868967_T01	GRMZM5G868967	chr6	37455171	37455636	-	466	1	pre-lncRNA	60	-1.1533
TCONS_00053230	XLOC_038864	chr4	179356478	179358135	.	1658	1	pre-lncRNA	59	-1.25213
TCONS_00079895	XLOC_058261	chr7	32900725	32901315	.	591	1	pre-lncRNA	84	-0.950727
GRMZM2G141692_T01	GRMZM2G141692	chr1	94301157	94301841	-	593	2	pre-lncRNA	71	-1.16533
GRMZM2G493337_T01	GRMZM2G493337	chr1	66783577	66783781	-	205	1	pre-lncRNA	38	-1.12821
GRMZM2G130588_T01	GRMZM2G130588	chr2	108568756	108569815	-	458	2	pre-lncRNA	80	-1.37213
GRMZM5G800777_T01	GRMZM5G800777	chr7	170471953	170472796	+	844	1	pre-lncRNA	99	-1.11244
GRMZM2G019708_T02	GRMZM2G019708	chr4	221892830	221894865	-	414	3	pre-lncRNA	55	-1.24479
GRMZM2G061613_T01	GRMZM2G061613	chr5	50810103	50810946	+	747	2	pre-lncRNA	58	-1.17202
TCONS_00071896	XLOC_052328	chr6	21502166	21502708	.	543	1	pre-lncRNA	36	-1.19252
GRMZM2G539624_T01	GRMZM2G539624	chr8	15839871	15840212	-	342	1	pre-lncRNA	77	-1.15984
GRMZM2G563199_T01	GRMZM2G563199	chr3	190939305	190940036	+	570	2	pre-lncRNA	42	-1.22631
GRMZM2G483288_T01	GRMZM2G483288	chr1	19064895	19065697	+	803	1	pre-lncRNA	50	-1.17053
TCONS_00041419	XLOC_029786	chr3	59027315	59027685	.	371	1	pre-lncRNA	37	-1.39595
GRMZM2G514787_T01	GRMZM2G514787	chr7	147125507	147125785	+	279	1	pre-lncRNA	27	-1.41189
GRMZM2G138634_T01	GRMZM2G138634	chr2	67343826	67344067	-	242	1	pre-lncRNA	80	-1.23781
TCONS_00020512	XLOC_014755	chr10	73422464	73422846	.	383	1	pre-lncRNA	31	-1.49622
GRMZM2G040338_T01	GRMZM2G040338	chr1	27875411	27876213	-	803	1	pre-lncRNA	90	-0.773571
TCONS_00014041	XLOC_010051	chr1	246611147	246611402	.	256	1	pre-lncRNA	22	-1.18475
GRMZM2G058159_T01	GRMZM2G058159	chr6	47679822	47680091	+	270	1	pre-lncRNA	90	-1.12586
TCONS_00079737	XLOC_058104	chr7	19315707	19318513	.	2807	1	pre-lncRNA	95	-1.38704
GRMZM2G584775_T01	GRMZM2G584775	chr9	54503057	54503343	-	287	1	pre-lncRNA	39	-1.19547
GRMZM2G151807_T03	GRMZM2G151807	chr3	49988222	49989976	+	1122	4	pre-lncRNA	97	-0.0661326
TCONS_00051724	XLOC_037359	chr4	42393459	42393764	.	306	1	pre-lncRNA	64	-1.37947
GRMZM2G501865_T01	GRMZM2G501865	chr8	28162731	28163337	+	497	2	pre-lncRNA	36	-0.936176
TCONS_00052665	XLOC_038300	chr4	125947285	125948331	.	1047	1	pre-lncRNA	42	-1.29703
TCONS_00096720	XLOC_070868	chr9	99475350	99475740	.	391	1	pre-lncRNA	23	-1.28368
GRMZM2G106133_T03	GRMZM2G106133	chr1	215329052	215330329	+	246	2	pre-lncRNA	82	-1.19174
GRMZM2G549693_T01	GRMZM2G549693	chr1	67830280	67830751	+	472	1	pre-lncRNA	32	-1.22184
TCONS_00093781	XLOC_068584	chr9	61630798	61632513	-	355	2	pre-lncRNA	78	-1.40527
[truncated: 18,165 more rows]

## Sheet: Sheet2
AC186512.3_FGT001	AC186512.3_FG001					AC186512.3_FG001			XLOC_000073
AC187883.4_FGT002	AC187883.4_FG002					AC187883.4_FG002			XLOC_000073
AC190507.1_FGT001	AC190507.1_FG001					AC190507.1_FG001			XLOC_000212
GRMZM2G000032_T01	GRMZM2G000032					GRMZM2G000032			XLOC_000258
GRMZM2G000106_T01	GRMZM2G000106					GRMZM2G000106			XLOC_000303
GRMZM2G000127_T01	GRMZM2G000127					GRMZM2G000127			XLOC_000424
GRMZM2G000136_T01	GRMZM2G000136					GRMZM2G000136			XLOC_000444
GRMZM2G000187_T01	GRMZM2G000187					GRMZM2G000187			XLOC_000567
GRMZM2G000197_T01	GRMZM2G000197					GRMZM2G000197			XLOC_000645
GRMZM2G000339_T01	GRMZM2G000339					GRMZM2G000339			XLOC_000663
GRMZM2G000365_T01	GRMZM2G000365					GRMZM2G000365			XLOC_000674
GRMZM2G000395_T01	GRMZM2G000395					GRMZM2G000395			XLOC_000737
GRMZM2G000409_T01	GRMZM2G000409					GRMZM2G000409			XLOC_000811
GRMZM2G000434_T01	GRMZM2G000434					GRMZM2G000434			XLOC_000815
GRMZM2G000505_T01	GRMZM2G000505					GRMZM2G000505			XLOC_000866
GRMZM2G000630_T01	GRMZM2G000630					GRMZM2G000630			XLOC_000927
GRMZM2G000679_T01	GRMZM2G000679					GRMZM2G000679			XLOC_001100
GRMZM2G000683_T01	GRMZM2G000683					GRMZM2G000683			XLOC_001101
GRMZM2G000702_T01	GRMZM2G000702					GRMZM2G000702			XLOC_001120
GRMZM2G000713_T02	GRMZM2G000713					GRMZM2G000713			XLOC_001140
GRMZM2G000771_T01	GRMZM2G000771					GRMZM2G000771			XLOC_001256
GRMZM2G000783_T01	GRMZM2G000783					GRMZM2G000783			XLOC_001262
GRMZM2G000786_T01	GRMZM2G000786					GRMZM2G000786			XLOC_001271
GRMZM2G000806_T01	GRMZM2G000806					GRMZM2G000806			XLOC_001332
GRMZM2G000812_T03	GRMZM2G000812					GRMZM2G000812			XLOC_001358
GRMZM2G000816_T05	GRMZM2G000816					GRMZM2G000816			XLOC_001382
GRMZM2G000827_T01	GRMZM2G000827					GRMZM2G000827			XLOC_001431
GRMZM2G000896_T02	GRMZM2G000896					GRMZM2G000896			XLOC_001436
GRMZM2G000943_T01	GRMZM2G000943					GRMZM2G000943			XLOC_001503
GRMZM2G000945_T02	GRMZM2G000945					GRMZM2G000945			XLOC_001574
GRMZM2G000983_T01	GRMZM2G000983					GRMZM2G000983			XLOC_001585
GRMZM2G000989_T01	GRMZM2G000989					GRMZM2G000989			XLOC_001635
GRMZM2G001005_T01	GRMZM2G001005					GRMZM2G001005			XLOC_001664
GRMZM2G001037_T01	GRMZM2G001037					GRMZM2G001037			XLOC_001698
GRMZM2G001090_T01	GRMZM2G001090					GRMZM2G001090			XLOC_001722
GRMZM2G001099_T01	GRMZM2G001099					GRMZM2G001099			XLOC_001923
GRMZM2G001107_T01	GRMZM2G001107					GRMZM2G001107			XLOC_001989
GRMZM2G001135_T01	GRMZM2G001135					GRMZM2G001135			XLOC_002143
GRMZM2G001145_T01	GRMZM2G001145					GRMZM2G001145			XLOC_002225
GRMZM2G001148_T01	GRMZM2G001148					GRMZM2G001148			XLOC_002235
GRMZM2G001151_T01	GRMZM2G001151					GRMZM2G001151			XLOC_002298
GRMZM2G001168_T01	GRMZM2G001168					GRMZM2G001168			XLOC_002304
GRMZM2G001187_T01	GRMZM2G001187					GRMZM2G001187			XLOC_002338
GRMZM2G001296_T04	GRMZM2G001296					GRMZM2G001296			XLOC_002347
GRMZM2G001394_T02	GRMZM2G001394					GRMZM2G001394			XLOC_002348
GRMZM2G001415_T02	GRMZM2G001415					GRMZM2G001415			XLOC_002368
GRMZM2G001427_T01	GRMZM2G001427					GRMZM2G001427			XLOC_002428
GRMZM2G001576_T01	GRMZM2G001576					GRMZM2G001576			XLOC_002447
GRMZM2G001589_T01	GRMZM2G001589					GRMZM2G001589			XLOC_002535
GRMZM2G001594_T01	GRMZM2G001594					GRMZM2G001594			XLOC_002539
GRMZM2G001602_T01	GRMZM2G001602					GRMZM2G001602			XLOC_002550
GRMZM2G001648_T01	GRMZM2G001648					GRMZM2G001648			XLOC_002836
GRMZM2G001657_T01	GRMZM2G001657					GRMZM2G001657			XLOC_002860
GRMZM2G001657_T02	GRMZM2G001657					GRMZM2G001666			XLOC_002975
GRMZM2G001666_T02	GRMZM2G001666					GRMZM2G001686			XLOC_003025
GRMZM2G001686_T01	GRMZM2G001686					GRMZM2G001716			XLOC_003034
GRMZM2G001716_T01	GRMZM2G001716					GRMZM2G001760			XLOC_003086
GRMZM2G001760_T01	GRMZM2G001760					GRMZM2G001808			XLOC_003115
GRMZM2G001808_T01	GRMZM2G001808					GRMZM2G001842			XLOC_003318
GRMZM2G001842_T01	GRMZM2G001842					GRMZM2G001887			XLOC_003323
GRMZM2G001887_T02	GRMZM2G001887					GRMZM2G001925			XLOC_003326
GRMZM2G001925_T01	GRMZM2G001925					GRMZM2G002106			XLOC_003350
GRMZM2G002106_T01	GRMZM2G002106					GRMZM2G002143			XLOC_003367
GRMZM2G002143_T01	GRMZM2G002143					GRMZM2G002371			XLOC_003399
GRMZM2G002371_T01	GRMZM2G002371					GRMZM2G002404			XLOC_003469
GRMZM2G002404_T01	GRMZM2G002404					GRMZM2G002452			XLOC_003575
GRMZM2G002452_T01	GRMZM2G002452					GRMZM2G002529			XLOC_003638
GRMZM2G002529_T01	GRMZM2G002529					GRMZM2G002534			XLOC_003666
GRMZM2G002534_T01	GRMZM2G002534					GRMZM2G002539			XLOC_003862
GRMZM2G002539_T01	GRMZM2G002539					GRMZM2G002550			XLOC_003865
GRMZM2G002550_T01	GRMZM2G002550					GRMZM2G002588			XLOC_003873
GRMZM2G002588_T01	GRMZM2G002588					GRMZM2G002694			XLOC_003922
GRMZM2G002694_T01	GRMZM2G002694					GRMZM2G002820			XLOC_004060
GRMZM2G002820_T01	GRMZM2G002820					GRMZM2G002878			XLOC_004129
GRMZM2G002878_T01	GRMZM2G002878					GRMZM2G002883			XLOC_004214
GRMZM2G002883_T01	GRMZM2G002883					GRMZM2G002891			XLOC_004348
GRMZM2G002891_T01	GRMZM2G002891					GRMZM2G002910			XLOC_004385
GRMZM2G002910_T03	GRMZM2G002910					GRMZM2G002911			XLOC_004387
GRMZM2G002911_T01	GRMZM2G002911					GRMZM2G002945			XLOC_004433
GRMZM2G002945_T01	GRMZM2G002945					GRMZM2G002951			XLOC_004454
GRMZM2G002951_T01	GRMZM2G002951					GRMZM2G003004			XLOC_004578
GRMZM2G003004_T01	GRMZM2G003004					GRMZM2G003103			XLOC_004636
GRMZM2G003103_T01	GRMZM2G003103					GRMZM2G003115			XLOC_004645
GRMZM2G003115_T01	GRMZM2G003115					GRMZM2G003121			XLOC_004670
GRMZM2G003121_T01	GRMZM2G003121					GRMZM2G003215			XLOC_004707
GRMZM2G003215_T01	GRMZM2G003215					GRMZM2G003240			XLOC_004730
GRMZM2G003240_T01	GRMZM2G003240					GRMZM2G003252			XLOC_004784
GRMZM2G003252_T02	GRMZM2G003252					GRMZM2G003254			XLOC_004812
GRMZM2G003254_T01	GRMZM2G003254					GRMZM2G003461			XLOC_004900
GRMZM2G003461_T01	GRMZM2G003461					GRMZM2G003473			XLOC_004950
GRMZM2G003473_T01	GRMZM2G003473					GRMZM2G003478			XLOC_004991
GRMZM2G003478_T01	GRMZM2G003478					GRMZM2G003489			XLOC_005026
GRMZM2G003489_T01	GRMZM2G003489					GRMZM2G003492			XLOC_005035
GRMZM2G003492_T01	GRMZM2G003492					GRMZM2G003658			XLOC_005060
GRMZM2G003658_T01	GRMZM2G003658					GRMZM2G003662			XLOC_005068
GRMZM2G003662_T05	GRMZM2G003662					GRMZM2G003671			XLOC_005094
GRMZM2G003671_T01	GRMZM2G003671					GRMZM2G003694			XLOC_005097
GRMZM2G003694_T01	GRMZM2G003694					GRMZM2G003773			XLOC_005110
GRMZM2G003773_T01	GRMZM2G003773					GRMZM2G003781			XLOC_005131
GRMZM2G003781_T01	GRMZM2G003781					GRMZM2G003798			XLOC_005172
GRMZM2G003798_T01	GRMZM2G003798					GRMZM2G003804			XLOC_005191
GRMZM2G003804_T01	GRMZM2G003804					GRMZM2G003868			XLOC_005237
GRMZM2G003868_T01	GRMZM2G003868					GRMZM2G003937			XLOC_005243
GRMZM2G003937_T01	GRMZM2G003937					GRMZM2G004010			XLOC_005250
GRMZM2G004010_T01	GRMZM2G004010					GRMZM2G004190			XLOC_005361
GRMZM2G004190_T01	GRMZM2G004190					GRMZM2G004253			XLOC_005370
GRMZM2G004253_T01	GRMZM2G004253					GRMZM2G004283			XLOC_005480
GRMZM2G004283_T01	GRMZM2G004283					GRMZM2G004315			XLOC_005622
GRMZM2G004315_T01	GRMZM2G004315					GRMZM2G004317			XLOC_005684
GRMZM2G004317_T01	GRMZM2G004317					GRMZM2G004320			XLOC_005701
GRMZM2G004320_T04	GRMZM2G004320					GRMZM2G004354			XLOC_005703
GRMZM2G004354_T01	GRMZM2G004354					GRMZM2G004412			XLOC_005719
GRMZM2G004412_T02	GRMZM2G004412					GRMZM2G004545			XLOC_005730
GRMZM2G004545_T01	GRMZM2G004545					GRMZM2G004550			XLOC_005767
GRMZM2G004550_T01	GRMZM2G004550					GRMZM2G004557			XLOC_005862
GRMZM2G004557_T01	GRMZM2G004557					GRMZM2G004577			XLOC_005930
GRMZM2G004577_T01	GRMZM2G004577					GRMZM2G004586			XLOC_005980
GRMZM2G004586_T01	GRMZM2G004586					GRMZM2G004592			XLOC_006113
GRMZM2G004592_T05	GRMZM2G004592					GRMZM2G004602			XLOC_006230
GRMZM2G004602_T01	GRMZM2G004602					GRMZM2G004628			XLOC_006296
GRMZM2G004628_T01	GRMZM2G004628					GRMZM2G004655			XLOC_006397
GRMZM2G004655_T01	GRMZM2G004655					GRMZM2G004657			XLOC_006402
GRMZM2G004657_T01	GRMZM2G004657					GRMZM2G004667			XLOC_006466
GRMZM2G004667_T01	GRMZM2G004667					GRMZM2G004725			XLOC_006494
GRMZM2G004725_T01	GRMZM2G004725					GRMZM2G004793			XLOC_006653
GRMZM2G004793_T01	GRMZM2G004793					GRMZM2G004830			XLOC_006764
GRMZM2G004830_T01	GRMZM2G004830					GRMZM2G004842			XLOC_006778
GRMZM2G004842_T01	GRMZM2G004842					GRMZM2G004847			XLOC_006828
GRMZM2G004847_T03	GRMZM2G004847					GRMZM2G004921			XLOC_006943
GRMZM2G004921_T01	GRMZM2G004921					GRMZM2G004985			XLOC_006977
GRMZM2G004985_T01	GRMZM2G004985					GRMZM2G005055			XLOC_006984
GRMZM2G005055_T01	GRMZM2G005055					GRMZM2G005124			XLOC_006985
GRMZM2G005124_T01	GRMZM2G005124					GRMZM2G005126			XLOC_006986
GRMZM2G005126_T02	GRMZM2G005126					GRMZM2G005129			XLOC_006990
GRMZM2G005126_T03	GRMZM2G005126					GRMZM2G005165			XLOC_007010
GRMZM2G005129_T01	GRMZM2G005129					GRMZM2G005170			XLOC_007014
GRMZM2G005165_T01	GRMZM2G005165					GRMZM2G005197			XLOC_007026
GRMZM2G005170_T01	GRMZM2G005170					GRMZM2G005201			XLOC_007040
GRMZM2G005170_T03	GRMZM2G005170					GRMZM2G005244			XLOC_007042
GRMZM2G005197_T01	GRMZM2G005197					GRMZM2G005261			XLOC_007047
GRMZM2G005201_T01	GRMZM2G005201					GRMZM2G005271			XLOC_007048
GRMZM2G005244_T01	GRMZM2G005244					GRMZM2G005311			XLOC_007051
GRMZM2G005261_T01	GRMZM2G005261					GRMZM2G005401			XLOC_007053
GRMZM2G005271_T01	GRMZM2G005271					GRMZM2G005414			XLOC_007054
GRMZM2G005311_T01	GRMZM2G005311					GRMZM2G005458			XLOC_007056
GRMZM2G005401_T01	GRMZM2G005401					GRMZM2G005530			XLOC_007074
GRMZM2G005414_T01	GRMZM2G005414					GRMZM2G005562			XLOC_007076
GRMZM2G005458_T01	GRMZM2G005458					GRMZM2G005566			XLOC_007079
GRMZM2G005530_T01	GRMZM2G005530					GRMZM2G005572			XLOC_007082
GRMZM2G005562_T06	GRMZM2G005562					GRMZM2G005613			XLOC_007092
GRMZM2G005566_T01	GRMZM2G005566					GRMZM2G005617			XLOC_007093
GRMZM2G005572_T01	GRMZM2G005572					GRMZM2G005640			XLOC_007097
GRMZM2G005613_T01	GRMZM2G005613					GRMZM2G005664			XLOC_007098
GRMZM2G005617_T01	GRMZM2G005617					GRMZM2G005703			XLOC_007099
GRMZM2G005640_T06	GRMZM2G005640					GRMZM2G005730			XLOC_007109
GRMZM2G005664_T01	GRMZM2G005664					GRMZM2G005747			XLOC_007118
GRMZM2G005703_T01	GRMZM2G005703					GRMZM2G005756			XLOC_007120
GRMZM2G005730_T01	GRMZM2G005730					GRMZM2G005782			XLOC_007121
GRMZM2G005747_T01	GRMZM2G005747					GRMZM2G005786			XLOC_007122
GRMZM2G005756_T01	GRMZM2G005756					GRMZM2G005825			XLOC_007127
GRMZM2G005782_T01	GRMZM2G005782					GRMZM2G005863			XLOC_007128
GRMZM2G005786_T01	GRMZM2G005786					GRMZM2G005895			XLOC_007134
GRMZM2G005825_T01	GRMZM2G005825					GRMZM2G005967			XLOC_007135
GRMZM2G005863_T01	GRMZM2G005863					GRMZM2G005982			XLOC_007139
GRMZM2G005895_T01	GRMZM2G005895					GRMZM2G006063			XLOC_007144
GRMZM2G005967_T01	GRMZM2G005967					GRMZM2G006162			XLOC_007153
GRMZM2G005982_T01	GRMZM2G005982					GRMZM2G006210			XLOC_007162
GRMZM2G006063_T01	GRMZM2G006063					GRMZM2G006249			XLOC_007164
GRMZM2G006162_T01	GRMZM2G006162					GRMZM2G006271			XLOC_007166
GRMZM2G006210_T01	GRMZM2G006210					GRMZM2G006274			XLOC_007172
GRMZM2G006249_T01	GRMZM2G006249					GRMZM2G006313			XLOC_007179
GRMZM2G006271_T01	GRMZM2G006271					GRMZM2G006331			XLOC_007180
GRMZM2G006274_T01	GRMZM2G006274					GRMZM2G006374			XLOC_007195
GRMZM2G006313_T01	GRMZM2G006313					GRMZM2G006395			XLOC_007197
GRMZM2G006331_T01	GRMZM2G006331					GRMZM2G006411			XLOC_007198
GRMZM2G006374_T01	GRMZM2G006374					GRMZM2G006445			XLOC_007200
GRMZM2G006395_T01	GRMZM2G006395					GRMZM2G006448			XLOC_007206
GRMZM2G006411_T01	GRMZM2G006411					GRMZM2G006456			XLOC_007210
GRMZM2G006445_T01	GRMZM2G006445					GRMZM2G006472			XLOC_007223
GRMZM2G006448_T01	GRMZM2G006448					GRMZM2G006503			XLOC_007231
GRMZM2G006456_T01	GRMZM2G006456					GRMZM2G006538			XLOC_007236
GRMZM2G006472_T01	GRMZM2G006472					GRMZM2G006595			XLOC_007237
GRMZM2G006503_T01	GRMZM2G006503					GRMZM2G006699			XLOC_007240
GRMZM2G006538_T01	GRMZM2G006538					GRMZM2G006709			XLOC_007242
GRMZM2G006595_T01	GRMZM2G006595					GRMZM2G006752			XLOC_007244
GRMZM2G006699_T01	GRMZM2G006699					GRMZM2G006765			XLOC_007245
GRMZM2G006709_T01	GRMZM2G006709					GRMZM2G006809			XLOC_007258
GRMZM2G006752_T01	GRMZM2G006752					GRMZM2G006828			XLOC_007264
GRMZM2G006765_T01	GRMZM2G006765					GRMZM2G006884			XLOC_007266
GRMZM2G006809_T01	GRMZM2G006809					GRMZM2G006905			XLOC_007267
GRMZM2G006828_T01	GRMZM2G006828					GRMZM2G006953			XLOC_007274
GRMZM2G006884_T01	GRMZM2G006884					GRMZM2G007001			XLOC_007275
GRMZM2G006905_T01	GRMZM2G006905					GRMZM2G007092			XLOC_007290
GRMZM2G006953_T03	GRMZM2G006953					GRMZM2G007256			XLOC_007291
GRMZM2G007001_T01	GRMZM2G007001					GRMZM2G007321			XLOC_007296
GRMZM2G007092_T01	GRMZM2G007092					GRMZM2G007365			XLOC_007297
GRMZM2G007256_T03	GRMZM2G007256					GRMZM2G007414			XLOC_007305
GRMZM2G007321_T01	GRMZM2G007321					GRMZM2G007499			XLOC_007306
GRMZM2G007365_T01	GRMZM2G007365					GRMZM2G007515			XLOC_007308
GRMZM2G007414_T01	GRMZM2G007414					GRMZM2G007578			XLOC_007309
GRMZM2G007499_T01	GRMZM2G007499					GRMZM2G007591			XLOC_007312
GRMZM2G007515_T01	GRMZM2G007515					GRMZM2G007593			XLOC_007317
GRMZM2G007578_T01	GRMZM2G007578					GRMZM2G007664			XLOC_007326
GRMZM2G007591_T01	GRMZM2G007591					GRMZM2G007673			XLOC_007330
GRMZM2G007593_T01	GRMZM2G007593					GRMZM2G007784			XLOC_007335
GRMZM2G007664_T01	GRMZM2G007664					GRMZM2G007831			XLOC_007338
GRMZM2G007673_T01	GRMZM2G007673					GRMZM2G007896			XLOC_007344
GRMZM2G007784_T01	GRMZM2G007784					GRMZM2G007939			XLOC_007345
GRMZM2G007784_T02	GRMZM2G007784					GRMZM2G007966			XLOC_007356
GRMZM2G007831_T01	GRMZM2G007831					GRMZM2G008053			XLOC_007358
GRMZM2G007896_T01	GRMZM2G007896					GRMZM2G008266			XLOC_007359
GRMZM2G007939_T03	GRMZM2G007939					GRMZM2G008273			XLOC_007364
GRMZM2G007966_T01	GRMZM2G007966					GRMZM2G008279			XLOC_007366
GRMZM2G008053_T01	GRMZM2G008053					GRMZM2G008287			XLOC_007367
GRMZM2G008266_T01	GRMZM2G008266					GRMZM2G008339			XLOC_007368
GRMZM2G008273_T03	GRMZM2G008273					GRMZM2G008352			XLOC_007370
GRMZM2G008279_T01	GRMZM2G008279					GRMZM2G008468			XLOC_007371
GRMZM2G008287_T03	GRMZM2G008287					GRMZM2G008475			XLOC_007373
GRMZM2G008339_T01	GRMZM2G008339					GRMZM2G008509			XLOC_007378
GRMZM2G008352_T01	GRMZM2G008352					GRMZM2G008598			XLOC_007383
GRMZM2G008468_T04	GRMZM2G008468					GRMZM2G008673			XLOC_007384
GRMZM2G008475_T01	GRMZM2G008475					GRMZM2G008719			XLOC_007390
GRMZM2G008509_T01	GRMZM2G008509					GRMZM2G008721			XLOC_007391
GRMZM2G008598_T01	GRMZM2G008598					GRMZM2G008755			XLOC_007396
GRMZM2G008673_T01	GRMZM2G008673					GRMZM2G008837			XLOC_007397
GRMZM2G008719_T01	GRMZM2G008719					GRMZM2G008845			XLOC_007401
GRMZM2G008721_T01	GRMZM2G008721					GRMZM2G008939			XLOC_007404
GRMZM2G008755_T01	GRMZM2G008755					GRMZM2G008947			XLOC_007407
GRMZM2G008837_T01	GRMZM2G008837					GRMZM2G008959			XLOC_007409
GRMZM2G008845_T01	GRMZM2G008845					GRMZM2G009018			XLOC_007410
GRMZM2G008939_T01	GRMZM2G008939					GRMZM2G009019			XLOC_007411
GRMZM2G008947_T01	GRMZM2G008947					GRMZM2G009076			XLOC_007415
GRMZM2G008959_T01	GRMZM2G008959					GRMZM2G009091			XLOC_007419
GRMZM2G009018_T01	GRMZM2G009018					GRMZM2G009146			XLOC_007422
GRMZM2G009019_T01	GRMZM2G009019					GRMZM2G009148			XLOC_007423
GRMZM2G009076_T01	GRMZM2G009076					GRMZM2G009161			XLOC_007424
GRMZM2G009091_T04	GRMZM2G009091					GRMZM2G009212			XLOC_007425
GRMZM2G009146_T01	GRMZM2G009146					GRMZM2G009286			XLOC_007426
GRMZM2G009148_T01	GRMZM2G009148					GRMZM2G009330			XLOC_007427
GRMZM2G009161_T01	GRMZM2G009161					GRMZM2G009418			XLOC_007429
GRMZM2G009212_T01	GRMZM2G009212					GRMZM2G009420			XLOC_007430
GRMZM2G009286_T01	GRMZM2G009286					GRMZM2G009434			XLOC_007431
GRMZM2G009330_T01	GRMZM2G009330					GRMZM2G009451			XLOC_007447
GRMZM2G009418_T01	GRMZM2G009418					GRMZM2G009474			XLOC_007448
GRMZM2G009420_T01	GRMZM2G009420					GRMZM2G009632			XLOC_007450
GRMZM2G009434_T01	GRMZM2G009434					GRMZM2G009646			XLOC_007457
GRMZM2G009451_T01	GRMZM2G009451					GRMZM2G009653			XLOC_007459
GRMZM2G009474_T01	GRMZM2G009474					GRMZM2G009680			XLOC_007461
GRMZM2G009632_T01	GRMZM2G009632					GRMZM2G009761			XLOC_007464
GRMZM2G009646_T01	GRMZM2G009646					GRMZM2G009826			XLOC_007465
GRMZM2G009653_T04	GRMZM2G009653					GRMZM2G009830			XLOC_007470
GRMZM2G009680_T01	GRMZM2G009680					GRMZM2G009857			XLOC_007482
GRMZM2G009761_T01	GRMZM2G009761					GRMZM2G009930			XLOC_007484
GRMZM2G009826_T01	GRMZM2G009826					GRMZM2G010088			XLOC_007488
GRMZM2G009830_T01	GRMZM2G009830					GRMZM2G010163			XLOC_007490
GRMZM2G009857_T01	GRMZM2G009857					GRMZM2G010189			XLOC_007494
GRMZM2G009930_T01	GRMZM2G009930					GRMZM2G010217			XLOC_007495
GRMZM2G010088_T01	GRMZM2G010088					GRMZM2G010238			XLOC_007499
GRMZM2G010163_T01	GRMZM2G010163					GRMZM2G010274			XLOC_007507
GRMZM2G010163_T02	GRMZM2G010163					GRMZM2G010407			XLOC_007509
GRMZM2G010189_T01	GRMZM2G010189					GRMZM2G010475			XLOC_007517
GRMZM2G010217_T01	GRMZM2G010217					GRMZM2G010551			XLOC_007518
GRMZM2G010238_T03	GRMZM2G010238					GRMZM2G010604			XLOC_007528
GRMZM2G010274_T01	GRMZM2G010274					GRMZM2G010630			XLOC_007534
GRMZM2G010407_T01	GRMZM2G010407					GRMZM2G010685			XLOC_007537
GRMZM2G010475_T01	GRMZM2G010475					GRMZM2G010723			XLOC_007538
GRMZM2G010551_T04	GRMZM2G010551					GRMZM2G010738			XLOC_007541
GRMZM2G010604_T01	GRMZM2G010604					GRMZM2G010787			XLOC_007543
GRMZM2G010604_T04	GRMZM2G010604					GRMZM2G010964			XLOC_007545
GRMZM2G010630_T01	GRMZM2G010630					GRMZM2G011060			XLOC_007547
GRMZM2G010685_T01	GRMZM2G010685					GRMZM2G011100			XLOC_007548
GRMZM2G010723_T01	GRMZM2G010723					GRMZM2G011140			XLOC_007550
GRMZM2G010738_T01	GRMZM2G010738					GRMZM2G011153			XLOC_007552
GRMZM2G010787_T01	GRMZM2G010787					GRMZM2G011413			XLOC_007555
GRMZM2G010964_T01	GRMZM2G010964					GRMZM2G011415			XLOC_007556
GRMZM2G011060_T01	GRMZM2G011060					GRMZM2G011580			XLOC_007557
GRMZM2G011100_T01	GRMZM2G011100					GRMZM2G011604			XLOC_007561
GRMZM2G011140_T02	GRMZM2G011140					GRMZM2G011660			XLOC_007563
GRMZM2G011153_T01	GRMZM2G011153					GRMZM2G011684			XLOC_007574
GRMZM2G011413_T01	GRMZM2G011413					GRMZM2G011719			XLOC_007582
GRMZM2G011415_T01	GRMZM2G011415					GRMZM2G011737			XLOC_007585
GRMZM2G011580_T01	GRMZM2G011580					GRMZM2G011785			XLOC_007594
GRMZM2G011604_T01	GRMZM2G011604					GRMZM2G011892			XLOC_007595
GRMZM2G011660_T01	GRMZM2G011660					GRMZM2G011925			XLOC_007602
GRMZM2G011684_T01	GRMZM2G011684					GRMZM2G011943			XLOC_007603
GRMZM2G011719_T01	GRMZM2G011719					GRMZM2G011960			XLOC_007608
GRMZM2G011737_T01	GRMZM2G011737					GRMZM2G011990			XLOC_007611
GRMZM2G011785_T01	GRMZM2G011785					GRMZM2G012003			XLOC_007612
GRMZM2G011892_T01	GRMZM2G011892					GRMZM2G012055			XLOC_007613
GRMZM2G011925_T01	GRMZM2G011925					GRMZM2G012064			XLOC_007615
GRMZM2G011943_T01	GRMZM2G011943					GRMZM2G012106			XLOC_007616
GRMZM2G011960_T01	GRMZM2G011960					GRMZM2G012127			XLOC_007619
GRMZM2G011990_T01	GRMZM2G011990					GRMZM2G012129			XLOC_007620
GRMZM2G012003_T01	GRMZM2G012003					GRMZM2G012179			XLOC_007622
GRMZM2G012055_T01	GRMZM2G012055					GRMZM2G012218			XLOC_007623
GRMZM2G012064_T01	GRMZM2G012064					GRMZM2G012232			XLOC_007632
GRMZM2G012064_T02	GRMZM2G012064					GRMZM2G012249			XLOC_007640
GRMZM2G012106_T01	GRMZM2G012106					GRMZM2G012401			XLOC_007646
GRMZM2G012127_T01	GRMZM2G012127					GRMZM2G012407			XLOC_007651
GRMZM2G012129_T01	GRMZM2G012129					GRMZM2G012417			XLOC_007653
GRMZM2G012179_T01	GRMZM2G012179					GRMZM2G012427			XLOC_007661
GRMZM2G012218_T02	GRMZM2G012218					GRMZM2G012460			XLOC_007662
GRMZM2G012232_T01	GRMZM2G012232					GRMZM2G012464			XLOC_007672
GRMZM2G012249_T01	GRMZM2G012249					GRMZM2G012481			XLOC_007681
GRMZM2G012401_T01	GRMZM2G012401					GRMZM2G012495			XLOC_007684
GRMZM2G012407_T01	GRMZM2G012407					GRMZM2G012504			XLOC_007686
GRMZM2G012417_T01	GRMZM2G012417					GRMZM2G012539			XLOC_007693
GRMZM2G012427_T01	GRMZM2G012427					GRMZM2G012564			XLOC_007698
GRMZM2G012460_T01	GRMZM2G012460					GRMZM2G012578			XLOC_007701
GRMZM2G012464_T01	GRMZM2G012464					GRMZM2G012613			XLOC_007703
GRMZM2G012481_T01	GRMZM2G012481					GRMZM2G012771			XLOC_007714
GRMZM2G012495_T01	GRMZM2G012495					GRMZM2G012800			XLOC_007715
GRMZM2G012504_T01	GRMZM2G012504					GRMZM2G012807			XLOC_007716
GRMZM2G012539_T01	GRMZM2G012539					GRMZM2G012850			XLOC_007717
GRMZM2G012564_T01	GRMZM2G012564					GRMZM2G012851			XLOC_007718
GRMZM2G012578_T01	GRMZM2G012578					GRMZM2G012860			XLOC_007720
GRMZM2G012613_T01	GRMZM2G012613					GRMZM2G012871			XLOC_007722
GRMZM2G012771_T01	GRMZM2G012771					GRMZM2G012885			XLOC_007723
GRMZM2G012800_T01	GRMZM2G012800					GRMZM2G012901			XLOC_007727
GRMZM2G012807_T01	GRMZM2G012807					GRMZM2G012980			XLOC_007728
GRMZM2G012850_T01	GRMZM2G012850					GRMZM2G013023			XLOC_007737
GRMZM2G012851_T01	GRMZM2G012851					GRMZM2G013050			XLOC_007741
GRMZM2G012860_T01	GRMZM2G012860					GRMZM2G013058			XLOC_007747
GRMZM2G012871_T01	GRMZM2G012871					GRMZM2G013144			XLOC_007749
GRMZM2G012885_T01	GRMZM2G012885					GRMZM2G013155			XLOC_007750
GRMZM2G012901_T02	GRMZM2G012901					GRMZM2G013159			XLOC_007760
GRMZM2G012980_T01	GRMZM2G012980					GRMZM2G013279			XLOC_007761
GRMZM2G013023_T01	GRMZM2G013023					GRMZM2G013319			XLOC_007762
GRMZM2G013050_T01	GRMZM2G013050					GRMZM2G013367			XLOC_007763
GRMZM2G013058_T01	GRMZM2G013058					GRMZM2G013421			XLOC_007765
GRMZM2G013144_T01	GRMZM2G013144					GRMZM2G013468			XLOC_007766
GRMZM2G013155_T01	GRMZM2G013155					GRMZM2G013534			XLOC_007767
GRMZM2G013159_T01	GRMZM2G013159					GRMZM2G013536			XLOC_007769
GRMZM2G013279_T01	GRMZM2G013279					GRMZM2G013590			XLOC_007770
GRMZM2G013319_T01	GRMZM2G013319					GRMZM2G013624			XLOC_007771
GRMZM2G013367_T01	GRMZM2G013367					GRMZM2G013642			XLOC_007772
GRMZM2G013421_T01	GRMZM2G013421					GRMZM2G013643			XLOC_007773
GRMZM2G013468_T01	GRMZM2G013468					GRMZM2G013647			XLOC_007774
GRMZM2G013534_T01	GRMZM2G013534					GRMZM2G013655			XLOC_007778
GRMZM2G013536_T01	GRMZM2G013536					GRMZM2G013657			XLOC_007794
GRMZM2G013590_T01	GRMZM2G013590					GRMZM2G013677			XLOC_007802
GRMZM2G013624_T01	GRMZM2G013624					GRMZM2G013730			XLOC_007803
GRMZM2G013642_T01	GRMZM2G013642					GRMZM2G013747			XLOC_007806
GRMZM2G013643_T01	GRMZM2G013643					GRMZM2G013753			XLOC_007807
GRMZM2G013647_T01	GRMZM2G013647					GRMZM2G013978			XLOC_007814
GRMZM2G013655_T01	GRMZM2G013655					GRMZM2G014132			XLOC_007815
GRMZM2G013657_T07	GRMZM2G013657					GRMZM2G014137			XLOC_007818
GRMZM2G013677_T03	GRMZM2G013677					GRMZM2G014221			XLOC_007820
GRMZM2G013730_T01	GRMZM2G013730					GRMZM2G014223			XLOC_007821
GRMZM2G013747_T01	GRMZM2G013747					GRMZM2G014233			XLOC_007822
GRMZM2G013753_T01	GRMZM2G013753					GRMZM2G014247			XLOC_007835
GRMZM2G013978_T01	GRMZM2G013978					GRMZM2G014288			XLOC_007836
GRMZM2G014132_T01	GRMZM2G014132					GRMZM2G014307			XLOC_007841
GRMZM2G014137_T01	GRMZM2G014137					GRMZM2G014319			XLOC_007843
GRMZM2G014221_T01	GRMZM2G014221					GRMZM2G014435			XLOC_007844
GRMZM2G014223_T01	GRMZM2G014223					GRMZM2G014481			XLOC_007845
GRMZM2G014233_T01	GRMZM2G014233					GRMZM2G014504			XLOC_007858
GRMZM2G014247_T01	GRMZM2G014247					GRMZM2G014634			XLOC_007862
GRMZM2G014288_T01	GRMZM2G014288					GRMZM2G014642			XLOC_007871
GRMZM2G014307_T01	GRMZM2G014307					GRMZM2G014754			XLOC_007878
GRMZM2G014319_T01	GRMZM2G014319					GRMZM2G014768			XLOC_007883
GRMZM2G014435_T01	GRMZM2G014435					GRMZM2G014791			XLOC_007885
GRMZM2G014481_T01	GRMZM2G014481					GRMZM2G014832			XLOC_007900
GRMZM2G014504_T01	GRMZM2G014504					GRMZM2G014932			XLOC_007902
GRMZM2G014634_T01	GRMZM2G014634					GRMZM2G014959			XLOC_007903
GRMZM2G014642_T01	GRMZM2G014642					GRMZM2G014984			XLOC_007904
GRMZM2G014754_T01	GRMZM2G014754					GRMZM2G015052			XLOC_007905
GRMZM2G014768_T01	GRMZM2G014768					GRMZM2G015109			XLOC_007911
GRMZM2G014791_T01	GRMZM2G014791					GRMZM2G015153			XLOC_007922
GRMZM2G014832_T02	GRMZM2G014832					GRMZM2G015159			XLOC_007925
GRMZM2G014932_T01	GRMZM2G014932					GRMZM2G015161			XLOC_007926
GRMZM2G014959_T01	GRMZM2G014959					GRMZM2G015164			XLOC_007927
GRMZM2G014984_T01	GRMZM2G014984					GRMZM2G015210			XLOC_007931
GRMZM2G015052_T01	GRMZM2G015052					GRMZM2G015275			XLOC_007932
GRMZM2G015109_T01	GRMZM2G015109					GRMZM2G015328			XLOC_007948
GRMZM2G015153_T01	GRMZM2G015153					GRMZM2G015397			XLOC_007949
GRMZM2G015159_T04	GRMZM2G015159					GRMZM2G015528			XLOC_007950
GRMZM2G015161_T01	GRMZM2G015161					GRMZM2G015548			XLOC_007953
GRMZM2G015164_T01	GRMZM2G015164					GRMZM2G015568			XLOC_007954
GRMZM2G015210_T01	GRMZM2G015210					GRMZM2G015625			XLOC_007958
GRMZM2G015275_T01	GRMZM2G015275					GRMZM2G015714			XLOC_007963
GRMZM2G015328_T01	GRMZM2G015328					GRMZM2G015725			XLOC_007967
GRMZM2G015397_T01	GRMZM2G015397					GRMZM2G015746			XLOC_007971
GRMZM2G015528_T01	GRMZM2G015528					GRMZM2G015752			XLOC_007989
GRMZM2G015548_T01	GRMZM2G015548					GRMZM2G015785			XLOC_007990
GRMZM2G015568_T01	GRMZM2G015568					GRMZM2G015788			XLOC_007995
GRMZM2G015625_T01	GRMZM2G015625					GRMZM2G015821			XLOC_007996
GRMZM2G015714_T01	GRMZM2G015714					GRMZM2G015842			XLOC_008000
GRMZM2G015725_T01	GRMZM2G015725					GRMZM2G015943			XLOC_008002
GRMZM2G015746_T01	GRMZM2G015746					GRMZM2G015977			XLOC_008006
GRMZM2G015752_T01	GRMZM2G015752					GRMZM2G016004			XLOC_008009
GRMZM2G015785_T01	GRMZM2G015785					GRMZM2G016008			XLOC_008013
GRMZM2G015788_T01	GRMZM2G015788					GRMZM2G016028			XLOC_008015
GRMZM2G015821_T01	GRMZM2G015821					GRMZM2G016057			XLOC_008020
GRMZM2G015842_T01	GRMZM2G015842					GRMZM2G016102			XLOC_008023
GRMZM2G015943_T01	GRMZM2G015943					GRMZM2G016117			XLOC_008028
GRMZM2G015977_T01	GRMZM2G015977					GRMZM2G016140			XLOC_008029
GRMZM2G016004_T01	GRMZM2G016004					GRMZM2G016163			XLOC_008044
GRMZM2G016004_T02	GRMZM2G016004					GRMZM2G016212			XLOC_008046
GRMZM2G016004_T03	GRMZM2G016004					GRMZM2G016221			XLOC_008047
GRMZM2G016008_T01	GRMZM2G016008					GRMZM2G016312			XLOC_008048
GRMZM2G016028_T01	GRMZM2G016028					GRMZM2G016351			XLOC_008052
GRMZM2G016057_T01	GRMZM2G016057					GRMZM2G016385			XLOC_008064
GRMZM2G016102_T01	GRMZM2G016102					GRMZM2G016428			XLOC_008066
GRMZM2G016117_T01	GRMZM2G016117					GRMZM2G016491			XLOC_008067
GRMZM2G016140_T01	GRMZM2G016140					GRMZM2G016499			XLOC_008068
GRMZM2G016163_T01	GRMZM2G016163					GRMZM2G016529			XLOC_008072
GRMZM2G016212_T01	GRMZM2G016212					GRMZM2G016616			XLOC_008083
GRMZM2G016221_T01	GRMZM2G016221					GRMZM2G016727			XLOC_008084
GRMZM2G016312_T01	GRMZM2G016312					GRMZM2G016850			XLOC_008090
GRMZM2G016351_T01	GRMZM2G016351					GRMZM2G016870			XLOC_008094
GRMZM2G016385_T01	GRMZM2G016385					GRMZM2G016923			XLOC_008095
GRMZM2G016428_T01	GRMZM2G016428					GRMZM2G016926			XLOC_008098
GRMZM2G016491_T01	GRMZM2G016491					GRMZM2G016933			XLOC_008100
GRMZM2G016499_T01	GRMZM2G016499					GRMZM2G016973			XLOC_008111
GRMZM2G016529_T01	GRMZM2G016529					GRMZM2G016999			XLOC_008112
GRMZM2G016616_T01	GRMZM2G016616					GRMZM2G017212			XLOC_008125
GRMZM2G016727_T01	GRMZM2G016727					GRMZM2G017241			XLOC_008127
GRMZM2G016850_T01	GRMZM2G016850					GRMZM2G017326			XLOC_008128
GRMZM2G016870_T01	GRMZM2G016870					GRMZM2G017376			XLOC_008129
GRMZM2G016923_T02	GRMZM2G016923					GRMZM2G017393			XLOC_008130
GRMZM2G016926_T02	GRMZM2G016926					GRMZM2G017418			XLOC_008137
GRMZM2G016933_T01	GRMZM2G016933					GRMZM2G017432			XLOC_008138
GRMZM2G016973_T01	GRMZM2G016973					GRMZM2G017462			XLOC_008141
GRMZM2G016999_T01	GRMZM2G016999					GRMZM2G017476			XLOC_008145
GRMZM2G017212_T01	GRMZM2G017212					GRMZM2G017495			XLOC_008149
GRMZM2G017241_T01	GRMZM2G017241					GRMZM2G017523			XLOC_008150
GRMZM2G017326_T01	GRMZM2G017326					GRMZM2G017582			XLOC_008153
GRMZM2G017376_T01	GRMZM2G017376					GRMZM2G017628			XLOC_008155
GRMZM2G017393_T01	GRMZM2G017393					GRMZM2G017739			XLOC_008158
GRMZM2G017418_T01	GRMZM2G017418					GRMZM2G017759			XLOC_008159
GRMZM2G017432_T01	GRMZM2G017432					GRMZM2G017772			XLOC_008161
GRMZM2G017462_T01	GRMZM2G017462					GRMZM2G017808			XLOC_008167
GRMZM2G017476_T01	GRMZM2G017476					GRMZM2G017817			XLOC_008171
GRMZM2G017495_T01	GRMZM2G017495					GRMZM2G017901			XLOC_008178
GRMZM2G017523_T01	GRMZM2G017523					GRMZM2G017921			XLOC_008182
GRMZM2G017582_T01	GRMZM2G017582					GRMZM2G017963			XLOC_008186
GRMZM2G017628_T01	GRMZM2G017628					GRMZM2G017977			XLOC_008188
GRMZM2G017739_T01	GRMZM2G017739					GRMZM2G017984			XLOC_008189
GRMZM2G017759_T01	GRMZM2G017759					GRMZM2G018020			XLOC_008194
GRMZM2G017772_T01	GRMZM2G017772					GRMZM2G018150			XLOC_008195
GRMZM2G017808_T01	GRMZM2G017808					GRMZM2G018162			XLOC_008199
GRMZM2G017817_T01	GRMZM2G017817					GRMZM2G018206			XLOC_008200
GRMZM2G017901_T01	GRMZM2G017901					GRMZM2G018236			XLOC_008202
GRMZM2G017921_T01	GRMZM2G017921					GRMZM2G018301			XLOC_008203
GRMZM2G017963_T01	GRMZM2G017963					GRMZM2G018309			XLOC_008213
GRMZM2G017977_T01	GRMZM2G017977					GRMZM2G018340			XLOC_008216
GRMZM2G017984_T01	GRMZM2G017984					GRMZM2G018366			XLOC_008217
GRMZM2G018020_T02	GRMZM2G018020					GRMZM2G018392			XLOC_008219
GRMZM2G018150_T01	GRMZM2G018150					GRMZM2G018462			XLOC_008220
GRMZM2G018162_T01	GRMZM2G018162					GRMZM2G018527			XLOC_008224
GRMZM2G018206_T01	GRMZM2G018206					GRMZM2G018530			XLOC_008228
GRMZM2G018236_T01	GRMZM2G018236					GRMZM2G018605			XLOC_008230
GRMZM2G018301_T01	GRMZM2G018301					GRMZM2G018615			XLOC_008231
GRMZM2G018309_T01	GRMZM2G018309					GRMZM2G018652			XLOC_008235
GRMZM2G018340_T01	GRMZM2G018340					GRMZM2G018719			XLOC_008241
GRMZM2G018366_T01	GRMZM2G018366					GRMZM2G018739			XLOC_008242
GRMZM2G018392_T01	GRMZM2G018392					GRMZM2G018780			XLOC_008247
GRMZM2G018462_T03	GRMZM2G018462					GRMZM2G018837			XLOC_008252
GRMZM2G018527_T02	GRMZM2G018527					GRMZM2G018951			XLOC_008253
GRMZM2G018530_T01	GRMZM2G018530					GRMZM2G018954			XLOC_008254
GRMZM2G018605_T01	GRMZM2G018605					GRMZM2G018995			XLOC_008255
GRMZM2G018615_T01	GRMZM2G018615					GRMZM2G019051			XLOC_008256
GRMZM2G018652_T01	GRMZM2G018652					GRMZM2G019136			XLOC_008257
GRMZM2G018719_T01	GRMZM2G018719					GRMZM2G019137			XLOC_008264
GRMZM2G018739_T01	GRMZM2G018739					GRMZM2G019180			XLOC_008265
GRMZM2G018780_T01	GRMZM2G018780					GRMZM2G019190			XLOC_008268
GRMZM2G018837_T03	GRMZM2G018837					GRMZM2G019217			XLOC_008269
GRMZM2G018951_T05	GRMZM2G018951					GRMZM2G019232			XLOC_008270
GRMZM2G018954_T01	GRMZM2G018954					GRMZM2G019280			XLOC_008271
GRMZM2G018995_T01	GRMZM2G018995					GRMZM2G019401			XLOC_008272
GRMZM2G019051_T01	GRMZM2G019051					GRMZM2G019419			XLOC_008273
GRMZM2G019136_T01	GRMZM2G019136					GRMZM2G019482			XLOC_008275
GRMZM2G019137_T01	GRMZM2G019137					GRMZM2G019510			XLOC_008291
GRMZM2G019137_T02	GRMZM2G019137					GRMZM2G019591			XLOC_008293
GRMZM2G019180_T01	GRMZM2G019180					GRMZM2G019639			XLOC_008294
GRMZM2G019190_T01	GRMZM2G019190					GRMZM2G019648			XLOC_008295
GRMZM2G019217_T01	GRMZM2G019217					GRMZM2G019708			XLOC_008298
GRMZM2G019232_T01	GRMZM2G019232					GRMZM2G019926			XLOC_008301
GRMZM2G019280_T01	GRMZM2G019280					GRMZM2G020035			XLOC_008302
GRMZM2G019401_T01	GRMZM2G019401					GRMZM2G020106			XLOC_008307
GRMZM2G019419_T01	GRMZM2G019419					GRMZM2G020130			XLOC_008308
GRMZM2G019482_T01	GRMZM2G019482					GRMZM2G020178			XLOC_008313
GRMZM2G019510_T01	GRMZM2G019510					GRMZM2G020249			XLOC_008314
GRMZM2G019591_T01	GRMZM2G019591					GRMZM2G020269			XLOC_008315
GRMZM2G019639_T01	GRMZM2G019639					GRMZM2G020277			XLOC_008320
GRMZM2G019639_T02	GRMZM2G019639					GRMZM2G020378			XLOC_008326
GRMZM2G019639_T03	GRMZM2G019639					GRMZM2G020382			XLOC_008328
GRMZM2G019648_T01	GRMZM2G019648					GRMZM2G020428			XLOC_008332
GRMZM2G019708_T02	GRMZM2G019708					GRMZM2G020460			XLOC_008334
GRMZM2G019926_T01	GRMZM2G019926					GRMZM2G020540			XLOC_008336
GRMZM2G020035_T01	GRMZM2G020035					GRMZM2G020582			XLOC_008338
GRMZM2G020106_T01	GRMZM2G020106					GRMZM2G020597			XLOC_008339
GRMZM2G020130_T01	GRMZM2G020130					GRMZM2G020601			XLOC_008354
GRMZM2G020178_T01	GRMZM2G020178					GRMZM2G020606			XLOC_008357
GRMZM2G020249_T01	GRMZM2G020249					GRMZM2G020636			XLOC_008358
GRMZM2G020249_T02	GRMZM2G020249					GRMZM2G020671			XLOC_008361
GRMZM2G020269_T01	GRMZM2G020269					GRMZM2G020697			XLOC_008363
GRMZM2G020277_T01	GRMZM2G020277					GRMZM2G020712			XLOC_008367
GRMZM2G020378_T01	GRMZM2G020378					GRMZM2G020823			XLOC_008368
GRMZM2G020382_T01	GRMZM2G020382					GRMZM2G020835			XLOC_008373
GRMZM2G020428_T01	GRMZM2G020428					GRMZM2G020941			XLOC_008389
GRMZM2G020460_T03	GRMZM2G020460					GRMZM2G021002			XLOC_008391
GRMZM2G020540_T01	GRMZM2G020540					GRMZM2G021006			XLOC_008392
GRMZM2G020582_T01	GRMZM2G020582					GRMZM2G021139			XLOC_008396
GRMZM2G020597_T01	GRMZM2G020597					GRMZM2G021167			XLOC_008399
GRMZM2G020601_T01	GRMZM2G020601					GRMZM2G021176			XLOC_008400
GRMZM2G020606_T01	GRMZM2G020606					GRMZM2G021185			XLOC_008406
GRMZM2G020636_T01	GRMZM2G020636					GRMZM2G021191			XLOC_008412
GRMZM2G020671_T01	GRMZM2G020671					GRMZM2G021208			XLOC_008413
GRMZM2G020697_T01	GRMZM2G020697					GRMZM2G021209			XLOC_008414
GRMZM2G020712_T01	GRMZM2G020712					GRMZM2G021223			XLOC_008415
GRMZM2G020823_T01	GRMZM2G020823					GRMZM2G021254			XLOC_008419
GRMZM2G020835_T01	GRMZM2G020835					GRMZM2G021312			XLOC_008420
GRMZM2G020941_T01	GRMZM2G020941					GRMZM2G021466			XLOC_008431
GRMZM2G021002_T01	GRMZM2G021002					GRMZM2G021486			XLOC_008432
GRMZM2G021006_T01	GRMZM2G021006					GRMZM2G021549			XLOC_008446
GRMZM2G021139_T01	GRMZM2G021139					GRMZM2G021566			XLOC_008447
GRMZM2G021167_T01	GRMZM2G021167					GRMZM2G021580			XLOC_008451
GRMZM2G021176_T01	GRMZM2G021176					GRMZM2G021698			XLOC_008467
GRMZM2G021185_T01	GRMZM2G021185					GRMZM2G021712			XLOC_008473
GRMZM2G021191_T01	GRMZM2G021191					GRMZM2G021729			XLOC_008475
GRMZM2G021208_T01	GRMZM2G021208					GRMZM2G021775			XLOC_008479
GRMZM2G021209_T01	GRMZM2G021209					GRMZM2G021779			XLOC_008493
GRMZM2G021223_T05	GRMZM2G021223					GRMZM2G021843			XLOC_008494
GRMZM2G021254_T01	GRMZM2G021254					GRMZM2G021973			XLOC_008502
GRMZM2G021312_T01	GRMZM2G021312					GRMZM2G022008			XLOC_008511
GRMZM2G021466_T01	GRMZM2G021466					GRMZM2G022044			XLOC_008512
GRMZM2G021486_T01	GRMZM2G021486					GRMZM2G022088			XLOC_008515
GRMZM2G021549_T02	GRMZM2G021549					GRMZM2G022093			XLOC_008516
GRMZM2G021566_T01	GRMZM2G021566					GRMZM2G022112			XLOC_008517
GRMZM2G021566_T02	GRMZM2G021566					GRMZM2G022215			XLOC_008523
GRMZM2G021566_T03	GRMZM2G021566					GRMZM2G022300			XLOC_008524
GRMZM2G021580_T01	GRMZM2G021580					GRMZM2G022320			XLOC_008525
GRMZM2G021698_T01	GRMZM2G021698					GRMZM2G022323			XLOC_008528
GRMZM2G021712_T01	GRMZM2G021712					GRMZM2G022355			XLOC_008537
GRMZM2G021729_T05	GRMZM2G021729					GRMZM2G022400			XLOC_008538
GRMZM2G021729_T06	GRMZM2G021729					GRMZM2G022403			XLOC_008540
GRMZM2G021775_T01	GRMZM2G021775					GRMZM2G022458			XLOC_008541
GRMZM2G021779_T01	GRMZM2G021779					GRMZM2G022538			XLOC_008542
GRMZM2G021843_T01	GRMZM2G021843					GRMZM2G022547			XLOC_008549
GRMZM2G021973_T01	GRMZM2G021973					GRMZM2G022573			XLOC_008550
GRMZM2G022008_T01	GRMZM2G022008					GRMZM2G022580			XLOC_008552
GRMZM2G022044_T01	GRMZM2G022044					GRMZM2G022585			XLOC_008553
GRMZM2G022088_T03	GRMZM2G022088					GRMZM2G022643			XLOC_008554
GRMZM2G022093_T01	GRMZM2G022093					GRMZM2G022653			XLOC_008555
GRMZM2G022112_T01	GRMZM2G022112					GRMZM2G022672			XLOC_008558
GRMZM2G022215_T01	GRMZM2G022215					GRMZM2G022774			XLOC_008559
GRMZM2G022300_T01	GRMZM2G022300					GRMZM2G023002			XLOC_008564
GRMZM2G022320_T01	GRMZM2G022320					GRMZM2G023022			XLOC_008566
GRMZM2G022323_T01	GRMZM2G022323					GRMZM2G023037			XLOC_008567
GRMZM2G022355_T01	GRMZM2G022355					GRMZM2G023045			XLOC_008568
GRMZM2G022400_T01	GRMZM2G022400					GRMZM2G023087			XLOC_008576
GRMZM2G022403_T03	GRMZM2G022403					GRMZM2G023091			XLOC_008580
GRMZM2G022458_T01	GRMZM2G022458					GRMZM2G023128			XLOC_008581
GRMZM2G022538_T06	GRMZM2G022538					GRMZM2G023146			XLOC_008584
GRMZM2G022547_T01	GRMZM2G022547					GRMZM2G023156			XLOC_008590
GRMZM2G022573_T01	GRMZM2G022573					GRMZM2G023190			XLOC_008592
GRMZM2G022580_T01	GRMZM2G022580					GRMZM2G023330			XLOC_008594
GRMZM2G022585_T01	GRMZM2G022585					GRMZM2G023383			XLOC_008601
GRMZM2G022643_T01	GRMZM2G022643					GRMZM2G023407			XLOC_008604
GRMZM2G022653_T01	GRMZM2G022653					GRMZM2G023572			XLOC_008605
GRMZM2G022672_T01	GRMZM2G022672					GRMZM2G023585			XLOC_008608
GRMZM2G022774_T01	GRMZM2G022774					GRMZM2G023764			XLOC_008610
GRMZM2G023002_T01	GRMZM2G023002					GRMZM2G023858			XLOC_008612
GRMZM2G023022_T01	GRMZM2G023022					GRMZM2G023902			XLOC_008615
GRMZM2G023037_T02	GRMZM2G023037					GRMZM2G023971			XLOC_008620
GRMZM2G023045_T01	GRMZM2G023045					GRMZM2G023979			XLOC_008623
GRMZM2G023087_T01	GRMZM2G023087					GRMZM2G024047			XLOC_008624
GRMZM2G023091_T01	GRMZM2G023091					GRMZM2G024057			XLOC_008628
GRMZM2G023128_T01	GRMZM2G023128					GRMZM2G024064			XLOC_008630
GRMZM2G023146_T01	GRMZM2G023146					GRMZM2G024075			XLOC_008631
GRMZM2G023156_T02	GRMZM2G023156					GRMZM2G024197			XLOC_008633
GRMZM2G023190_T02	GRMZM2G023190					GRMZM2G024217			XLOC_008636
GRMZM2G023330_T01	GRMZM2G023330					GRMZM2G024300			XLOC_008639
GRMZM2G023383_T01	GRMZM2G023383					GRMZM2G024338			XLOC_008648
GRMZM2G023407_T01	GRMZM2G023407					GRMZM2G024345			XLOC_008655
GRMZM2G023572_T01	GRMZM2G023572					GRMZM2G024370			XLOC_008658
GRMZM2G023585_T01	GRMZM2G023585					GRMZM2G024384			XLOC_008659
GRMZM2G023764_T01	GRMZM2G023764					GRMZM2G024497			XLOC_008666
GRMZM2G023858_T02	GRMZM2G023858					GRMZM2G024524			XLOC_008667
GRMZM2G023902_T01	GRMZM2G023902					GRMZM2G024531			XLOC_008668
GRMZM2G023971_T01	GRMZM2G023971					GRMZM2G024540			XLOC_008671
GRMZM2G023979_T01	GRMZM2G023979					GRMZM2G024544			XLOC_008677
GRMZM2G024047_T01	GRMZM2G024047					GRMZM2G024561			XLOC_008679
GRMZM2G024057_T01	GRMZM2G024057					GRMZM2G024598			XLOC_008682
GRMZM2G024064_T01	GRMZM2G024064					GRMZM2G024632			XLOC_008689
GRMZM2G024075_T01	GRMZM2G024075					GRMZM2G024700			XLOC_008692
GRMZM2G024197_T01	GRMZM2G024197					GRMZM2G024780			XLOC_008696
GRMZM2G024217_T01	GRMZM2G024217					GRMZM2G024793			XLOC_008697
GRMZM2G024300_T01	GRMZM2G024300					GRMZM2G024885			XLOC_008699
GRMZM2G024338_T01	GRMZM2G024338					GRMZM2G024912			XLOC_008700
GRMZM2G024345_T01	GRMZM2G024345					GRMZM2G024986			XLOC_008703
GRMZM2G024370_T01	GRMZM2G024370					GRMZM2G025036			XLOC_008704
GRMZM2G024384_T01	GRMZM2G024384					GRMZM2G025116			XLOC_008708
GRMZM2G024497_T01	GRMZM2G024497					GRMZM2G025294			XLOC_008709
GRMZM2G024524_T01	GRMZM2G024524					GRMZM2G025431			XLOC_008710
GRMZM2G024531_T01	GRMZM2G024531					GRMZM2G025437			XLOC_008713
GRMZM2G024540_T02	GRMZM2G024540					GRMZM2G025504			XLOC_008714
GRMZM2G024544_T01	GRMZM2G024544					GRMZM2G025505			XLOC_008715
GRMZM2G024561_T02	GRMZM2G024561					GRMZM2G025586			XLOC_008716
GRMZM2G024598_T01	GRMZM2G024598					GRMZM2G025605			XLOC_008721
GRMZM2G024632_T02	GRMZM2G024632					GRMZM2G025616			XLOC_008724
GRMZM2G024700_T01	GRMZM2G024700					GRMZM2G025627			XLOC_008730
GRMZM2G024780_T01	GRMZM2G024780					GRMZM2G025629			XLOC_008733
GRMZM2G024793_T01	GRMZM2G024793					GRMZM2G025662			XLOC_008746
GRMZM2G024885_T01	GRMZM2G024885					GRMZM2G025700			XLOC_008747
GRMZM2G024912_T05	GRMZM2G024912					GRMZM2G025703			XLOC_008749
GRMZM2G024986_T01	GRMZM2G024986					GRMZM2G025716			XLOC_008754
GRMZM2G025036_T01	GRMZM2G025036					GRMZM2G025745			XLOC_008756
GRMZM2G025116_T01	GRMZM2G025116					GRMZM2G025844			XLOC_008757
GRMZM2G025294_T02	GRMZM2G025294					GRMZM2G025890			XLOC_008758
GRMZM2G025431_T01	GRMZM2G025431					GRMZM2G025929			XLOC_008762
GRMZM2G025437_T01	GRMZM2G025437					GRMZM2G025993			XLOC_008764
GRMZM2G025504_T01	GRMZM2G025504					GRMZM2G026063			XLOC_008768
GRMZM2G025505_T01	GRMZM2G025505					GRMZM2G026100			XLOC_008769
GRMZM2G025586_T01	GRMZM2G025586					GRMZM2G026115			XLOC_008771
GRMZM2G025605_T01	GRMZM2G025605					GRMZM2G026137			XLOC_008773
GRMZM2G025616_T01	GRMZM2G025616					GRMZM2G026143			XLOC_008774
GRMZM2G025627_T01	GRMZM2G025627					GRMZM2G026156			XLOC_008780
GRMZM2G025629_T01	GRMZM2G025629					GRMZM2G026308			XLOC_008785
GRMZM2G025662_T01	GRMZM2G025662					GRMZM2G026335			XLOC_008786
GRMZM2G025700_T01	GRMZM2G025700					GRMZM2G026342			XLOC_008795
GRMZM2G025703_T01	GRMZM2G025703					GRMZM2G026376			XLOC_008796
GRMZM2G025716_T01	GRMZM2G025716					GRMZM2G026388			XLOC_008799
GRMZM2G025745_T01	GRMZM2G025745					GRMZM2G026428			XLOC_008803
GRMZM2G025844_T01	GRMZM2G025844					GRMZM2G026452			XLOC_008809
GRMZM2G025890_T01	GRMZM2G025890					GRMZM2G026599			XLOC_008817
GRMZM2G025929_T01	GRMZM2G025929					GRMZM2G026672			XLOC_008818
GRMZM2G025993_T01	GRMZM2G025993					GRMZM2G026690			XLOC_008822
GRMZM2G026063_T01	GRMZM2G026063					GRMZM2G026752			XLOC_008825
GRMZM2G026100_T01	GRMZM2G026100					GRMZM2G026759			XLOC_008826
GRMZM2G026115_T01	GRMZM2G026115					GRMZM2G026771			XLOC_008848
GRMZM2G026137_T01	GRMZM2G026137					GRMZM2G026776			XLOC_008849
GRMZM2G026143_T01	GRMZM2G026143					GRMZM2G026859			XLOC_008851
GRMZM2G026156_T01	GRMZM2G026156					GRMZM2G026892			XLOC_008853
GRMZM2G026308_T01	GRMZM2G026308					GRMZM2G026913			XLOC_008856
GRMZM2G026335_T01	GRMZM2G026335					GRMZM2G026942			XLOC_008860
GRMZM2G026342_T01	GRMZM2G026342					GRMZM2G026953			XLOC_008862
GRMZM2G026376_T01	GRMZM2G026376					GRMZM2G026959			XLOC_008864
GRMZM2G026388_T01	GRMZM2G026388					GRMZM2G026981			XLOC_008872
GRMZM2G026428_T01	GRMZM2G026428					GRMZM2G027027			XLOC_008874
GRMZM2G026452_T02	GRMZM2G026452					GRMZM2G027029			XLOC_008884
GRMZM2G026599_T01	GRMZM2G026599					GRMZM2G027054			XLOC_008886
GRMZM2G026672_T01	GRMZM2G026672					GRMZM2G027138			XLOC_008910
GRMZM2G026672_T02	GRMZM2G026672					GRMZM2G027177			XLOC_008912
GRMZM2G026690_T01	GRMZM2G026690					GRMZM2G027183			XLOC_008914
GRMZM2G026752_T01	GRMZM2G026752					GRMZM2G027185			XLOC_008917
GRMZM2G026759_T01	GRMZM2G026759					GRMZM2G027234			XLOC_008923
GRMZM2G026771_T01	GRMZM2G026771					GRMZM2G027238			XLOC_008933
GRMZM2G026776_T01	GRMZM2G026776					GRMZM2G027263			XLOC_008943
GRMZM2G026859_T01	GRMZM2G026859					GRMZM2G027290			XLOC_008945
GRMZM2G026892_T01	GRMZM2G026892					GRMZM2G027317			XLOC_008947
GRMZM2G026892_T03	GRMZM2G026892					GRMZM2G027347			XLOC_008952
GRMZM2G026913_T01	GRMZM2G026913					GRMZM2G027393			XLOC_008960
GRMZM2G026942_T01	GRMZM2G026942					GRMZM2G027423			XLOC_008975
GRMZM2G026953_T01	GRMZM2G026953					GRMZM2G027444			XLOC_008976
GRMZM2G026959_T01	GRMZM2G026959					GRMZM2G027479			XLOC_008980
GRMZM2G026981_T01	GRMZM2G026981					GRMZM2G027526			XLOC_008981
GRMZM2G027027_T01	GRMZM2G027027					GRMZM2G027588			XLOC_008986
GRMZM2G027029_T01	GRMZM2G027029					GRMZM2G027589			XLOC_008989
GRMZM2G027054_T01	GRMZM2G027054					GRMZM2G027641			XLOC_008992
GRMZM2G027138_T01	GRMZM2G027138					GRMZM2G027700			XLOC_009003
GRMZM2G027177_T01	GRMZM2G027177					GRMZM2G027707			XLOC_009008
GRMZM2G027183_T03	GRMZM2G027183					GRMZM2G027767			XLOC_009010
GRMZM2G027185_T01	GRMZM2G027185					GRMZM2G027839			XLOC_009011
GRMZM2G027234_T01	GRMZM2G027234					GRMZM2G027843			XLOC_009015
GRMZM2G027238_T02	GRMZM2G027238					GRMZM2G027897			XLOC_009020
GRMZM2G027263_T01	GRMZM2G027263					GRMZM2G027997			XLOC_009024
GRMZM2G027290_T01	GRMZM2G027290					GRMZM2G028011			XLOC_009031
GRMZM2G027317_T01	GRMZM2G027317					GRMZM2G028060			XLOC_009039
GRMZM2G027347_T01	GRMZM2G027347					GRMZM2G028084			XLOC_009053
GRMZM2G027393_T01	GRMZM2G027393					GRMZM2G028147			XLOC_009056
GRMZM2G027423_T01	GRMZM2G027423					GRMZM2G028178			XLOC_009057
GRMZM2G027444_T01	GRMZM2G027444					GRMZM2G028182			XLOC_009058
GRMZM2G027479_T01	GRMZM2G027479					GRMZM2G028192			XLOC_009059
GRMZM2G027526_T01	GRMZM2G027526					GRMZM2G028228			XLOC_009061
GRMZM2G027588_T01	GRMZM2G027588					GRMZM2G028260			XLOC_009064
GRMZM2G027589_T01	GRMZM2G027589					GRMZM2G028262			XLOC_009066
GRMZM2G027641_T01	GRMZM2G027641					GRMZM2G028322			XLOC_009076
GRMZM2G027641_T02	GRMZM2G027641					GRMZM2G028333			XLOC_009082
GRMZM2G027700_T01	GRMZM2G027700					GRMZM2G028381			XLOC_009084
GRMZM2G027707_T01	GRMZM2G027707					GRMZM2G028404			XLOC_009088
GRMZM2G027767_T01	GRMZM2G027767					GRMZM2G028418			XLOC_009093
GRMZM2G027839_T01	GRMZM2G027839					GRMZM2G028469			XLOC_009097
GRMZM2G027843_T01	GRMZM2G027843					GRMZM2G028504			XLOC_009098
GRMZM2G027897_T01	GRMZM2G027897					GRMZM2G028505			XLOC_009099
GRMZM2G027997_T01	GRMZM2G027997					GRMZM2G028613			XLOC_009101
GRMZM2G028011_T01	GRMZM2G028011					GRMZM2G028618			XLOC_009105
GRMZM2G028060_T02	GRMZM2G028060					GRMZM2G028623			XLOC_009111
GRMZM2G028084_T01	GRMZM2G028084					GRMZM2G028741			XLOC_009113
GRMZM2G028147_T01	GRMZM2G028147					GRMZM2G028770			XLOC_009114
GRMZM2G028178_T01	GRMZM2G028178					GRMZM2G028816			XLOC_009125
GRMZM2G028182_T01	GRMZM2G028182					GRMZM2G028986			XLOC_009126
GRMZM2G028192_T01	GRMZM2G028192					GRMZM2G029003			XLOC_009130
GRMZM2G028228_T01	GRMZM2G028228					GRMZM2G029034			XLOC_009131
GRMZM2G028260_T01	GRMZM2G028260					GRMZM2G029036			XLOC_009142
GRMZM2G028262_T01	GRMZM2G028262					GRMZM2G029045			XLOC_009143
GRMZM2G028322_T01	GRMZM2G028322					GRMZM2G029060			XLOC_009150
GRMZM2G028333_T01	GRMZM2G028333					GRMZM2G029098			XLOC_009152
GRMZM2G028381_T01	GRMZM2G028381					GRMZM2G029165			XLOC_009163
GRMZM2G028404_T01	GRMZM2G028404					GRMZM2G029168			XLOC_009166
GRMZM2G028418_T01	GRMZM2G028418					GRMZM2G029271			XLOC_009167
GRMZM2G028469_T01	GRMZM2G028469					GRMZM2G029277			XLOC_009172
GRMZM2G028504_T01	GRMZM2G028504					GRMZM2G029312			XLOC_009175
GRMZM2G028505_T01	GRMZM2G028505					GRMZM2G029361			XLOC_009176
GRMZM2G028613_T01	GRMZM2G028613					GRMZM2G029410			XLOC_009178
GRMZM2G028618_T01	GRMZM2G028618					GRMZM2G029493			XLOC_009186
GRMZM2G028623_T01	GRMZM2G028623					GRMZM2G029521			XLOC_009187
GRMZM2G028741_T01	GRMZM2G028741					GRMZM2G029625			XLOC_009192
GRMZM2G028770_T01	GRMZM2G028770					GRMZM2G029706			XLOC_009193
GRMZM2G028816_T01	GRMZM2G028816					GRMZM2G029807			XLOC_009211
GRMZM2G028986_T04	GRMZM2G028986					GRMZM2G029854			XLOC_009217
GRMZM2G029003_T01	GRMZM2G029003					GRMZM2G029871			XLOC_009226
GRMZM2G029034_T01	GRMZM2G029034					GRMZM2G029874			XLOC_009234
GRMZM2G029036_T01	GRMZM2G029036					GRMZM2G029878			XLOC_009242
GRMZM2G029045_T01	GRMZM2G029045					GRMZM2G029881			XLOC_009243
GRMZM2G029060_T01	GRMZM2G029060					GRMZM2G029888			XLOC_009244
GRMZM2G029098_T01	GRMZM2G029098					GRMZM2G029892			XLOC_009245
GRMZM2G029165_T01	GRMZM2G029165					GRMZM2G029926			XLOC_009257
GRMZM2G029168_T01	GRMZM2G029168					GRMZM2G029956			XLOC_009258
GRMZM2G029271_T01	GRMZM2G029271					GRMZM2G029978			XLOC_009259
GRMZM2G029277_T01	GRMZM2G029277					GRMZM2G030041			XLOC_009265
GRMZM2G029312_T01	GRMZM2G029312					GRMZM2G030107			XLOC_009266
GRMZM2G029361_T01	GRMZM2G029361					GRMZM2G030111			XLOC_009273
GRMZM2G029410_T01	GRMZM2G029410					GRMZM2G030159			XLOC_009274
GRMZM2G029493_T01	GRMZM2G029493					GRMZM2G030302			XLOC_009275
GRMZM2G029521_T01	GRMZM2G029521					GRMZM2G030376			XLOC_009276
GRMZM2G029625_T01	GRMZM2G029625					GRMZM2G030391			XLOC_009278
GRMZM2G029706_T01	GRMZM2G029706					GRMZM2G030394			XLOC_009281
GRMZM2G029807_T03	GRMZM2G029807					GRMZM2G030400			XLOC_009282
GRMZM2G029807_T04	GRMZM2G029807					GRMZM2G030402			XLOC_009291
GRMZM2G029807_T06	GRMZM2G029807					GRMZM2G030411			XLOC_009292
GRMZM2G029854_T01	GRMZM2G029854					GRMZM2G030469			XLOC_009293
GRMZM2G029871_T01	GRMZM2G029871					GRMZM2G030516			XLOC_009295
GRMZM2G029874_T01	GRMZM2G029874					GRMZM2G030522			XLOC_009300
GRMZM2G029878_T01	GRMZM2G029878					GRMZM2G030606			XLOC_009305
GRMZM2G029881_T01	GRMZM2G029881					GRMZM2G030980			XLOC_009314
GRMZM2G029888_T01	GRMZM2G029888					GRMZM2G030995			XLOC_009316
GRMZM2G029892_T01	GRMZM2G029892					GRMZM2G031292			XLOC_009322
GRMZM2G029926_T01	GRMZM2G029926					GRMZM2G031347			XLOC_009323
GRMZM2G029956_T01	GRMZM2G029956					GRMZM2G031487			XLOC_009331
GRMZM2G029978_T01	GRMZM2G029978					GRMZM2G031501			XLOC_009339
GRMZM2G030041_T01	GRMZM2G030041					GRMZM2G031522			XLOC_009342
GRMZM2G030107_T01	GRMZM2G030107					GRMZM2G031550			XLOC_009343
GRMZM2G030111_T01	GRMZM2G030111					GRMZM2G031618			XLOC_009344
GRMZM2G030159_T01	GRMZM2G030159					GRMZM2G031630			XLOC_009345
GRMZM2G030302_T01	GRMZM2G030302					GRMZM2G031701			XLOC_009347
GRMZM2G030376_T01	GRMZM2G030376					GRMZM2G031771			XLOC_009348
GRMZM2G030391_T01	GRMZM2G030391					GRMZM2G031846			XLOC_009349
GRMZM2G030394_T01	GRMZM2G030394					GRMZM2G031871			XLOC_009351
GRMZM2G030400_T01	GRMZM2G030400					GRMZM2G031928			XLOC_009356
GRMZM2G030402_T03	GRMZM2G030402					GRMZM2G031979			XLOC_009360
GRMZM2G030411_T01	GRMZM2G030411					GRMZM2G031989			XLOC_009365
GRMZM2G030469_T01	GRMZM2G030469					GRMZM2G031996			XLOC_009366
GRMZM2G030516_T01	GRMZM2G030516					GRMZM2G032006			XLOC_009367
GRMZM2G030522_T02	GRMZM2G030522					GRMZM2G032008			XLOC_009372
GRMZM2G030606_T02	GRMZM2G030606					GRMZM2G032128			XLOC_009373
GRMZM2G030980_T01	GRMZM2G030980					GRMZM2G032330			XLOC_009374
GRMZM2G030995_T01	GRMZM2G030995					GRMZM2G032362			XLOC_009378
GRMZM2G031292_T01	GRMZM2G031292					GRMZM2G032364			XLOC_009379
GRMZM2G031347_T01	GRMZM2G031347					GRMZM2G032453			XLOC_009381
GRMZM2G031487_T01	GRMZM2G031487					GRMZM2G032481			XLOC_009382
GRMZM2G031501_T04	GRMZM2G031501					GRMZM2G032525			XLOC_009391
GRMZM2G031522_T01	GRMZM2G031522					GRMZM2G032568			XLOC_009396
GRMZM2G031550_T01	GRMZM2G031550					GRMZM2G032576			XLOC_009404
GRMZM2G031618_T01	GRMZM2G031618					GRMZM2G032589			XLOC_009408
GRMZM2G031630_T01	GRMZM2G031630					GRMZM2G032597			XLOC_009409
GRMZM2G031701_T01	GRMZM2G031701					GRMZM2G032710			XLOC_009413
GRMZM2G031771_T01	GRMZM2G031771					GRMZM2G032755			XLOC_009418
GRMZM2G031846_T06	GRMZM2G031846					GRMZM2G032768			XLOC_009420
GRMZM2G031871_T01	GRMZM2G031871					GRMZM2G032988			XLOC_009426
GRMZM2G031928_T01	GRMZM2G031928					GRMZM2G033079			XLOC_009434
GRMZM2G031979_T01	GRMZM2G031979					GRMZM2G033102			XLOC_009437
GRMZM2G031989_T01	GRMZM2G031989					GRMZM2G033169			XLOC_009440
GRMZM2G031996_T01	GRMZM2G031996					GRMZM2G033189			XLOC_009441
GRMZM2G032006_T01	GRMZM2G032006					GRMZM2G033204			XLOC_009455
GRMZM2G032008_T01	GRMZM2G032008					GRMZM2G033232			XLOC_009457
GRMZM2G032128_T01	GRMZM2G032128					GRMZM2G033238			XLOC_009458
GRMZM2G032330_T01	GRMZM2G032330					GRMZM2G033280			XLOC_009464
GRMZM2G032362_T01	GRMZM2G032362					GRMZM2G033281			XLOC_009466
GRMZM2G032364_T03	GRMZM2G032364					GRMZM2G033291			XLOC_009485
GRMZM2G032453_T01	GRMZM2G032453					GRMZM2G033304			XLOC_009488
GRMZM2G032481_T01	GRMZM2G032481					GRMZM2G033338			XLOC_009490
GRMZM2G032525_T01	GRMZM2G032525					GRMZM2G033382			XLOC_009491
GRMZM2G032568_T01	GRMZM2G032568					GRMZM2G033432			XLOC_009492
GRMZM2G032576_T01	GRMZM2G032576					GRMZM2G033598			XLOC_009496
GRMZM2G032589_T01	GRMZM2G032589					GRMZM2G033602			XLOC_009501
GRMZM2G032597_T01	GRMZM2G032597					GRMZM2G033668			XLOC_009507
GRMZM2G032597_T02	GRMZM2G032597					GRMZM2G033684			XLOC_009508
GRMZM2G032710_T01	GRMZM2G032710					GRMZM2G033763			XLOC_009509
GRMZM2G032755_T01	GRMZM2G032755					GRMZM2G033771			XLOC_009512
GRMZM2G032768_T01	GRMZM2G032768					GRMZM2G033783			XLOC_009515
GRMZM2G032988_T01	GRMZM2G032988					GRMZM2G033834			XLOC_009516
GRMZM2G033079_T01	GRMZM2G033079					GRMZM2G033946			XLOC_009517
GRMZM2G033102_T01	GRMZM2G033102					GRMZM2G033960			XLOC_009518
GRMZM2G033169_T01	GRMZM2G033169					GRMZM2G033964			XLOC_009521
GRMZM2G033189_T01	GRMZM2G033189					GRMZM2G033967			XLOC_009526
GRMZM2G033204_T01	GRMZM2G033204					GRMZM2G034054			XLOC_009527
GRMZM2G033232_T01	GRMZM2G033232					GRMZM2G034091			XLOC_009529
GRMZM2G033238_T01	GRMZM2G033238					GRMZM2G034098			XLOC_009532
GRMZM2G033280_T01	GRMZM2G033280					GRMZM2G034101			XLOC_009537
GRMZM2G033281_T01	GRMZM2G033281					GRMZM2G034365			XLOC_009538
GRMZM2G033291_T02	GRMZM2G033291					GRMZM2G034373			XLOC_009542
GRMZM2G033304_T01	GRMZM2G033304					GRMZM2G034383			XLOC_009544
GRMZM2G033338_T01	GRMZM2G033338					GRMZM2G034407			XLOC_009555
GRMZM2G033382_T01	GRMZM2G033382					GRMZM2G034537			XLOC_009565
GRMZM2G033432_T01	GRMZM2G033432					GRMZM2G034594			XLOC_009567
GRMZM2G033598_T01	GRMZM2G033598					GRMZM2G034603			XLOC_009569
GRMZM2G033602_T01	GRMZM2G033602					GRMZM2G034622			XLOC_009576
GRMZM2G033668_T01	GRMZM2G033668					GRMZM2G034680			XLOC_009594
GRMZM2G033684_T01	GRMZM2G033684					GRMZM2G034712			XLOC_009605
GRMZM2G033763_T01	GRMZM2G033763					GRMZM2G034764			XLOC_009610
GRMZM2G033771_T01	GRMZM2G033771					GRMZM2G034781			XLOC_009613
GRMZM2G033783_T01	GRMZM2G033783					GRMZM2G034801			XLOC_009618
GRMZM2G033834_T01	GRMZM2G033834					GRMZM2G034807			XLOC_009632
GRMZM2G033946_T01	GRMZM2G033946					GRMZM2G034868			XLOC_009634
GRMZM2G033960_T01	GRMZM2G033960					GRMZM2G034932			XLOC_009636
GRMZM2G033964_T01	GRMZM2G033964					GRMZM2G034968			XLOC_009637
GRMZM2G033967_T01	GRMZM2G033967					GRMZM2G034984			XLOC_009639
GRMZM2G034054_T01	GRMZM2G034054					GRMZM2G034985			XLOC_009640
GRMZM2G034091_T01	GRMZM2G034091					GRMZM2G035036			XLOC_009647
GRMZM2G034098_T01	GRMZM2G034098					GRMZM2G035040			XLOC_009651
GRMZM2G034101_T01	GRMZM2G034101					GRMZM2G035051			XLOC_009652
GRMZM2G034365_T01	GRMZM2G034365					GRMZM2G035108			XLOC_009654
GRMZM2G034373_T01	GRMZM2G034373					GRMZM2G035184			XLOC_009656
GRMZM2G034383_T02	GRMZM2G034383					GRMZM2G035219			XLOC_009696
GRMZM2G034407_T01	GRMZM2G034407					GRMZM2G035223			XLOC_009699
GRMZM2G034537_T01	GRMZM2G034537					GRMZM2G035228			XLOC_009700
GRMZM2G034594_T01	GRMZM2G034594					GRMZM2G035236			XLOC_009701
GRMZM2G034594_T02	GRMZM2G034594					GRMZM2G035239			XLOC_009708
GRMZM2G034603_T01	GRMZM2G034603					GRMZM2G035292			XLOC_009709
GRMZM2G034622_T03	GRMZM2G034622					GRMZM2G035329			XLOC_009716
GRMZM2G034680_T01	GRMZM2G034680					GRMZM2G035350			XLOC_009727
GRMZM2G034712_T01	GRMZM2G034712					GRMZM2G035366			XLOC_009730
GRMZM2G034764_T02	GRMZM2G034764					GRMZM2G035408			XLOC_009750
GRMZM2G034781_T01	GRMZM2G034781					GRMZM2G035415			XLOC_009752
GRMZM2G034801_T01	GRMZM2G034801					GRMZM2G035438			XLOC_009755
GRMZM2G034807_T01	GRMZM2G034807					GRMZM2G035449			XLOC_009776
GRMZM2G034868_T03	GRMZM2G034868					GRMZM2G035467			XLOC_009789
GRMZM2G034932_T01	GRMZM2G034932					GRMZM2G035476			XLOC_009791
GRMZM2G034968_T01	GRMZM2G034968					GRMZM2G035521			XLOC_009799
GRMZM2G034984_T01	GRMZM2G034984					GRMZM2G035550			XLOC_009805
GRMZM2G034985_T05	GRMZM2G034985					GRMZM2G035568			XLOC_009808
GRMZM2G035036_T01	GRMZM2G035036					GRMZM2G035643			XLOC_009809
GRMZM2G035040_T01	GRMZM2G035040					GRMZM2G035676			XLOC_009810
GRMZM2G035051_T01	GRMZM2G035051					GRMZM2G035778			XLOC_009813
GRMZM2G035108_T01	GRMZM2G035108					GRMZM2G035798			XLOC_009814
GRMZM2G035184_T01	GRMZM2G035184					GRMZM2G035875			XLOC_009815
GRMZM2G035219_T01	GRMZM2G035219					GRMZM2G035883			XLOC_009820
GRMZM2G035223_T01	GRMZM2G035223					GRMZM2G036051			XLOC_009821
GRMZM2G035228_T01	GRMZM2G035228					GRMZM2G036057			XLOC_009828
GRMZM2G035236_T01	GRMZM2G035236					GRMZM2G036078			XLOC_009839
GRMZM2G035239_T01	GRMZM2G035239					GRMZM2G036131			XLOC_009840
GRMZM2G035292_T01	GRMZM2G035292					GRMZM2G036141			XLOC_009841
GRMZM2G035329_T01	GRMZM2G035329					GRMZM2G036178			XLOC_009842
GRMZM2G035350_T01	GRMZM2G035350					GRMZM2G036245			XLOC_009856
GRMZM2G035366_T01	GRMZM2G035366					GRMZM2G036262			XLOC_009862
GRMZM2G035408_T01	GRMZM2G035408					GRMZM2G036279			XLOC_009868
GRMZM2G035415_T01	GRMZM2G035415					GRMZM2G036284			XLOC_009873
GRMZM2G035438_T01	GRMZM2G035438					GRMZM2G036295			XLOC_009877
GRMZM2G035449_T01	GRMZM2G035449					GRMZM2G036302			XLOC_009878
GRMZM2G035467_T01	GRMZM2G035467					GRMZM2G036307			XLOC_009879
GRMZM2G035476_T01	GRMZM2G035476					GRMZM2G036310			XLOC_009881
GRMZM2G035521_T01	GRMZM2G035521					GRMZM2G036363			XLOC_009882
GRMZM2G035550_T03	GRMZM2G035550					GRMZM2G036395			XLOC_009886
GRMZM2G035550_T05	GRMZM2G035550					GRMZM2G036439			XLOC_009887
GRMZM2G035568_T01	GRMZM2G035568					GRMZM2G036484			XLOC_009900
GRMZM2G035643_T01	GRMZM2G035643					GRMZM2G036509			XLOC_009907
GRMZM2G035676_T01	GRMZM2G035676					GRMZM2G036513			XLOC_009915
GRMZM2G035778_T01	GRMZM2G035778					GRMZM2G036543			XLOC_009928
GRMZM2G035798_T01	GRMZM2G035798					GRMZM2G036551			XLOC_009936
GRMZM2G035875_T01	GRMZM2G035875					GRMZM2G036570			XLOC_009939
GRMZM2G035883_T01	GRMZM2G035883					GRMZM2G036605			XLOC_009945
GRMZM2G036051_T01	GRMZM2G036051					GRMZM2G036608			XLOC_009949
GRMZM2G036057_T01	GRMZM2G036057					GRMZM2G036679			XLOC_009954
GRMZM2G036078_T01	GRMZM2G036078					GRMZM2G036740			XLOC_009955
GRMZM2G036131_T02	GRMZM2G036131					GRMZM2G036807			XLOC_009958
GRMZM2G036141_T01	GRMZM2G036141					GRMZM2G036833			XLOC_009961
GRMZM2G036178_T01	GRMZM2G036178					GRMZM2G036888			XLOC_009963
GRMZM2G036245_T01	GRMZM2G036245					GRMZM2G036944			XLOC_009970
GRMZM2G036262_T01	GRMZM2G036262					GRMZM2G036954			XLOC_009971
GRMZM2G036279_T01	GRMZM2G036279					GRMZM2G036976			XLOC_009972
GRMZM2G036284_T01	GRMZM2G036284					GRMZM2G037041			XLOC_009989
GRMZM2G036295_T01	GRMZM2G036295					GRMZM2G037102			XLOC_009999
GRMZM2G036302_T01	GRMZM2G036302					GRMZM2G037147			XLOC_010000
GRMZM2G036307_T01	GRMZM2G036307					GRMZM2G037201			XLOC_010001
GRMZM2G036310_T01	GRMZM2G036310					GRMZM2G037398			XLOC_010003
GRMZM2G036363_T01	GRMZM2G036363					GRMZM2G037407			XLOC_010004
GRMZM2G036395_T01	GRMZM2G036395					GRMZM2G037454			XLOC_010005
GRMZM2G036439_T01	GRMZM2G036439					GRMZM2G037461			XLOC_010007
GRMZM2G036484_T01	GRMZM2G036484					GRMZM2G037548			XLOC_010008
GRMZM2G036509_T01	GRMZM2G036509					GRMZM2G037645			XLOC_010013
GRMZM2G036513_T01	GRMZM2G036513					GRMZM2G037654			XLOC_010021
GRMZM2G036543_T05	GRMZM2G036543					GRMZM2G037666			XLOC_010024
GRMZM2G036551_T01	GRMZM2G036551					GRMZM2G037838			XLOC_010034
GRMZM2G036570_T01	GRMZM2G036570					GRMZM2G037867			XLOC_010038
GRMZM2G036605_T01	GRMZM2G036605					GRMZM2G037931			XLOC_010041
GRMZM2G036608_T01	GRMZM2G036608					GRMZM2G038082			XLOC_010042
GRMZM2G036679_T01	GRMZM2G036679					GRMZM2G038101			XLOC_010047
GRMZM2G036740_T01	GRMZM2G036740					GRMZM2G038150			XLOC_010049
GRMZM2G036807_T01	GRMZM2G036807					GRMZM2G038177			XLOC_010051
GRMZM2G036833_T01	GRMZM2G036833					GRMZM2G038229			XLOC_010056
GRMZM2G036888_T01	GRMZM2G036888					GRMZM2G038249			XLOC_010057
GRMZM2G036944_T01	GRMZM2G036944					GRMZM2G038311			XLOC_010063
GRMZM2G036954_T01	GRMZM2G036954					GRMZM2G038408			XLOC_010075
GRMZM2G036976_T01	GRMZM2G036976					GRMZM2G038445			XLOC_010076
GRMZM2G037041_T01	GRMZM2G037041					GRMZM2G038466			XLOC_010086
GRMZM2G037041_T02	GRMZM2G037041					GRMZM2G038500			XLOC_010088
GRMZM2G037102_T01	GRMZM2G037102					GRMZM2G038542			XLOC_010093
GRMZM2G037147_T01	GRMZM2G037147					GRMZM2G038573			XLOC_010096
GRMZM2G037201_T01	GRMZM2G037201					GRMZM2G038653			XLOC_010097
GRMZM2G037398_T01	GRMZM2G037398					GRMZM2G038727			XLOC_010098
GRMZM2G037407_T01	GRMZM2G037407					GRMZM2G038740			XLOC_010099
GRMZM2G037454_T01	GRMZM2G037454					GRMZM2G038796			XLOC_010101
GRMZM2G037461_T01	GRMZM2G037461					GRMZM2G038827			XLOC_010112
GRMZM2G037548_T01	GRMZM2G037548					GRMZM2G038844			XLOC_010113
GRMZM2G037645_T01	GRMZM2G037645					GRMZM2G038875			XLOC_010115
GRMZM2G037654_T01	GRMZM2G037654					GRMZM2G038900			XLOC_010116
GRMZM2G037666_T01	GRMZM2G037666					GRMZM2G038965			XLOC_010117
GRMZM2G037838_T01	GRMZM2G037838					GRMZM2G039000			XLOC_010121
GRMZM2G037867_T01	GRMZM2G037867					GRMZM2G039036			XLOC_010122
GRMZM2G037931_T01	GRMZM2G037931					GRMZM2G039054			XLOC_010123
GRMZM2G038082_T01	GRMZM2G038082					GRMZM2G039148			XLOC_010129
GRMZM2G038101_T01	GRMZM2G038101					GRMZM2G039184			XLOC_010131
GRMZM2G038150_T01	GRMZM2G038150					GRMZM2G039221			XLOC_010132
GRMZM2G038177_T01	GRMZM2G038177					GRMZM2G039242			XLOC_010134
GRMZM2G038229_T01	GRMZM2G038229					GRMZM2G039268			XLOC_010136
GRMZM2G038249_T01	GRMZM2G038249					GRMZM2G039276			XLOC_010142
GRMZM2G038311_T01	GRMZM2G038311					GRMZM2G039356			XLOC_010143
GRMZM2G038408_T01	GRMZM2G038408					GRMZM2G039388			XLOC_010152
GRMZM2G038445_T01	GRMZM2G038445					GRMZM2G039398			XLOC_010155
GRMZM2G038466_T01	GRMZM2G038466					GRMZM2G039497			XLOC_010164
GRMZM2G038500_T01	GRMZM2G038500					GRMZM2G039512			XLOC_010165
GRMZM2G038542_T01	GRMZM2G038542					GRMZM2G039534			XLOC_010172
GRMZM2G038573_T01	GRMZM2G038573					GRMZM2G039556			XLOC_010185
GRMZM2G038653_T01	GRMZM2G038653					GRMZM2G039597			XLOC_010186
GRMZM2G038727_T01	GRMZM2G038727					GRMZM2G039618			XLOC_010188
GRMZM2G038740_T01	GRMZM2G038740					GRMZM2G039626			XLOC_010189
GRMZM2G038796_T01	GRMZM2G038796					GRMZM2G039644			XLOC_010190
GRMZM2G038827_T01	GRMZM2G038827					GRMZM2G039667			XLOC_010198
GRMZM2G038844_T01	GRMZM2G038844					GRMZM2G039685			XLOC_010200
GRMZM2G038875_T01	GRMZM2G038875					GRMZM2G039689			XLOC_010216
GRMZM2G038900_T01	GRMZM2G038900					GRMZM2G039810			XLOC_010217
GRMZM2G038965_T01	GRMZM2G038965					GRMZM2G039839			XLOC_010220
GRMZM2G039000_T01	GRMZM2G039000					GRMZM2G039849			XLOC_010225
GRMZM2G039036_T01	GRMZM2G039036					GRMZM2G039903			XLOC_010230
GRMZM2G039054_T01	GRMZM2G039054					GRMZM2G039936			XLOC_010231
GRMZM2G039148_T01	GRMZM2G039148					GRMZM2G039971			XLOC_010249
GRMZM2G039184_T01	GRMZM2G039184					GRMZM2G039988			XLOC_010254
GRMZM2G039221_T01	GRMZM2G039221					GRMZM2G040001			XLOC_010255
GRMZM2G039242_T01	GRMZM2G039242					GRMZM2G040088			XLOC_010260
GRMZM2G039268_T01	GRMZM2G039268					GRMZM2G040128			XLOC_010262
GRMZM2G039276_T01	GRMZM2G039276					GRMZM2G040160			XLOC_010263
GRMZM2G039356_T01	GRMZM2G039356					GRMZM2G040198			XLOC_010264
GRMZM2G039388_T01	GRMZM2G039388					GRMZM2G040213			XLOC_010277
GRMZM2G039398_T01	GRMZM2G039398					GRMZM2G040261			XLOC_010282
GRMZM2G039497_T01	GRMZM2G039497					GRMZM2G040291			XLOC_010283
GRMZM2G039512_T01	GRMZM2G039512					GRMZM2G040338			XLOC_010287
GRMZM2G039534_T01	GRMZM2G039534					GRMZM2G040343			XLOC_010291
GRMZM2G039556_T01	GRMZM2G039556					GRMZM2G040377			XLOC_010292
GRMZM2G039597_T01	GRMZM2G039597					GRMZM2G040431			XLOC_010297
GRMZM2G039618_T01	GRMZM2G039618					GRMZM2G040444			XLOC_010299
GRMZM2G039626_T01	GRMZM2G039626					GRMZM2G040448			XLOC_010301
GRMZM2G039644_T01	GRMZM2G039644					GRMZM2G040527			XLOC_010303
GRMZM2G039667_T01	GRMZM2G039667					GRMZM2G040539			XLOC_010305
GRMZM2G039685_T01	GRMZM2G039685					GRMZM2G040711			XLOC_010307
GRMZM2G039689_T01	GRMZM2G039689					GRMZM2G040748			XLOC_010308
GRMZM2G039810_T01	GRMZM2G039810					GRMZM2G040759			XLOC_010309
GRMZM2G039839_T01	GRMZM2G039839					GRMZM2G040788			XLOC_010310
GRMZM2G039849_T01	GRMZM2G039849					GRMZM2G040794			XLOC_010311
GRMZM2G039903_T01	GRMZM2G039903					GRMZM2G040825			XLOC_010312
GRMZM2G039936_T01	GRMZM2G039936					GRMZM2G040855			XLOC_010323
GRMZM2G039971_T01	GRMZM2G039971					GRMZM2G040881			XLOC_010324
GRMZM2G039988_T01	GRMZM2G039988					GRMZM2G040930			XLOC_010325
GRMZM2G039988_T02	GRMZM2G039988					GRMZM2G040936			XLOC_010337
GRMZM2G040001_T01	GRMZM2G040001					GRMZM2G040979			XLOC_010338
GRMZM2G040088_T01	GRMZM2G040088					GRMZM2G040987			XLOC_010339
GRMZM2G040128_T01	GRMZM2G040128					GRMZM2G041039			XLOC_010343
GRMZM2G040160_T01	GRMZM2G040160					GRMZM2G041150			XLOC_010344
GRMZM2G040198_T02	GRMZM2G040198					GRMZM2G041170			XLOC_010348
GRMZM2G040213_T01	GRMZM2G040213					GRMZM2G041187			XLOC_010349
GRMZM2G040261_T02	GRMZM2G040261					GRMZM2G041242			XLOC_010350
GRMZM2G040291_T01	GRMZM2G040291					GRMZM2G041281			XLOC_010351
GRMZM2G040338_T01	GRMZM2G040338					GRMZM2G041315			XLOC_010355
GRMZM2G040343_T01	GRMZM2G040343					GRMZM2G041347			XLOC_010365
GRMZM2G040377_T01	GRMZM2G040377					GRMZM2G041424			XLOC_010370
GRMZM2G040431_T01	GRMZM2G040431					GRMZM2G041493			XLOC_010372
GRMZM2G040444_T01	GRMZM2G040444					GRMZM2G041521			XLOC_010381
GRMZM2G040448_T01	GRMZM2G040448					GRMZM2G041554			XLOC_010382
GRMZM2G040527_T01	GRMZM2G040527					GRMZM2G041601			XLOC_010388
GRMZM2G040539_T01	GRMZM2G040539					GRMZM2G041650			XLOC_010396
GRMZM2G040711_T01	GRMZM2G040711					GRMZM2G041722			XLOC_010397
GRMZM2G040748_T01	GRMZM2G040748					GRMZM2G041819			XLOC_010399
GRMZM2G040759_T01	GRMZM2G040759					GRMZM2G041845			XLOC_010405
GRMZM2G040788_T01	GRMZM2G040788					GRMZM2G041858			XLOC_010406
GRMZM2G040794_T01	GRMZM2G040794					GRMZM2G041965			XLOC_010407
GRMZM2G040825_T01	GRMZM2G040825					GRMZM2G041978			XLOC_010413
GRMZM2G040855_T01	GRMZM2G040855					GRMZM2G042003			XLOC_010417
GRMZM2G040881_T01	GRMZM2G040881					GRMZM2G042013			XLOC_010421
GRMZM2G040881_T02	GRMZM2G040881					GRMZM2G042021			XLOC_010424
GRMZM2G040881_T03	GRMZM2G040881					GRMZM2G042032			XLOC_010427
GRMZM2G040930_T01	GRMZM2G040930					GRMZM2G042118			XLOC_010429
GRMZM2G040936_T01	GRMZM2G040936					GRMZM2G042186			XLOC_010430
GRMZM2G040979_T01	GRMZM2G040979					GRMZM2G042192			XLOC_010432
GRMZM2G040987_T01	GRMZM2G040987					GRMZM2G042239			XLOC_010435
GRMZM2G041039_T01	GRMZM2G041039					GRMZM2G042288			XLOC_010436
GRMZM2G041150_T01	GRMZM2G041150					GRMZM2G042293			XLOC_010453
GRMZM2G041170_T01	GRMZM2G041170					GRMZM2G042349			XLOC_010457
GRMZM2G041187_T01	GRMZM2G041187					GRMZM2G042392			XLOC_010460
GRMZM2G041242_T01	GRMZM2G041242					GRMZM2G042428			XLOC_010461
GRMZM2G041281_T01	GRMZM2G041281					GRMZM2G042461			XLOC_010471
GRMZM2G041315_T01	GRMZM2G041315					GRMZM2G042473			XLOC_010472
GRMZM2G041347_T01	GRMZM2G041347					GRMZM2G042519			XLOC_010473
GRMZM2G041424_T01	GRMZM2G041424					GRMZM2G042558			XLOC_010488
GRMZM2G041493_T02	GRMZM2G041493					GRMZM2G042636			XLOC_010501
GRMZM2G041521_T01	GRMZM2G041521					GRMZM2G042646			XLOC_010503
GRMZM2G041554_T01	GRMZM2G041554					GRMZM2G042756			XLOC_010504
GRMZM2G041601_T01	GRMZM2G041601					GRMZM2G042791			XLOC_010505
GRMZM2G041650_T01	GRMZM2G041650					GRMZM2G042848			XLOC_010506
GRMZM2G041722_T01	GRMZM2G041722					GRMZM2G042887			XLOC_010508
GRMZM2G041819_T01	GRMZM2G041819					GRMZM2G042897			XLOC_010509
GRMZM2G041845_T01	GRMZM2G041845					GRMZM2G042902			XLOC_010512
GRMZM2G041858_T02	GRMZM2G041858					GRMZM2G042905			XLOC_010517
GRMZM2G041965_T01	GRMZM2G041965					GRMZM2G042948			XLOC_010525
GRMZM2G041978_T01	GRMZM2G041978					GRMZM2G043011			XLOC_010526
GRMZM2G042003_T01	GRMZM2G042003					GRMZM2G043034			XLOC_010527
GRMZM2G042013_T01	GRMZM2G042013					GRMZM2G043067			XLOC_010533
GRMZM2G042021_T01	GRMZM2G042021					GRMZM2G043121			XLOC_010543
GRMZM2G042032_T03	GRMZM2G042032					GRMZM2G043150			XLOC_010544
GRMZM2G042118_T03	GRMZM2G042118					GRMZM2G043151			XLOC_010553
GRMZM2G042186_T01	GRMZM2G042186					GRMZM2G043205			XLOC_010554
GRMZM2G042192_T01	GRMZM2G042192					GRMZM2G043232			XLOC_010555
GRMZM2G042239_T01	GRMZM2G042239					GRMZM2G043256			XLOC_010556
GRMZM2G042288_T01	GRMZM2G042288					GRMZM2G043258			XLOC_010559
GRMZM2G042293_T01	GRMZM2G042293					GRMZM2G043263			XLOC_010565
GRMZM2G042349_T01	GRMZM2G042349					GRMZM2G043387			XLOC_010578
GRMZM2G042392_T01	GRMZM2G042392					GRMZM2G043399			XLOC_010579
GRMZM2G042428_T01	GRMZM2G042428					GRMZM2G043411			XLOC_010582
GRMZM2G042461_T01	GRMZM2G042461					GRMZM2G043424			XLOC_010584
GRMZM2G042473_T01	GRMZM2G042473					GRMZM2G043439			XLOC_010589
GRMZM2G042519_T01	GRMZM2G042519					GRMZM2G043466			XLOC_010590
GRMZM2G042558_T01	GRMZM2G042558					GRMZM2G043479			XLOC_010591
GRMZM2G042636_T05	GRMZM2G042636					GRMZM2G043617			XLOC_010597
GRMZM2G042646_T01	GRMZM2G042646					GRMZM2G043619			XLOC_010603
GRMZM2G042756_T02	GRMZM2G042756					GRMZM2G043627			XLOC_010607
GRMZM2G042791_T01	GRMZM2G042791					GRMZM2G043640			XLOC_010610
GRMZM2G042848_T01	GRMZM2G042848					GRMZM2G043657			XLOC_010615
GRMZM2G042887_T01	GRMZM2G042887					GRMZM2G043700			XLOC_010623
GRMZM2G042897_T03	GRMZM2G042897					GRMZM2G043737			XLOC_010625
GRMZM2G042902_T01	GRMZM2G042902					GRMZM2G043970			XLOC_010631
GRMZM2G042905_T01	GRMZM2G042905					GRMZM2G044048			XLOC_010633
GRMZM2G042948_T01	GRMZM2G042948					GRMZM2G044145			XLOC_010634
GRMZM2G043011_T01	GRMZM2G043011					GRMZM2G044148			XLOC_010638
GRMZM2G043034_T01	GRMZM2G043034					GRMZM2G044215			XLOC_010639
GRMZM2G043067_T01	GRMZM2G043067					GRMZM2G044416			XLOC_010640
GRMZM2G043121_T01	GRMZM2G043121					GRMZM2G044474			XLOC_010641
GRMZM2G043150_T01	GRMZM2G043150					GRMZM2G044503			XLOC_010657
GRMZM2G043151_T01	GRMZM2G043151					GRMZM2G044536			XLOC_010680
GRMZM2G043205_T01	GRMZM2G043205					GRMZM2G044569			XLOC_010681
GRMZM2G043232_T01	GRMZM2G043232					GRMZM2G044585			XLOC_010683
GRMZM2G043256_T01	GRMZM2G043256					GRMZM2G044590			XLOC_010689
GRMZM2G043258_T01	GRMZM2G043258					GRMZM2G044638			XLOC_010690
GRMZM2G043263_T01	GRMZM2G043263					GRMZM2G044677			XLOC_010691
GRMZM2G043387_T01	GRMZM2G043387					GRMZM2G044693			XLOC_010695
GRMZM2G043399_T01	GRMZM2G043399					GRMZM2G044780			XLOC_010696
GRMZM2G043411_T01	GRMZM2G043411					GRMZM2G044800			XLOC_010708
GRMZM2G043424_T01	GRMZM2G043424					GRMZM2G044842			XLOC_010712
GRMZM2G043439_T01	GRMZM2G043439					GRMZM2G044843			XLOC_010713
GRMZM2G043466_T01	GRMZM2G043466					GRMZM2G044949			XLOC_010715
GRMZM2G043479_T01	GRMZM2G043479					GRMZM2G045143			XLOC_010728
GRMZM2G043617_T01	GRMZM2G043617					GRMZM2G045229			XLOC_010739
GRMZM2G043619_T01	GRMZM2G043619					GRMZM2G045253			XLOC_010745
GRMZM2G043627_T01	GRMZM2G043627					GRMZM2G045298			XLOC_010758
GRMZM2G043640_T01	GRMZM2G043640					GRMZM2G045358			XLOC_010759
GRMZM2G043657_T01	GRMZM2G043657					GRMZM2G045509			XLOC_010894
GRMZM2G043700_T01	GRMZM2G043700					GRMZM2G045512			XLOC_010932
GRMZM2G043737_T02	GRMZM2G043737					GRMZM2G045592			XLOC_010959
GRMZM2G043970_T01	GRMZM2G043970					GRMZM2G045656			XLOC_011040
GRMZM2G044048_T01	GRMZM2G044048					GRMZM2G045673			XLOC_011048
GRMZM2G044145_T01	GRMZM2G044145					GRMZM2G045688			XLOC_011068
GRMZM2G044148_T01	GRMZM2G044148					GRMZM2G045690			XLOC_011114
GRMZM2G044215_T01	GRMZM2G044215					GRMZM2G045732			XLOC_011123
GRMZM2G044416_T01	GRMZM2G044416					GRMZM2G045744			XLOC_011126
GRMZM2G044474_T01	GRMZM2G044474					GRMZM2G045814			XLOC_011144
GRMZM2G044503_T01	GRMZM2G044503					GRMZM2G045916			XLOC_011153
GRMZM2G044536_T01	GRMZM2G044536					GRMZM2G045930			XLOC_011208
GRMZM2G044569_T05	GRMZM2G044569					GRMZM2G045932			XLOC_011218
GRMZM2G044585_T01	GRMZM2G044585					GRMZM2G045946			XLOC_011225
GRMZM2G044590_T01	GRMZM2G044590					GRMZM2G046004			XLOC_011244
GRMZM2G044638_T01	GRMZM2G044638					GRMZM2G046021			XLOC_011248
GRMZM2G044677_T01	GRMZM2G044677					GRMZM2G046051			XLOC_011256
GRMZM2G044693_T01	GRMZM2G044693					GRMZM2G046105			XLOC_011265
GRMZM2G044780_T01	GRMZM2G044780					GRMZM2G046107			XLOC_011272
GRMZM2G044800_T03	GRMZM2G044800					GRMZM2G046131			XLOC_011325
GRMZM2G044842_T01	GRMZM2G044842					GRMZM2G046133			XLOC_011379
GRMZM2G044843_T01	GRMZM2G044843					GRMZM2G046142			XLOC_011385
GRMZM2G044949_T01	GRMZM2G044949					GRMZM2G046177			XLOC_011525
GRMZM2G045143_T01	GRMZM2G045143					GRMZM2G046191			XLOC_011680
GRMZM2G045229_T01	GRMZM2G045229					GRMZM2G046269			XLOC_012025
GRMZM2G045253_T01	GRMZM2G045253					GRMZM2G046321			XLOC_012045
GRMZM2G045298_T01	GRMZM2G045298					GRMZM2G046326			XLOC_012084
GRMZM2G045358_T01	GRMZM2G045358					GRMZM2G046416			XLOC_012093
GRMZM2G045509_T01	GRMZM2G045509					GRMZM2G046446			XLOC_012123
GRMZM2G045512_T02	GRMZM2G045512					GRMZM2G046451			XLOC_012199
GRMZM2G045592_T01	GRMZM2G045592					GRMZM2G046528			XLOC_012377
GRMZM2G045656_T01	GRMZM2G045656					GRMZM2G046595			XLOC_012444
GRMZM2G045673_T01	GRMZM2G045673					GRMZM2G046746			XLOC_012454
GRMZM2G045688_T04	GRMZM2G045688					GRMZM2G046927			XLOC_012501
GRMZM2G045690_T02	GRMZM2G045690					GRMZM2G046937			XLOC_012509
GRMZM2G045732_T01	GRMZM2G045732					GRMZM2G047053			XLOC_012544
GRMZM2G045744_T01	GRMZM2G045744					GRMZM2G047067			XLOC_012619
GRMZM2G045814_T01	GRMZM2G045814					GRMZM2G047071			XLOC_012651
GRMZM2G045916_T01	GRMZM2G045916					GRMZM2G047075			XLOC_012654
GRMZM2G045930_T01	GRMZM2G045930					GRMZM2G047080			XLOC_012670
GRMZM2G045932_T01	GRMZM2G045932					GRMZM2G047102			XLOC_012672
GRMZM2G045946_T01	GRMZM2G045946					GRMZM2G047122			XLOC_012716
GRMZM2G046004_T01	GRMZM2G046004					GRMZM2G047148			XLOC_012721
GRMZM2G046021_T03	GRMZM2G046021					GRMZM2G047209			XLOC_012769
GRMZM2G046051_T01	GRMZM2G046051					GRMZM2G047234			XLOC_012778
GRMZM2G046105_T01	GRMZM2G046105					GRMZM2G047246			XLOC_012783
GRMZM2G046107_T01	GRMZM2G046107					GRMZM2G047267			XLOC_012787
GRMZM2G046131_T01	GRMZM2G046131					GRMZM2G047310			XLOC_012788
GRMZM2G046133_T01	GRMZM2G046133					GRMZM2G047312			XLOC_012809
GRMZM2G046142_T01	GRMZM2G046142					GRMZM2G047324			XLOC_012825
GRMZM2G046177_T01	GRMZM2G046177					GRMZM2G047364			XLOC_012829
GRMZM2G046191_T02	GRMZM2G046191					GRMZM2G047374			XLOC_012836
GRMZM2G046191_T03	GRMZM2G046191					GRMZM2G047382			XLOC_012843
GRMZM2G046269_T01	GRMZM2G046269					GRMZM2G047385			XLOC_012860
GRMZM2G046321_T01	GRMZM2G046321					GRMZM2G047389			XLOC_012904
GRMZM2G046326_T01	GRMZM2G046326					GRMZM2G047457			XLOC_012987
GRMZM2G046416_T01	GRMZM2G046416					GRMZM2G047478			XLOC_013032
GRMZM2G046446_T01	GRMZM2G046446					GRMZM2G047481			XLOC_013040
GRMZM2G046451_T01	GRMZM2G046451					GRMZM2G047520			XLOC_013095
GRMZM2G046528_T01	GRMZM2G046528					GRMZM2G047546			XLOC_013113
GRMZM2G046595_T01	GRMZM2G046595					GRMZM2G047553			XLOC_013127
GRMZM2G046746_T01	GRMZM2G046746					GRMZM2G047582			XLOC_013134
GRMZM2G046927_T01	GRMZM2G046927					GRMZM2G047694			XLOC_013141
GRMZM2G046937_T01	GRMZM2G046937					GRMZM2G047709			XLOC_013230
GRMZM2G047053_T01	GRMZM2G047053					GRMZM2G047768			XLOC_013375
GRMZM2G047067_T01	GRMZM2G047067					GRMZM2G047775			XLOC_013390
GRMZM2G047071_T06	GRMZM2G047071					GRMZM2G047777			XLOC_013478
GRMZM2G047075_T01	GRMZM2G047075					GRMZM2G047783			XLOC_013531
GRMZM2G047080_T01	GRMZM2G047080					GRMZM2G047831			XLOC_013578
GRMZM2G047102_T01	GRMZM2G047102					GRMZM2G047849			XLOC_013650
GRMZM2G047122_T01	GRMZM2G047122					GRMZM2G047888			XLOC_013683
GRMZM2G047148_T01	GRMZM2G047148					GRMZM2G047915			XLOC_013764
GRMZM2G047209_T01	GRMZM2G047209					GRMZM2G047966			XLOC_013883
GRMZM2G047234_T01	GRMZM2G047234					GRMZM2G047979			XLOC_013892
GRMZM2G047246_T01	GRMZM2G047246					GRMZM2G047993			XLOC_013900
GRMZM2G047267_T01	GRMZM2G047267					GRMZM2G047998			XLOC_013901
GRMZM2G047310_T04	GRMZM2G047310					GRMZM2G048013			XLOC_013902
GRMZM2G047312_T01	GRMZM2G047312					GRMZM2G048150			XLOC_013903
GRMZM2G047324_T01	GRMZM2G047324					GRMZM2G048181			XLOC_013907
GRMZM2G047364_T01	GRMZM2G047364					GRMZM2G048187			XLOC_013908
GRMZM2G047374_T01	GRMZM2G047374					GRMZM2G048207			XLOC_013914
GRMZM2G047382_T01	GRMZM2G047382					GRMZM2G048290			XLOC_013919
GRMZM2G047385_T01	GRMZM2G047385					GRMZM2G048356			XLOC_013920
GRMZM2G047389_T01	GRMZM2G047389					GRMZM2G048380			XLOC_013928
GRMZM2G047457_T02	GRMZM2G047457					GRMZM2G048408			XLOC_013933
GRMZM2G047478_T01	GRMZM2G047478					GRMZM2G048422			XLOC_013937
GRMZM2G047481_T01	GRMZM2G047481					GRMZM2G048478			XLOC_013943
GRMZM2G047520_T01	GRMZM2G047520					GRMZM2G048542			XLOC_013945
GRMZM2G047546_T01	GRMZM2G047546					GRMZM2G048559			XLOC_013948
GRMZM2G047553_T01	GRMZM2G047553					GRMZM2G048572			XLOC_013949
GRMZM2G047582_T01	GRMZM2G047582					GRMZM2G048608			XLOC_013953
GRMZM2G047694_T01	GRMZM2G047694					GRMZM2G048732			XLOC_013964
GRMZM2G047709_T01	GRMZM2G047709					GRMZM2G048766			XLOC_013966
GRMZM2G047768_T01	GRMZM2G047768					GRMZM2G048782			XLOC_013968
GRMZM2G047775_T01	GRMZM2G047775					GRMZM2G048810			XLOC_013973
GRMZM2G047777_T03	GRMZM2G047777					GRMZM2G048860			XLOC_013978
GRMZM2G047777_T04	GRMZM2G047777					GRMZM2G048877			XLOC_013979
GRMZM2G047783_T01	GRMZM2G047783					GRMZM2G049077			XLOC_013981
GRMZM2G047831_T01	GRMZM2G047831					GRMZM2G049091			XLOC_013984
GRMZM2G047849_T01	GRMZM2G047849					GRMZM2G049143			XLOC_013987
GRMZM2G047888_T01	GRMZM2G047888					GRMZM2G049159			XLOC_013990
GRMZM2G047915_T01	GRMZM2G047915					GRMZM2G049228			XLOC_013992
GRMZM2G047966_T01	GRMZM2G047966					GRMZM2G049247			XLOC_013994
GRMZM2G047979_T01	GRMZM2G047979					GRMZM2G049267			XLOC_013996
GRMZM2G047993_T01	GRMZM2G047993					GRMZM2G049434			XLOC_013997
GRMZM2G047998_T02	GRMZM2G047998					GRMZM2G049449			XLOC_013998
GRMZM2G048013_T01	GRMZM2G048013					GRMZM2G049514			XLOC_014028
GRMZM2G048150_T02	GRMZM2G048150					GRMZM2G049704			XLOC_014029
GRMZM2G048181_T01	GRMZM2G048181					GRMZM2G049714			XLOC_014038
GRMZM2G048187_T01	GRMZM2G048187					GRMZM2G049727			XLOC_014044
GRMZM2G048207_T01	GRMZM2G048207					GRMZM2G049749			XLOC_014055
GRMZM2G048290_T01	GRMZM2G048290					GRMZM2G049754			XLOC_014063
GRMZM2G048356_T01	GRMZM2G048356					GRMZM2G049776			XLOC_014064
GRMZM2G048380_T01	GRMZM2G048380					GRMZM2G049779			XLOC_014067
GRMZM2G048408_T01	GRMZM2G048408					GRMZM2G049788			XLOC_014074
GRMZM2G048422_T01	GRMZM2G048422					GRMZM2G049790			XLOC_014075
GRMZM2G048478_T01	GRMZM2G048478					GRMZM2G049801			XLOC_014076
GRMZM2G048542_T01	GRMZM2G048542					GRMZM2G049838			XLOC_014094
GRMZM2G048559_T02	GRMZM2G048559					GRMZM2G049872			XLOC_014106
GRMZM2G048572_T01	GRMZM2G048572					GRMZM2G050000			XLOC_014110
GRMZM2G048608_T01	GRMZM2G048608					GRMZM2G050011			XLOC_014128
GRMZM2G048732_T01	GRMZM2G048732					GRMZM2G050136			XLOC_014130
GRMZM2G048766_T01	GRMZM2G048766					GRMZM2G050204			XLOC_014131
GRMZM2G048782_T01	GRMZM2G048782					GRMZM2G050242			XLOC_014132
GRMZM2G048810_T01	GRMZM2G048810					GRMZM2G050246			XLOC_014135
GRMZM2G048860_T01	GRMZM2G048860					GRMZM2G050266			XLOC_014137
GRMZM2G048877_T01	GRMZM2G048877					GRMZM2G050317			XLOC_014138
GRMZM2G049077_T01	GRMZM2G049077					GRMZM2G050349			XLOC_014151
GRMZM2G049077_T03	GRMZM2G049077					GRMZM2G050356			XLOC_014162
GRMZM2G049091_T02	GRMZM2G049091					GRMZM2G050371			XLOC_014164
GRMZM2G049143_T01	GRMZM2G049143					GRMZM2G050394			XLOC_014167
GRMZM2G049159_T02	GRMZM2G049159					GRMZM2G050399			XLOC_014168
GRMZM2G049228_T01	GRMZM2G049228					GRMZM2G050418			XLOC_014169
GRMZM2G049247_T01	GRMZM2G049247					GRMZM2G050464			XLOC_014174
GRMZM2G049267_T01	GRMZM2G049267					GRMZM2G050522			XLOC_014175
GRMZM2G049434_T01	GRMZM2G049434					GRMZM2G050542			XLOC_014180
GRMZM2G049449_T01	GRMZM2G049449					GRMZM2G050552			XLOC_014181
GRMZM2G049514_T01	GRMZM2G049514					GRMZM2G050665			XLOC_014182
GRMZM2G049704_T01	GRMZM2G049704					GRMZM2G050692			XLOC_014183
GRMZM2G049714_T01	GRMZM2G049714					GRMZM2G050752			XLOC_014184
GRMZM2G049727_T02	GRMZM2G049727					GRMZM2G050762			XLOC_014189
GRMZM2G049749_T01	GRMZM2G049749					GRMZM2G050848			XLOC_014190
GRMZM2G049754_T01	GRMZM2G049754					GRMZM2G050849			XLOC_014194
GRMZM2G049776_T01	GRMZM2G049776					GRMZM2G050875			XLOC_014197
GRMZM2G049779_T01	GRMZM2G049779					GRMZM2G050941			XLOC_014200
GRMZM2G049788_T01	GRMZM2G049788					GRMZM2G050994			XLOC_014201
GRMZM2G049790_T02	GRMZM2G049790					GRMZM2G051065			XLOC_014203
GRMZM2G049801_T01	GRMZM2G049801					GRMZM2G051085			XLOC_014205
GRMZM2G049838_T01	GRMZM2G049838					GRMZM2G051124			XLOC_014206
GRMZM2G049872_T01	GRMZM2G049872					GRMZM2G051168			XLOC_014207
GRMZM2G050000_T01	GRMZM2G050000					GRMZM2G051277			XLOC_014209
GRMZM2G050011_T01	GRMZM2G050011					GRMZM2G051355			XLOC_014211
GRMZM2G050136_T01	GRMZM2G050136					GRMZM2G051406			XLOC_014213
GRMZM2G050204_T01	GRMZM2G050204					GRMZM2G051417			XLOC_014214
GRMZM2G050242_T01	GRMZM2G050242					GRMZM2G051422			XLOC_014215
GRMZM2G050246_T01	GRMZM2G050246					GRMZM2G051427			XLOC_014219
GRMZM2G050266_T01	GRMZM2G050266					GRMZM2G051431			XLOC_014220
GRMZM2G050317_T01	GRMZM2G050317					GRMZM2G051460			XLOC_014224
GRMZM2G050349_T01	GRMZM2G050349					GRMZM2G051478			XLOC_014226
GRMZM2G050356_T01	GRMZM2G050356					GRMZM2G051480			XLOC_014228
GRMZM2G050371_T02	GRMZM2G050371					GRMZM2G051633			XLOC_014245
GRMZM2G050394_T01	GRMZM2G050394					GRMZM2G051721			XLOC_014253
GRMZM2G050394_T02	GRMZM2G050394					GRMZM2G051804			XLOC_014254
GRMZM2G050399_T01	GRMZM2G050399					GRMZM2G051814			XLOC_014260
GRMZM2G050418_T01	GRMZM2G050418					GRMZM2G051860			XLOC_014261
GRMZM2G050464_T01	GRMZM2G050464					GRMZM2G051879			XLOC_014262
GRMZM2G050522_T01	GRMZM2G050522					GRMZM2G051882			XLOC_014264
GRMZM2G050542_T01	GRMZM2G050542					GRMZM2G051891			XLOC_014269
GRMZM2G050552_T01	GRMZM2G050552					GRMZM2G051919			XLOC_014271
GRMZM2G050665_T01	GRMZM2G050665					GRMZM2G051942			XLOC_014274
GRMZM2G050692_T02	GRMZM2G050692					GRMZM2G052114			XLOC_014275
GRMZM2G050752_T01	GRMZM2G050752					GRMZM2G052132			XLOC_014276
GRMZM2G050762_T01	GRMZM2G050762					GRMZM2G052143			XLOC_014279
GRMZM2G050848_T01	GRMZM2G050848					GRMZM2G052211			XLOC_014280
GRMZM2G050849_T01	GRMZM2G050849					GRMZM2G052218			XLOC_014284
GRMZM2G050875_T01	GRMZM2G050875					GRMZM2G052224			XLOC_014285
GRMZM2G050875_T02	GRMZM2G050875					GRMZM2G052268			XLOC_014289
GRMZM2G050941_T01	GRMZM2G050941					GRMZM2G052270			XLOC_014291
GRMZM2G050994_T01	GRMZM2G050994					GRMZM2G052392			XLOC_014292
GRMZM2G051065_T01	GRMZM2G051065					GRMZM2G052466			XLOC_014293
GRMZM2G051085_T01	GRMZM2G051085					GRMZM2G052471			XLOC_014294
GRMZM2G051124_T04	GRMZM2G051124					GRMZM2G052557			XLOC_014295
GRMZM2G051168_T02	GRMZM2G051168					GRMZM2G052696			XLOC_014296
GRMZM2G051277_T01	GRMZM2G051277					GRMZM2G052708			XLOC_014297
GRMZM2G051355_T04	GRMZM2G051355					GRMZM2G052738			XLOC_014298
GRMZM2G051406_T01	GRMZM2G051406					GRMZM2G052767			XLOC_014299
GRMZM2G051417_T01	GRMZM2G051417					GRMZM2G052778			XLOC_014306
GRMZM2G051422_T02	GRMZM2G051422					GRMZM2G052923			XLOC_014311
GRMZM2G051427_T01	GRMZM2G051427					GRMZM2G052974			XLOC_014325
GRMZM2G051431_T01	GRMZM2G051431					GRMZM2G052985			XLOC_014326
GRMZM2G051460_T01	GRMZM2G051460					GRMZM2G053004			XLOC_014334
GRMZM2G051478_T01	GRMZM2G051478					GRMZM2G053016			XLOC_014339
GRMZM2G051480_T01	GRMZM2G051480					GRMZM2G053027			XLOC_014351
GRMZM2G051633_T01	GRMZM2G051633					GRMZM2G053061			XLOC_014358
GRMZM2G051721_T01	GRMZM2G051721					GRMZM2G053090			XLOC_014359
GRMZM2G051804_T01	GRMZM2G051804					GRMZM2G053121			XLOC_014361
GRMZM2G051814_T01	GRMZM2G051814					GRMZM2G053126			XLOC_014363
GRMZM2G051860_T01	GRMZM2G051860					GRMZM2G053213			XLOC_014369
GRMZM2G051879_T06	GRMZM2G051879					GRMZM2G053379			XLOC_014372
GRMZM2G051882_T01	GRMZM2G051882					GRMZM2G053485			XLOC_014373
GRMZM2G051891_T01	GRMZM2G051891					GRMZM2G053511			XLOC_014378
GRMZM2G051919_T01	GRMZM2G051919					GRMZM2G053606			XLOC_014379
GRMZM2G051942_T01	GRMZM2G051942					GRMZM2G053685			XLOC_014380
GRMZM2G052114_T01	GRMZM2G052114					GRMZM2G053694			XLOC_014387
GRMZM2G052132_T01	GRMZM2G052132					GRMZM2G053715			XLOC_014391
GRMZM2G052143_T01	GRMZM2G052143					GRMZM2G053766			XLOC_014398
GRMZM2G052211_T01	GRMZM2G052211					GRMZM2G053787			XLOC_014403
GRMZM2G052218_T01	GRMZM2G052218					GRMZM2G053848			XLOC_014410
GRMZM2G052224_T01	GRMZM2G052224					GRMZM2G053860			XLOC_014412
GRMZM2G052268_T02	GRMZM2G052268					GRMZM2G053909			XLOC_014414
GRMZM2G052270_T01	GRMZM2G052270					GRMZM2G053914			XLOC_014418
GRMZM2G052392_T01	GRMZM2G052392					GRMZM2G053917			XLOC_014423
GRMZM2G052466_T01	GRMZM2G052466					GRMZM2G053931			XLOC_014433
GRMZM2G052471_T05	GRMZM2G052471					GRMZM2G053983			XLOC_014435
GRMZM2G052557_T01	GRMZM2G052557					GRMZM2G053990			XLOC_014437
GRMZM2G052696_T01	GRMZM2G052696					GRMZM2G054004			XLOC_014438
GRMZM2G052708_T01	GRMZM2G052708					GRMZM2G054020			XLOC_014444
GRMZM2G052738_T01	GRMZM2G052738					GRMZM2G054029			XLOC_014445
GRMZM2G052767_T01	GRMZM2G052767					GRMZM2G054072			XLOC_014446
GRMZM2G052778_T01	GRMZM2G052778					GRMZM2G054078			XLOC_014453
GRMZM2G052923_T01	GRMZM2G052923					GRMZM2G054120			XLOC_014455
GRMZM2G052974_T01	GRMZM2G052974					GRMZM2G054128			XLOC_014457
GRMZM2G052985_T03	GRMZM2G052985					GRMZM2G054145			XLOC_014462
GRMZM2G053004_T02	GRMZM2G053004					GRMZM2G054211			XLOC_014463
GRMZM2G053016_T01	GRMZM2G053016					GRMZM2G054218			XLOC_014464
GRMZM2G053027_T02	GRMZM2G053027					GRMZM2G054229			XLOC_014465
GRMZM2G053061_T01	GRMZM2G053061					GRMZM2G054247			XLOC_014467
GRMZM2G053090_T01	GRMZM2G053090					GRMZM2G054279			XLOC_014468
GRMZM2G053121_T01	GRMZM2G053121					GRMZM2G054291			XLOC_014470
GRMZM2G053126_T02	GRMZM2G053126					GRMZM2G054359			XLOC_014472
GRMZM2G053213_T02	GRMZM2G053213					GRMZM2G054393			XLOC_014473
GRMZM2G053379_T01	GRMZM2G053379					GRMZM2G054415			XLOC_014474
GRMZM2G053485_T01	GRMZM2G053485					GRMZM2G054422			XLOC_014486
GRMZM2G053511_T02	GRMZM2G053511					GRMZM2G054490			XLOC_014489
GRMZM2G053606_T01	GRMZM2G053606					GRMZM2G054500			XLOC_014494
GRMZM2G053685_T01	GRMZM2G053685					GRMZM2G054501			XLOC_014496
GRMZM2G053694_T01	GRMZM2G053694					GRMZM2G054531			XLOC_014497
GRMZM2G053715_T01	GRMZM2G053715					GRMZM2G054584			XLOC_014500
GRMZM2G053766_T03	GRMZM2G053766					GRMZM2G054590			XLOC_014501
GRMZM2G053787_T01	GRMZM2G053787					GRMZM2G054595			XLOC_014502
GRMZM2G053848_T01	GRMZM2G053848					GRMZM2G054608			XLOC_014505
GRMZM2G053860_T01	GRMZM2G053860					GRMZM2G054626			XLOC_014513
GRMZM2G053860_T02	GRMZM2G053860					GRMZM2G054636			XLOC_014515
GRMZM2G053860_T03	GRMZM2G053860					GRMZM2G054643			XLOC_014516
GRMZM2G053860_T04	GRMZM2G053860					GRMZM2G054681			XLOC_014522
GRMZM2G053860_T05	GRMZM2G053860					GRMZM2G054700			XLOC_014523
GRMZM2G053860_T06	GRMZM2G053860					GRMZM2G054710			XLOC_014526
GRMZM2G053909_T03	GRMZM2G053909					GRMZM2G054715			XLOC_014531
GRMZM2G053914_T01	GRMZM2G053914					GRMZM2G054744			XLOC_014532
GRMZM2G053917_T04	GRMZM2G053917					GRMZM2G054805			XLOC_014534
GRMZM2G053931_T01	GRMZM2G053931					GRMZM2G054840			XLOC_014535
GRMZM2G053983_T01	GRMZM2G053983					GRMZM2G054863			XLOC_014536
GRMZM2G053990_T01	GRMZM2G053990					GRMZM2G054931			XLOC_014544
GRMZM2G054004_T01	GRMZM2G054004					GRMZM2G054974			XLOC_014545
GRMZM2G054020_T02	GRMZM2G054020					GRMZM2G054987			XLOC_014546
GRMZM2G054029_T01	GRMZM2G054029					GRMZM2G055087			XLOC_014547
GRMZM2G054072_T01	GRMZM2G054072					GRMZM2G055091			XLOC_014548
GRMZM2G054078_T01	GRMZM2G054078					GRMZM2G055130			XLOC_014550
GRMZM2G054120_T01	GRMZM2G054120					GRMZM2G055190			XLOC_014551
GRMZM2G054128_T01	GRMZM2G054128					GRMZM2G055195			XLOC_014552
GRMZM2G054145_T01	GRMZM2G054145					GRMZM2G055251			XLOC_014554
GRMZM2G054211_T01	GRMZM2G054211					GRMZM2G055326			XLOC_014555
GRMZM2G054218_T01	GRMZM2G054218					GRMZM2G055337			XLOC_014559
GRMZM2G054229_T01	GRMZM2G054229					GRMZM2G055370			XLOC_014578
GRMZM2G054247_T05	GRMZM2G054247					GRMZM2G055393			XLOC_014580
GRMZM2G054279_T01	GRMZM2G054279					GRMZM2G055455			XLOC_014581
GRMZM2G054291_T01	GRMZM2G054291					GRMZM2G055535			XLOC_014603
GRMZM2G054359_T01	GRMZM2G054359					GRMZM2G055570			XLOC_014606
GRMZM2G054393_T03	GRMZM2G054393					GRMZM2G055590			XLOC_014607
GRMZM2G054415_T02	GRMZM2G054415					GRMZM2G055634			XLOC_014608
GRMZM2G054415_T03	GRMZM2G054415					GRMZM2G055656			XLOC_014609
GRMZM2G054415_T04	GRMZM2G054415					GRMZM2G055696			XLOC_014614
GRMZM2G054415_T05	GRMZM2G054415					GRMZM2G055741			XLOC_014615
GRMZM2G054415_T06	GRMZM2G054415					GRMZM2G055791			XLOC_014617
GRMZM2G054422_T01	GRMZM2G054422					GRMZM2G055835			XLOC_014618
GRMZM2G054490_T01	GRMZM2G054490					GRMZM2G055839			XLOC_014619
GRMZM2G054500_T01	GRMZM2G054500					GRMZM2G055894			XLOC_014620
GRMZM2G054501_T01	GRMZM2G054501					GRMZM2G055923			XLOC_014622
GRMZM2G054531_T01	GRMZM2G054531					GRMZM2G055944			XLOC_014625
GRMZM2G054584_T01	GRMZM2G054584					GRMZM2G055957			XLOC_014626
GRMZM2G054590_T01	GRMZM2G054590					GRMZM2G055977			XLOC_014630
GRMZM2G054595_T01	GRMZM2G054595					GRMZM2G056031			XLOC_014634
GRMZM2G054608_T04	GRMZM2G054608					GRMZM2G056038			XLOC_014635
GRMZM2G054608_T05	GRMZM2G054608					GRMZM2G056114			XLOC_014638
GRMZM2G054608_T06	GRMZM2G054608					GRMZM2G056126			XLOC_014641
GRMZM2G054626_T01	GRMZM2G054626					GRMZM2G056201			XLOC_014650
GRMZM2G054636_T01	GRMZM2G054636					GRMZM2G056220			XLOC_014651
GRMZM2G054643_T01	GRMZM2G054643					GRMZM2G056224			XLOC_014658
GRMZM2G054681_T01	GRMZM2G054681					GRMZM2G056299			XLOC_014659
GRMZM2G054700_T01	GRMZM2G054700					GRMZM2G056307			XLOC_014675
GRMZM2G054710_T01	GRMZM2G054710					GRMZM2G056350			XLOC_014678
GRMZM2G054715_T06	GRMZM2G054715					GRMZM2G056392			XLOC_014680
GRMZM2G054744_T01	GRMZM2G054744					GRMZM2G056395			XLOC_014687
GRMZM2G054805_T04	GRMZM2G054805					GRMZM2G056405			XLOC_014693
GRMZM2G054840_T01	GRMZM2G054840					GRMZM2G056434			XLOC_014696
GRMZM2G054863_T01	GRMZM2G054863					GRMZM2G056480			XLOC_014697
GRMZM2G054931_T01	GRMZM2G054931					GRMZM2G056482			XLOC_014699
GRMZM2G054974_T01	GRMZM2G054974					GRMZM2G056484			XLOC_014702
GRMZM2G054974_T02	GRMZM2G054974					GRMZM2G056507			XLOC_014707
GRMZM2G054974_T03	GRMZM2G054974					GRMZM2G056543			XLOC_014708
GRMZM2G054987_T01	GRMZM2G054987					GRMZM2G056550			XLOC_014710
GRMZM2G055087_T01	GRMZM2G055087					GRMZM2G056585			XLOC_014711
GRMZM2G055091_T01	GRMZM2G055091					GRMZM2G056697			XLOC_014712
GRMZM2G055130_T01	GRMZM2G055130					GRMZM2G056709			XLOC_014718
GRMZM2G055190_T05	GRMZM2G055190					GRMZM2G056717			XLOC_014723
GRMZM2G055195_T01	GRMZM2G055195					GRMZM2G056867			XLOC_014724
GRMZM2G055251_T04	GRMZM2G055251					GRMZM2G056880			XLOC_014736
GRMZM2G055326_T01	GRMZM2G055326					GRMZM2G056896			XLOC_014748
GRMZM2G055337_T01	GRMZM2G055337					GRMZM2G056899			XLOC_014749
GRMZM2G055370_T02	GRMZM2G055370					GRMZM2G056905			XLOC_014753
GRMZM2G055393_T01	GRMZM2G055393					GRMZM2G056931			XLOC_014755
GRMZM2G055455_T01	GRMZM2G055455					GRMZM2G056936			XLOC_014756
GRMZM2G055535_T01	GRMZM2G055535					GRMZM2G056956			XLOC_014761
GRMZM2G055570_T01	GRMZM2G055570					GRMZM2G056970			XLOC_014764
GRMZM2G055590_T01	GRMZM2G055590					GRMZM2G056983			XLOC_014766
GRMZM2G055634_T02	GRMZM2G055634					GRMZM2G057053			XLOC_014775
GRMZM2G055656_T01	GRMZM2G055656					GRMZM2G057075			XLOC_014776
GRMZM2G055696_T01	GRMZM2G055696					GRMZM2G057098			XLOC_014778
GRMZM2G055741_T01	GRMZM2G055741					GRMZM2G057108			XLOC_014781
GRMZM2G055791_T01	GRMZM2G055791					GRMZM2G057109			XLOC_014787
GRMZM2G055835_T01	GRMZM2G055835					GRMZM2G057129			XLOC_014789
GRMZM2G055839_T01	GRMZM2G055839					GRMZM2G057138			XLOC_014790
GRMZM2G055894_T01	GRMZM2G055894					GRMZM2G057142			XLOC_014792
GRMZM2G055923_T01	GRMZM2G055923					GRMZM2G057153			XLOC_014794
GRMZM2G055944_T01	GRMZM2G055944					GRMZM2G057187			XLOC_014795
GRMZM2G055957_T03	GRMZM2G055957					GRMZM2G057192			XLOC_014796
GRMZM2G055977_T01	GRMZM2G055977					GRMZM2G057195			XLOC_014797
GRMZM2G056031_T01	GRMZM2G056031					GRMZM2G057264			XLOC_014801
GRMZM2G056038_T03	GRMZM2G056038					GRMZM2G057304			XLOC_014816
GRMZM2G056038_T04	GRMZM2G056038					GRMZM2G057310			XLOC_014817
GRMZM2G056114_T01	GRMZM2G056114					GRMZM2G057317			XLOC_014827
GRMZM2G056126_T01	GRMZM2G056126					GRMZM2G057346			XLOC_014832
GRMZM2G056201_T01	GRMZM2G056201					GRMZM2G057489			XLOC_014837
GRMZM2G056220_T01	GRMZM2G056220					GRMZM2G057537			XLOC_014847
GRMZM2G056224_T01	GRMZM2G056224					GRMZM2G057546			XLOC_014855
GRMZM2G056299_T01	GRMZM2G056299					GRMZM2G057582			XLOC_014856
GRMZM2G056307_T01	GRMZM2G056307					GRMZM2G057608			XLOC_014857
GRMZM2G056350_T03	GRMZM2G056350					GRMZM2G057628			XLOC_014858
GRMZM2G056392_T01	GRMZM2G056392					GRMZM2G057635			XLOC_014859
GRMZM2G056395_T01	GRMZM2G056395					GRMZM2G057649			XLOC_014860
GRMZM2G056405_T01	GRMZM2G056405					GRMZM2G057678			XLOC_014867
GRMZM2G056434_T01	GRMZM2G056434					GRMZM2G057684			XLOC_014868
GRMZM2G056480_T01	GRMZM2G056480					GRMZM2G057688			XLOC_014874
GRMZM2G056482_T01	GRMZM2G056482					GRMZM2G057711			XLOC_014876
GRMZM2G056484_T01	GRMZM2G056484					GRMZM2G057713			XLOC_014891
GRMZM2G056507_T01	GRMZM2G056507					GRMZM2G057725			XLOC_014895
GRMZM2G056543_T01	GRMZM2G056543					GRMZM2G057748			XLOC_014916
GRMZM2G056550_T02	GRMZM2G056550					GRMZM2G057759			XLOC_014931
GRMZM2G056585_T01	GRMZM2G056585					GRMZM2G057772			XLOC_014937
GRMZM2G056697_T01	GRMZM2G056697					GRMZM2G057788			XLOC_014945
GRMZM2G056709_T01	GRMZM2G056709					GRMZM2G057890			XLOC_014953
GRMZM2G056717_T01	GRMZM2G056717					GRMZM2G057911			XLOC_014958
GRMZM2G056867_T02	GRMZM2G056867					GRMZM2G057975			XLOC_014960
GRMZM2G056880_T01	GRMZM2G056880					GRMZM2G058051			XLOC_014973
GRMZM2G056896_T01	GRMZM2G056896					GRMZM2G058079			XLOC_014977
GRMZM2G056899_T01	GRMZM2G056899					GRMZM2G058091			XLOC_014978
GRMZM2G056905_T01	GRMZM2G056905					GRMZM2G058147			XLOC_014986
GRMZM2G056931_T01	GRMZM2G056931					GRMZM2G058159			XLOC_014993
GRMZM2G056936_T01	GRMZM2G056936					GRMZM2G058169			XLOC_014998
GRMZM2G056956_T01	GRMZM2G056956					GRMZM2G058175			XLOC_015001
GRMZM2G056970_T01	GRMZM2G056970					GRMZM2G058199			XLOC_015004
GRMZM2G056983_T01	GRMZM2G056983					GRMZM2G058205			XLOC_015007
GRMZM2G057053_T01	GRMZM2G057053					GRMZM2G058224			XLOC_015009
GRMZM2G057075_T02	GRMZM2G057075					GRMZM2G058235			XLOC_015019
GRMZM2G057098_T01	GRMZM2G057098					GRMZM2G058241			XLOC_015023
GRMZM2G057108_T01	GRMZM2G057108					GRMZM2G058304			XLOC_015024
GRMZM2G057109_T01	GRMZM2G057109					GRMZM2G058445			XLOC_015030
GRMZM2G057129_T05	GRMZM2G057129					GRMZM2G058472			XLOC_015032
GRMZM2G057138_T01	GRMZM2G057138					GRMZM2G058478			XLOC_015036
GRMZM2G057142_T01	GRMZM2G057142					GRMZM2G058510			XLOC_015037
GRMZM2G057153_T01	GRMZM2G057153					GRMZM2G058523			XLOC_015039
GRMZM2G057187_T01	GRMZM2G057187					GRMZM2G058691			XLOC_015041
GRMZM2G057192_T01	GRMZM2G057192					GRMZM2G058715			XLOC_015046
GRMZM2G057195_T01	GRMZM2G057195					GRMZM2G058741			XLOC_015047
GRMZM2G057264_T01	GRMZM2G057264					GRMZM2G058744			XLOC_015048
GRMZM2G057304_T02	GRMZM2G057304					GRMZM2G058754			XLOC_015057
GRMZM2G057310_T01	GRMZM2G057310					GRMZM2G058758			XLOC_015060
GRMZM2G057317_T01	GRMZM2G057317					GRMZM2G058787			XLOC_015068
GRMZM2G057346_T01	GRMZM2G057346					GRMZM2G058797			XLOC_015069
GRMZM2G057489_T01	GRMZM2G057489					GRMZM2G058804			XLOC_015081
GRMZM2G057537_T01	GRMZM2G057537					GRMZM2G058851			XLOC_015085
GRMZM2G057546_T01	GRMZM2G057546					GRMZM2G058888			XLOC_015088
GRMZM2G057582_T01	GRMZM2G057582					GRMZM2G058896			XLOC_015091
GRMZM2G057608_T03	GRMZM2G057608					GRMZM2G058897			XLOC_015093
GRMZM2G057628_T01	GRMZM2G057628					GRMZM2G058900			XLOC_015100
GRMZM2G057635_T01	GRMZM2G057635					GRMZM2G059048			XLOC_015102
GRMZM2G057649_T01	GRMZM2G057649					GRMZM2G059064			XLOC_015103
GRMZM2G057649_T02	GRMZM2G057649					GRMZM2G059111			XLOC_015108
GRMZM2G057678_T01	GRMZM2G057678					GRMZM2G059167			XLOC_015110
GRMZM2G057684_T01	GRMZM2G057684					GRMZM2G059169			XLOC_015126
GRMZM2G057688_T01	GRMZM2G057688					GRMZM2G059176			XLOC_015134
GRMZM2G057711_T01	GRMZM2G057711					GRMZM2G059199			XLOC_015135
GRMZM2G057713_T01	GRMZM2G057713					GRMZM2G059207			XLOC_015140
GRMZM2G057725_T01	GRMZM2G057725					GRMZM2G059223			XLOC_015149
GRMZM2G057748_T01	GRMZM2G057748					GRMZM2G059229			XLOC_015154
GRMZM2G057759_T01	GRMZM2G057759					GRMZM2G059268			XLOC_015156
GRMZM2G057772_T01	GRMZM2G057772					GRMZM2G059278			XLOC_015159
GRMZM2G057788_T01	GRMZM2G057788					GRMZM2G059293			XLOC_015164
GRMZM2G057890_T01	GRMZM2G057890					GRMZM2G059306			XLOC_015167
GRMZM2G057911_T01	GRMZM2G057911					GRMZM2G059380			XLOC_015168
GRMZM2G057975_T01	GRMZM2G057975					GRMZM2G059441			XLOC_015170
GRMZM2G058051_T01	GRMZM2G058051					GRMZM2G059456			XLOC_015171
GRMZM2G058079_T01	GRMZM2G058079					GRMZM2G059488			XLOC_015174
GRMZM2G058091_T01	GRMZM2G058091					GRMZM2G059526			XLOC_015191
GRMZM2G058147_T01	GRMZM2G058147					GRMZM2G059553			XLOC_015192
GRMZM2G058159_T01	GRMZM2G058159					GRMZM2G059580			XLOC_015195
GRMZM2G058169_T01	GRMZM2G058169					GRMZM2G059665			XLOC_015199
GRMZM2G058175_T01	GRMZM2G058175					GRMZM2G059675			XLOC_015200
GRMZM2G058199_T01	GRMZM2G058199					GRMZM2G059683			XLOC_015201
GRMZM2G058205_T01	GRMZM2G058205					GRMZM2G059703			XLOC_015202
GRMZM2G058224_T01	GRMZM2G058224					GRMZM2G059730			XLOC_015203
GRMZM2G058235_T01	GRMZM2G058235					GRMZM2G059758			XLOC_015211
GRMZM2G058241_T01	GRMZM2G058241					GRMZM2G059759			XLOC_015213
GRMZM2G058304_T01	GRMZM2G058304					GRMZM2G059818			XLOC_015215
GRMZM2G058445_T01	GRMZM2G058445					GRMZM2G059842			XLOC_015216
GRMZM2G058472_T03	GRMZM2G058472					GRMZM2G059849			XLOC_015227
GRMZM2G058478_T01	GRMZM2G058478					GRMZM2G059860			XLOC_015229
GRMZM2G058510_T01	GRMZM2G058510					GRMZM2G059863			XLOC_015237
GRMZM2G058523_T01	GRMZM2G058523					GRMZM2G059927			XLOC_015243
GRMZM2G058691_T01	GRMZM2G058691					GRMZM2G060013			XLOC_015244
GRMZM2G058715_T01	GRMZM2G058715					GRMZM2G060017			XLOC_015248
GRMZM2G058741_T01	GRMZM2G058741					GRMZM2G060119			XLOC_015249
GRMZM2G058744_T04	GRMZM2G058744					GRMZM2G060128			XLOC_015251
GRMZM2G058744_T05	GRMZM2G058744					GRMZM2G060138			XLOC_015261
GRMZM2G058754_T01	GRMZM2G058754					GRMZM2G060207			XLOC_015264
GRMZM2G058758_T01	GRMZM2G058758					GRMZM2G060241			XLOC_015272
GRMZM2G058787_T01	GRMZM2G058787					GRMZM2G060280			XLOC_015273
GRMZM2G058797_T01	GRMZM2G058797					GRMZM2G060284			XLOC_015276
GRMZM2G058804_T01	GRMZM2G058804					GRMZM2G060335			XLOC_015280
GRMZM2G058851_T01	GRMZM2G058851					GRMZM2G060368			XLOC_015281
GRMZM2G058888_T01	GRMZM2G058888					GRMZM2G060385			XLOC_015283
GRMZM2G058896_T01	GRMZM2G058896					GRMZM2G060446			XLOC_015286
GRMZM2G058897_T01	GRMZM2G058897					GRMZM2G060460			XLOC_015288
GRMZM2G058900_T06	GRMZM2G058900					GRMZM2G060473			XLOC_015293
GRMZM2G059048_T01	GRMZM2G059048					GRMZM2G060504			XLOC_015298
GRMZM2G059064_T02	GRMZM2G059064					GRMZM2G060534			XLOC_015308
GRMZM2G059111_T01	GRMZM2G059111					GRMZM2G060560			XLOC_015310
GRMZM2G059167_T01	GRMZM2G059167					GRMZM2G060567			XLOC_015315
GRMZM2G059169_T01	GRMZM2G059169					GRMZM2G060589			XLOC_015324
GRMZM2G059176_T01	GRMZM2G059176					GRMZM2G060596			XLOC_015335
GRMZM2G059199_T01	GRMZM2G059199					GRMZM2G060610			XLOC_015337
GRMZM2G059207_T01	GRMZM2G059207					GRMZM2G060620			XLOC_015348
GRMZM2G059223_T01	GRMZM2G059223					GRMZM2G060647			XLOC_015349
GRMZM2G059229_T01	GRMZM2G059229					GRMZM2G060668			XLOC_015350
GRMZM2G059268_T01	GRMZM2G059268					GRMZM2G060669			XLOC_015351
GRMZM2G059278_T02	GRMZM2G059278					GRMZM2G060672			XLOC_015352
GRMZM2G059293_T01	GRMZM2G059293					GRMZM2G060677			XLOC_015353
GRMZM2G059306_T02	GRMZM2G059306					GRMZM2G060715			XLOC_015358
GRMZM2G059380_T01	GRMZM2G059380					GRMZM2G060726			XLOC_015373
GRMZM2G059441_T01	GRMZM2G059441					GRMZM2G060792			XLOC_015375
GRMZM2G059456_T01	GRMZM2G059456					GRMZM2G060827			XLOC_015377
GRMZM2G059488_T01	GRMZM2G059488					GRMZM2G060839			XLOC_015379
GRMZM2G059526_T01	GRMZM2G059526					GRMZM2G060850			XLOC_015385
GRMZM2G059553_T01	GRMZM2G059553					GRMZM2G060928			XLOC_015386
GRMZM2G059580_T04	GRMZM2G059580					GRMZM2G060931			XLOC_015389
GRMZM2G059665_T01	GRMZM2G059665					GRMZM2G060956			XLOC_015396
GRMZM2G059675_T01	GRMZM2G059675					GRMZM2G060996			XLOC_015399
GRMZM2G059683_T01	GRMZM2G059683					GRMZM2G061038			XLOC_015400
GRMZM2G059703_T01	GRMZM2G059703					GRMZM2G061071			XLOC_015416
GRMZM2G059730_T01	GRMZM2G059730					GRMZM2G061074			XLOC_015418
GRMZM2G059758_T01	GRMZM2G059758					GRMZM2G061080			XLOC_015423
GRMZM2G059759_T01	GRMZM2G059759					GRMZM2G061085			XLOC_015427
GRMZM2G059818_T03	GRMZM2G059818					GRMZM2G061111			XLOC_015430
GRMZM2G059842_T01	GRMZM2G059842					GRMZM2G061139			XLOC_015438
GRMZM2G059849_T01	GRMZM2G059849					GRMZM2G061172			XLOC_015439
GRMZM2G059860_T01	GRMZM2G059860					GRMZM2G061198			XLOC_015451
GRMZM2G059863_T01	GRMZM2G059863					GRMZM2G061250			XLOC_015453
GRMZM2G059927_T01	GRMZM2G059927					GRMZM2G061315			XLOC_015457
GRMZM2G060013_T01	GRMZM2G060013					GRMZM2G061328			XLOC_015459
GRMZM2G060017_T01	GRMZM2G060017					GRMZM2G061364			XLOC_015470
GRMZM2G060119_T01	GRMZM2G060119					GRMZM2G061387			XLOC_015473
GRMZM2G060128_T01	GRMZM2G060128					GRMZM2G061439			XLOC_015478
GRMZM2G060138_T02	GRMZM2G060138					GRMZM2G061465			XLOC_015488
GRMZM2G060207_T01	GRMZM2G060207					GRMZM2G061558			XLOC_015491
GRMZM2G060241_T01	GRMZM2G060241					GRMZM2G061564			XLOC_015492
GRMZM2G060280_T01	GRMZM2G060280					GRMZM2G061613			XLOC_015494
GRMZM2G060284_T03	GRMZM2G060284					GRMZM2G061668			XLOC_015497
GRMZM2G060335_T01	GRMZM2G060335					GRMZM2G061728			XLOC_015502
GRMZM2G060368_T01	GRMZM2G060368					GRMZM2G061771			XLOC_015503
GRMZM2G060385_T01	GRMZM2G060385					GRMZM2G061817			XLOC_015504
GRMZM2G060446_T01	GRMZM2G060446					GRMZM2G061882			XLOC_015507
GRMZM2G060460_T01	GRMZM2G060460					GRMZM2G061915			XLOC_015508
GRMZM2G060473_T01	GRMZM2G060473					GRMZM2G061954			XLOC_015515
GRMZM2G060504_T01	GRMZM2G060504					GRMZM2G061983			XLOC_015516
GRMZM2G060534_T01	GRMZM2G060534					GRMZM2G062058			XLOC_015524
GRMZM2G060560_T01	GRMZM2G060560					GRMZM2G062192			XLOC_015526
GRMZM2G060567_T02	GRMZM2G060567					GRMZM2G062226			XLOC_015529
GRMZM2G060589_T01	GRMZM2G060589					GRMZM2G062245			XLOC_015531
GRMZM2G060596_T01	GRMZM2G060596					GRMZM2G062410			XLOC_015532
GRMZM2G060610_T01	GRMZM2G060610					GRMZM2G062434			XLOC_015540
GRMZM2G060620_T01	GRMZM2G060620					GRMZM2G062478			XLOC_015554
GRMZM2G060647_T02	GRMZM2G060647					GRMZM2G062479			XLOC_015558
GRMZM2G060668_T01	GRMZM2G060668					GRMZM2G062502			XLOC_015559
GRMZM2G060669_T06	GRMZM2G060669					GRMZM2G062507			XLOC_015560
GRMZM2G060672_T01	GRMZM2G060672					GRMZM2G062509			XLOC_015561
GRMZM2G060677_T01	GRMZM2G060677					GRMZM2G062546			XLOC_015564
GRMZM2G060715_T01	GRMZM2G060715					GRMZM2G062565			XLOC_015565
GRMZM2G060726_T03	GRMZM2G060726					GRMZM2G062584			XLOC_015566
GRMZM2G060726_T04	GRMZM2G060726					GRMZM2G062633			XLOC_015567
GRMZM2G060792_T01	GRMZM2G060792					GRMZM2G062676			XLOC_015573
GRMZM2G060827_T01	GRMZM2G060827					GRMZM2G062680			XLOC_015576
GRMZM2G060827_T02	GRMZM2G060827					GRMZM2G062701			XLOC_015583
GRMZM2G060839_T01	GRMZM2G060839					GRMZM2G062740			XLOC_015586
GRMZM2G060850_T01	GRMZM2G060850					GRMZM2G062745			XLOC_015587
GRMZM2G060928_T01	GRMZM2G060928					GRMZM2G062777			XLOC_015589
GRMZM2G060931_T01	GRMZM2G060931					GRMZM2G062796			XLOC_015590
GRMZM2G060956_T01	GRMZM2G060956					GRMZM2G062932			XLOC_015596
GRMZM2G060996_T01	GRMZM2G060996					GRMZM2G062938			XLOC_015609
GRMZM2G061038_T01	GRMZM2G061038					GRMZM2G063073			XLOC_015612
GRMZM2G061071_T01	GRMZM2G061071					GRMZM2G063077			XLOC_015614
GRMZM2G061074_T01	GRMZM2G061074					GRMZM2G063156			XLOC_015615
GRMZM2G061080_T01	GRMZM2G061080					GRMZM2G063199			XLOC_015625
GRMZM2G061085_T01	GRMZM2G061085					GRMZM2G063210			XLOC_015630
GRMZM2G061111_T01	GRMZM2G061111					GRMZM2G063216			XLOC_015634
GRMZM2G061139_T01	GRMZM2G061139					GRMZM2G063250			XLOC_015648
GRMZM2G061172_T01	GRMZM2G061172					GRMZM2G063253			XLOC_015649
GRMZM2G061198_T01	GRMZM2G061198					GRMZM2G063353			XLOC_015650
GRMZM2G061250_T01	GRMZM2G061250					GRMZM2G063440			XLOC_015667
GRMZM2G061315_T01	GRMZM2G061315					GRMZM2G063476			XLOC_015669
GRMZM2G061328_T01	GRMZM2G061328					GRMZM2G063486			XLOC_015677
GRMZM2G061364_T01	GRMZM2G061364					GRMZM2G063508			XLOC_015682
GRMZM2G061387_T01	GRMZM2G061387					GRMZM2G063516			XLOC_015683
GRMZM2G061439_T01	GRMZM2G061439					GRMZM2G063528			XLOC_015684
GRMZM2G061465_T02	GRMZM2G061465					GRMZM2G063611			XLOC_015686
GRMZM2G061465_T04	GRMZM2G061465					GRMZM2G063654			XLOC_015687
GRMZM2G061558_T01	GRMZM2G061558					GRMZM2G063679			XLOC_015691
GRMZM2G061564_T01	GRMZM2G061564					GRMZM2G063763			XLOC_015701
GRMZM2G061613_T01	GRMZM2G061613					GRMZM2G063783			XLOC_015702
GRMZM2G061668_T01	GRMZM2G061668					GRMZM2G063859			XLOC_015703
GRMZM2G061728_T04	GRMZM2G061728					GRMZM2G063878			XLOC_015706
GRMZM2G061771_T01	GRMZM2G061771					GRMZM2G063912			XLOC_015707
GRMZM2G061817_T03	GRMZM2G061817					GRMZM2G063929			XLOC_015731
GRMZM2G061882_T01	GRMZM2G061882					GRMZM2G063945			XLOC_015734
GRMZM2G061915_T01	GRMZM2G061915					GRMZM2G064008			XLOC_015739
GRMZM2G061954_T01	GRMZM2G061954					GRMZM2G064012			XLOC_015740
GRMZM2G061983_T01	GRMZM2G061983					GRMZM2G064030			XLOC_015744
GRMZM2G062058_T01	GRMZM2G062058					GRMZM2G064059			XLOC_015745
GRMZM2G062192_T01	GRMZM2G062192					GRMZM2G064069			XLOC_015750
GRMZM2G062226_T01	GRMZM2G062226					GRMZM2G064079			XLOC_015755
GRMZM2G062245_T01	GRMZM2G062245					GRMZM2G064083			XLOC_015756
GRMZM2G062245_T02	GRMZM2G062245					GRMZM2G064125			XLOC_015758
GRMZM2G062410_T01	GRMZM2G062410					GRMZM2G064175			XLOC_015779
GRMZM2G062434_T01	GRMZM2G062434					GRMZM2G064219			XLOC_015957
GRMZM2G062478_T01	GRMZM2G062478					GRMZM2G064282			XLOC_016073
GRMZM2G062479_T01	GRMZM2G062479					GRMZM2G064311			XLOC_016164
GRMZM2G062502_T01	GRMZM2G062502					GRMZM2G064370			XLOC_016192
GRMZM2G062507_T01	GRMZM2G062507					GRMZM2G064377			XLOC_016226
GRMZM2G062509_T01	GRMZM2G062509					GRMZM2G064487			XLOC_016299
GRMZM2G062546_T01	GRMZM2G062546					GRMZM2G064544			XLOC_016306
GRMZM2G062565_T01	GRMZM2G062565					GRMZM2G064659			XLOC_016589
GRMZM2G062584_T01	GRMZM2G062584					GRMZM2G064784			XLOC_016592
GRMZM2G062633_T01	GRMZM2G062633					GRMZM2G064791			XLOC_016641
GRMZM2G062676_T01	GRMZM2G062676					GRMZM2G064818			XLOC_016662
GRMZM2G062680_T01	GRMZM2G062680					GRMZM2G064829			XLOC_016668
GRMZM2G062701_T01	GRMZM2G062701					GRMZM2G064885			XLOC_016738
GRMZM2G062740_T01	GRMZM2G062740					GRMZM2G064919			XLOC_016780
GRMZM2G062745_T01	GRMZM2G062745					GRMZM2G064921			XLOC_016871
GRMZM2G062777_T03	GRMZM2G062777					GRMZM2G064988			XLOC_016874
GRMZM2G062777_T04	GRMZM2G062777					GRMZM2G064989			XLOC_016889
GRMZM2G062796_T01	GRMZM2G062796					GRMZM2G065080			XLOC_016892
GRMZM2G062932_T01	GRMZM2G062932					GRMZM2G065101			XLOC_016899
GRMZM2G062938_T01	GRMZM2G062938					GRMZM2G065119			XLOC_016904
GRMZM2G063073_T01	GRMZM2G063073					GRMZM2G065162			XLOC_016915
GRMZM2G063077_T01	GRMZM2G063077					GRMZM2G065201			XLOC_016970
GRMZM2G063156_T01	GRMZM2G063156					GRMZM2G065255			XLOC_016991
GRMZM2G063199_T01	GRMZM2G063199					GRMZM2G065261			XLOC_017011
GRMZM2G063210_T01	GRMZM2G063210					GRMZM2G065279			XLOC_017024
GRMZM2G063216_T04	GRMZM2G063216					GRMZM2G065323			XLOC_017103
GRMZM2G063250_T01	GRMZM2G063250					GRMZM2G065344			XLOC_017282
GRMZM2G063253_T05	GRMZM2G063253					GRMZM2G065379			XLOC_017343
GRMZM2G063353_T01	GRMZM2G063353					GRMZM2G065456			XLOC_017415
GRMZM2G063440_T01	GRMZM2G063440					GRMZM2G065468			XLOC_017419
GRMZM2G063476_T01	GRMZM2G063476					GRMZM2G065629			XLOC_017574
GRMZM2G063486_T01	GRMZM2G063486					GRMZM2G065643			XLOC_017671
GRMZM2G063508_T01	GRMZM2G063508					GRMZM2G065657			XLOC_017685
GRMZM2G063516_T01	GRMZM2G063516					GRMZM2G065731			XLOC_017740
GRMZM2G063528_T01	GRMZM2G063528					GRMZM2G065762			XLOC_017881
GRMZM2G063611_T01	GRMZM2G063611					GRMZM2G065792			XLOC_018044
GRMZM2G063654_T01	GRMZM2G063654					GRMZM2G065800			XLOC_018074
GRMZM2G063679_T02	GRMZM2G063679					GRMZM2G065812			XLOC_018118
GRMZM2G063679_T03	GRMZM2G063679					GRMZM2G065825			XLOC_018278
GRMZM2G063679_T04	GRMZM2G063679					GRMZM2G065842			XLOC_018297
GRMZM2G063763_T01	GRMZM2G063763					GRMZM2G065846			XLOC_018305
GRMZM2G063783_T01	GRMZM2G063783					GRMZM2G065869			XLOC_018309
GRMZM2G063859_T01	GRMZM2G063859					GRMZM2G065891			XLOC_018373
GRMZM2G063878_T01	GRMZM2G063878					GRMZM2G065908			XLOC_018400
GRMZM2G063912_T01	GRMZM2G063912					GRMZM2G065910			XLOC_018436
GRMZM2G063929_T01	GRMZM2G063929					GRMZM2G065975			XLOC_018529
GRMZM2G063945_T01	GRMZM2G063945					GRMZM2G065979			XLOC_018588
GRMZM2G063945_T03	GRMZM2G063945					GRMZM2G065992			XLOC_018783
GRMZM2G064008_T01	GRMZM2G064008					GRMZM2G065997			XLOC_018838
GRMZM2G064012_T01	GRMZM2G064012					GRMZM2G066011			XLOC_018995
GRMZM2G064030_T01	GRMZM2G064030					GRMZM2G066063			XLOC_019077
GRMZM2G064059_T01	GRMZM2G064059					GRMZM2G066081			XLOC_019095
GRMZM2G064069_T01	GRMZM2G064069					GRMZM2G066159			XLOC_019135
GRMZM2G064079_T01	GRMZM2G064079					GRMZM2G066197			XLOC_019180
GRMZM2G064083_T01	GRMZM2G064083					GRMZM2G066245			XLOC_019352
GRMZM2G064125_T01	GRMZM2G064125					GRMZM2G066323			XLOC_019518
GRMZM2G064175_T01	GRMZM2G064175					GRMZM2G066333			XLOC_019520
GRMZM2G064219_T01	GRMZM2G064219					GRMZM2G066340			XLOC_019552
GRMZM2G064282_T01	GRMZM2G064282					GRMZM2G066406			XLOC_019567
GRMZM2G064311_T01	GRMZM2G064311					GRMZM2G066410			XLOC_019568
GRMZM2G064370_T01	GRMZM2G064370					GRMZM2G066522			XLOC_019672
GRMZM2G064377_T01	GRMZM2G064377					GRMZM2G066538			XLOC_019727
GRMZM2G064487_T01	GRMZM2G064487					GRMZM2G066544			XLOC_019744
GRMZM2G064544_T01	GRMZM2G064544					GRMZM2G066551			XLOC_019778
GRMZM2G064659_T01	GRMZM2G064659					GRMZM2G066606			XLOC_019784
GRMZM2G064784_T01	GRMZM2G064784					GRMZM2G066631			XLOC_019822
GRMZM2G064791_T01	GRMZM2G064791					GRMZM2G066708			XLOC_019875
GRMZM2G064818_T01	GRMZM2G064818					GRMZM2G066720			XLOC_019880
GRMZM2G064829_T01	GRMZM2G064829					GRMZM2G066761			XLOC_019907
GRMZM2G064885_T02	GRMZM2G064885					GRMZM2G066872			XLOC_019908
GRMZM2G064919_T01	GRMZM2G064919					GRMZM2G066932			XLOC_019921
GRMZM2G064921_T01	GRMZM2G064921					GRMZM2G067002			XLOC_019956
GRMZM2G064988_T01	GRMZM2G064988					GRMZM2G067016			XLOC_019970
GRMZM2G064988_T04	GRMZM2G064988					GRMZM2G067038			XLOC_020014
GRMZM2G064989_T01	GRMZM2G064989					GRMZM2G067055			XLOC_020066
GRMZM2G065080_T01	GRMZM2G065080					GRMZM2G067072			XLOC_020127
GRMZM2G065101_T01	GRMZM2G065101					GRMZM2G067081			XLOC_020209
GRMZM2G065119_T01	GRMZM2G065119					GRMZM2G067135			XLOC_020276
GRMZM2G065162_T01	GRMZM2G065162					GRMZM2G067151			XLOC_020297
GRMZM2G065201_T01	GRMZM2G065201					GRMZM2G067207			XLOC_020324
GRMZM2G065255_T01	GRMZM2G065255					GRMZM2G067262			XLOC_020361
GRMZM2G065261_T01	GRMZM2G065261					GRMZM2G067271			XLOC_020382
GRMZM2G065279_T01	GRMZM2G065279					GRMZM2G067379			XLOC_020496
GRMZM2G065323_T01	GRMZM2G065323					GRMZM2G067388			XLOC_020789
GRMZM2G065344_T01	GRMZM2G065344					GRMZM2G067417			XLOC_020822
GRMZM2G065379_T01	GRMZM2G065379					GRMZM2G067448			XLOC_020910
GRMZM2G065456_T02	GRMZM2G065456					GRMZM2G067493			XLOC_020950
GRMZM2G065468_T01	GRMZM2G065468					GRMZM2G067495			XLOC_020952
GRMZM2G065629_T01	GRMZM2G065629					GRMZM2G067535			XLOC_020991
GRMZM2G065643_T01	GRMZM2G065643					GRMZM2G067551			XLOC_021056
GRMZM2G065657_T01	GRMZM2G065657					GRMZM2G067553			XLOC_021171
GRMZM2G065731_T01	GRMZM2G065731					GRMZM2G067589			XLOC_021193
GRMZM2G065762_T01	GRMZM2G065762					GRMZM2G067640			XLOC_021197
GRMZM2G065792_T01	GRMZM2G065792					GRMZM2G067642			XLOC_021198
GRMZM2G065800_T01	GRMZM2G065800					GRMZM2G067648			XLOC_021204
GRMZM2G065800_T02	GRMZM2G065800					GRMZM2G067681			XLOC_021205
GRMZM2G065812_T01	GRMZM2G065812					GRMZM2G067688			XLOC_021208
GRMZM2G065825_T01	GRMZM2G065825					GRMZM2G067707			XLOC_021210
GRMZM2G065842_T01	GRMZM2G065842					GRMZM2G067716			XLOC_021211
GRMZM2G065846_T01	GRMZM2G065846					GRMZM2G067767			XLOC_021214
GRMZM2G065869_T02	GRMZM2G065869					GRMZM2G067808			XLOC_021217
GRMZM2G065869_T03	GRMZM2G065869					GRMZM2G067812			XLOC_021220
GRMZM2G065891_T01	GRMZM2G065891					GRMZM2G067825			XLOC_021222
GRMZM2G065908_T05	GRMZM2G065908					GRMZM2G067836			XLOC_021229
GRMZM2G065910_T01	GRMZM2G065910					GRMZM2G067889			XLOC_021230
GRMZM2G065975_T01	GRMZM2G065975					GRMZM2G067904			XLOC_021245
GRMZM2G065979_T01	GRMZM2G065979					GRMZM2G067972			XLOC_021246
GRMZM2G065992_T01	GRMZM2G065992					GRMZM2G068019			XLOC_021247
GRMZM2G065997_T01	GRMZM2G065997					GRMZM2G068081			XLOC_021254
GRMZM2G066011_T01	GRMZM2G066011					GRMZM2G068106			XLOC_021270
GRMZM2G066063_T01	GRMZM2G066063					GRMZM2G068108			XLOC_021277
GRMZM2G066081_T01	GRMZM2G066081					GRMZM2G068137			XLOC_021278
GRMZM2G066159_T01	GRMZM2G066159					GRMZM2G068226			XLOC_021279
GRMZM2G066197_T02	GRMZM2G066197					GRMZM2G068282			XLOC_021286
GRMZM2G066245_T01	GRMZM2G066245					GRMZM2G068284			XLOC_021287
GRMZM2G066323_T01	GRMZM2G066323					GRMZM2G068285			XLOC_021288
GRMZM2G066333_T01	GRMZM2G066333					GRMZM2G068406			XLOC_021290
GRMZM2G066340_T01	GRMZM2G066340					GRMZM2G068519			XLOC_021291
GRMZM2G066406_T01	GRMZM2G066406					GRMZM2G068527			XLOC_021294
GRMZM2G066410_T01	GRMZM2G066410					GRMZM2G068531			XLOC_021298
GRMZM2G066522_T01	GRMZM2G066522					GRMZM2G068547			XLOC_021300
GRMZM2G066538_T01	GRMZM2G066538					GRMZM2G068566			XLOC_021301
GRMZM2G066544_T01	GRMZM2G066544					GRMZM2G068579			XLOC_021303
GRMZM2G066551_T01	GRMZM2G066551					GRMZM2G068810			XLOC_021309
GRMZM2G066606_T01	GRMZM2G066606					GRMZM2G068846			XLOC_021311
GRMZM2G066631_T01	GRMZM2G066631					GRMZM2G068868			XLOC_021312
GRMZM2G066708_T01	GRMZM2G066708					GRMZM2G068874			XLOC_021315
GRMZM2G066720_T01	GRMZM2G066720					GRMZM2G068916			XLOC_021316
GRMZM2G066761_T01	GRMZM2G066761					GRMZM2G068919			XLOC_021320
GRMZM2G066872_T01	GRMZM2G066872					GRMZM2G068936			XLOC_021322
GRMZM2G066932_T01	GRMZM2G066932					GRMZM2G068996			XLOC_021357
GRMZM2G067002_T01	GRMZM2G067002					GRMZM2G069034			XLOC_021358
GRMZM2G067016_T01	GRMZM2G067016					GRMZM2G069084			XLOC_021359
GRMZM2G067038_T01	GRMZM2G067038					GRMZM2G069134			XLOC_021360
GRMZM2G067055_T01	GRMZM2G067055					GRMZM2G069206			XLOC_021361
GRMZM2G067072_T02	GRMZM2G067072					GRMZM2G069236			XLOC_021363
GRMZM2G067081_T01	GRMZM2G067081					GRMZM2G069278			XLOC_021364
GRMZM2G067135_T01	GRMZM2G067135					GRMZM2G069302			XLOC_021371
GRMZM2G067151_T01	GRMZM2G067151					GRMZM2G069320			XLOC_021372
GRMZM2G067207_T01	GRMZM2G067207					GRMZM2G069322			XLOC_021375
GRMZM2G067262_T01	GRMZM2G067262					GRMZM2G069348			XLOC_021386
GRMZM2G067271_T01	GRMZM2G067271					GRMZM2G069368			XLOC_021388
GRMZM2G067379_T01	GRMZM2G067379					GRMZM2G069445			XLOC_021421
GRMZM2G067388_T01	GRMZM2G067388					GRMZM2G069462			XLOC_021426
GRMZM2G067417_T03	GRMZM2G067417					GRMZM2G069670			XLOC_021431
GRMZM2G067448_T01	GRMZM2G067448					GRMZM2G069681			XLOC_021434
GRMZM2G067493_T01	GRMZM2G067493					GRMZM2G069698			XLOC_021441
GRMZM2G067495_T01	GRMZM2G067495					GRMZM2G069740			XLOC_021443
GRMZM2G067535_T01	GRMZM2G067535					GRMZM2G069767			XLOC_021460
GRMZM2G067551_T01	GRMZM2G067551					GRMZM2G069769			XLOC_021463
GRMZM2G067553_T01	GRMZM2G067553					GRMZM2G069775			XLOC_021464
GRMZM2G067589_T01	GRMZM2G067589					GRMZM2G069820			XLOC_021466
GRMZM2G067640_T01	GRMZM2G067640					GRMZM2G069848			XLOC_021471
GRMZM2G067642_T01	GRMZM2G067642					GRMZM2G069905			XLOC_021473
GRMZM2G067648_T02	GRMZM2G067648					GRMZM2G069919			XLOC_021474
GRMZM2G067681_T01	GRMZM2G067681					GRMZM2G069935			XLOC_021482
GRMZM2G067688_T01	GRMZM2G067688					GRMZM2G069938			XLOC_021483
GRMZM2G067707_T02	GRMZM2G067707					GRMZM2G069940			XLOC_021489
GRMZM2G067716_T01	GRMZM2G067716					GRMZM2G069968			XLOC_021491
GRMZM2G067767_T01	GRMZM2G067767					GRMZM2G069974			XLOC_021495
GRMZM2G067808_T01	GRMZM2G067808					GRMZM2G069979			XLOC_021496
GRMZM2G067812_T01	GRMZM2G067812					GRMZM2G069994			XLOC_021497
GRMZM2G067825_T01	GRMZM2G067825					GRMZM2G070022			XLOC_021506
GRMZM2G067836_T01	GRMZM2G067836					GRMZM2G070051			XLOC_021511
GRMZM2G067889_T01	GRMZM2G067889					GRMZM2G070151			XLOC_021515
GRMZM2G067904_T01	GRMZM2G067904					GRMZM2G070179			XLOC_021524
GRMZM2G067972_T01	GRMZM2G067972					GRMZM2G070284			XLOC_021526
GRMZM2G068019_T01	GRMZM2G068019					GRMZM2G070302			XLOC_021527
GRMZM2G068081_T01	GRMZM2G068081					GRMZM2G070307			XLOC_021528
GRMZM2G068106_T01	GRMZM2G068106					GRMZM2G070361			XLOC_021537
GRMZM2G068108_T01	GRMZM2G068108					GRMZM2G070366			XLOC_021540
GRMZM2G068137_T01	GRMZM2G068137					GRMZM2G070399			XLOC_021546
GRMZM2G068226_T01	GRMZM2G068226					GRMZM2G070413			XLOC_021549
GRMZM2G068282_T01	GRMZM2G068282					GRMZM2G070424			XLOC_021550
GRMZM2G068284_T01	GRMZM2G068284					GRMZM2G070434			XLOC_021554
GRMZM2G068285_T01	GRMZM2G068285					GRMZM2G070462			XLOC_021559
GRMZM2G068406_T01	GRMZM2G068406					GRMZM2G070474			XLOC_021560
GRMZM2G068519_T02	GRMZM2G068519					GRMZM2G070527			XLOC_021566
GRMZM2G068527_T01	GRMZM2G068527					GRMZM2G070591			XLOC_021568
GRMZM2G068531_T03	GRMZM2G068531					GRMZM2G070690			XLOC_021576
GRMZM2G068547_T01	GRMZM2G068547					GRMZM2G070696			XLOC_021585
GRMZM2G068566_T01	GRMZM2G068566					GRMZM2G070772			XLOC_021586
GRMZM2G068566_T02	GRMZM2G068566					GRMZM2G070784			XLOC_021592
GRMZM2G068579_T01	GRMZM2G068579					GRMZM2G070788			XLOC_021601
GRMZM2G068810_T01	GRMZM2G068810					GRMZM2G070814			XLOC_021606
GRMZM2G068846_T01	GRMZM2G068846					GRMZM2G070872			XLOC_021608
GRMZM2G068868_T02	GRMZM2G068868					GRMZM2G070883			XLOC_021609
GRMZM2G068868_T03	GRMZM2G068868					GRMZM2G070916			XLOC_021613
GRMZM2G068874_T01	GRMZM2G068874					GRMZM2G070917			XLOC_021618
GRMZM2G068916_T01	GRMZM2G068916					GRMZM2G070921			XLOC_021623
GRMZM2G068919_T01	GRMZM2G068919					GRMZM2G070931			XLOC_021627
GRMZM2G068936_T03	GRMZM2G068936					GRMZM2G070952			XLOC_021635
GRMZM2G068996_T01	GRMZM2G068996					GRMZM2G070967			XLOC_021642
GRMZM2G069034_T01	GRMZM2G069034					GRMZM2G070990			XLOC_021643
GRMZM2G069084_T01	GRMZM2G069084					GRMZM2G071010			XLOC_021644
GRMZM2G069134_T01	GRMZM2G069134					GRMZM2G071017			XLOC_021645
GRMZM2G069206_T01	GRMZM2G069206					GRMZM2G071020			XLOC_021646
GRMZM2G069236_T01	GRMZM2G069236					GRMZM2G071077			XLOC_021652
GRMZM2G069236_T02	GRMZM2G069236					GRMZM2G071136			XLOC_021664
GRMZM2G069278_T01	GRMZM2G069278					GRMZM2G071142			XLOC_021665
GRMZM2G069302_T01	GRMZM2G069302					GRMZM2G071152			XLOC_021672
GRMZM2G069320_T01	GRMZM2G069320					GRMZM2G071168			XLOC_021681
GRMZM2G069322_T01	GRMZM2G069322					GRMZM2G071185			XLOC_021688
GRMZM2G069348_T01	GRMZM2G069348					GRMZM2G071247			XLOC_021692
GRMZM2G069368_T01	GRMZM2G069368					GRMZM2G071318			XLOC_021696
GRMZM2G069445_T01	GRMZM2G069445					GRMZM2G071355			XLOC_021699
GRMZM2G069462_T01	GRMZM2G069462					GRMZM2G071372			XLOC_021700
GRMZM2G069670_T01	GRMZM2G069670					GRMZM2G071407			XLOC_021704
GRMZM2G069681_T01	GRMZM2G069681					GRMZM2G071428			XLOC_021710
GRMZM2G069698_T01	GRMZM2G069698					GRMZM2G071439			XLOC_021724
GRMZM2G069740_T01	GRMZM2G069740					GRMZM2G071450			XLOC_021731
GRMZM2G069767_T01	GRMZM2G069767					GRMZM2G071532			XLOC_021741
GRMZM2G069769_T01	GRMZM2G069769					GRMZM2G071578			XLOC_021742
GRMZM2G069775_T01	GRMZM2G069775					GRMZM2G071655			XLOC_021743
GRMZM2G069820_T01	GRMZM2G069820					GRMZM2G071662			XLOC_021745
GRMZM2G069848_T01	GRMZM2G069848					GRMZM2G071698			XLOC_021746
GRMZM2G069905_T01	GRMZM2G069905					GRMZM2G071702			XLOC_021748
GRMZM2G069919_T01	GRMZM2G069919					GRMZM2G071708			XLOC_021750
GRMZM2G069935_T01	GRMZM2G069935					GRMZM2G071717			XLOC_021764
GRMZM2G069938_T01	GRMZM2G069938					GRMZM2G071786			XLOC_021768
GRMZM2G069940_T01	GRMZM2G069940					GRMZM2G071848			XLOC_021771
GRMZM2G069968_T01	GRMZM2G069968					GRMZM2G071851			XLOC_021778
GRMZM2G069974_T01	GRMZM2G069974					GRMZM2G071869			XLOC_021787
GRMZM2G069979_T01	GRMZM2G069979					GRMZM2G071990			XLOC_021791
GRMZM2G069994_T01	GRMZM2G069994					GRMZM2G072048			XLOC_021795
GRMZM2G070022_T01	GRMZM2G070022					GRMZM2G072088			XLOC_021796
GRMZM2G070051_T01	GRMZM2G070051					GRMZM2G072119			XLOC_021798
GRMZM2G070151_T01	GRMZM2G070151					GRMZM2G072203			XLOC_021799
GRMZM2G070179_T01	GRMZM2G070179					GRMZM2G072223			XLOC_021800
GRMZM2G070284_T04	GRMZM2G070284					GRMZM2G072266			XLOC_021802
GRMZM2G070302_T01	GRMZM2G070302					GRMZM2G072275			XLOC_021804
GRMZM2G070302_T02	GRMZM2G070302					GRMZM2G072296			XLOC_021805
GRMZM2G070307_T01	GRMZM2G070307					GRMZM2G072382			XLOC_021810
GRMZM2G070361_T01	GRMZM2G070361					GRMZM2G072392			XLOC_021819
GRMZM2G070366_T01	GRMZM2G070366					GRMZM2G072432			XLOC_021820
GRMZM2G070399_T01	GRMZM2G070399					GRMZM2G072459			XLOC_021836
GRMZM2G070413_T01	GRMZM2G070413					GRMZM2G072485			XLOC_021842
GRMZM2G070424_T01	GRMZM2G070424					GRMZM2G072571			XLOC_021845
GRMZM2G070434_T01	GRMZM2G070434					GRMZM2G072606			XLOC_021848
GRMZM2G070462_T01	GRMZM2G070462					GRMZM2G072609			XLOC_021852
GRMZM2G070474_T01	GRMZM2G070474					GRMZM2G072620			XLOC_021858
GRMZM2G070527_T01	GRMZM2G070527					GRMZM2G072625			XLOC_021865
GRMZM2G070591_T01	GRMZM2G070591					GRMZM2G072652			XLOC_021869
GRMZM2G070690_T01	GRMZM2G070690					GRMZM2G072655			XLOC_021875
GRMZM2G070696_T01	GRMZM2G070696					GRMZM2G072717			XLOC_021876
GRMZM2G070772_T01	GRMZM2G070772					GRMZM2G072731			XLOC_021886
GRMZM2G070784_T01	GRMZM2G070784					GRMZM2G072741			XLOC_021887
GRMZM2G070788_T01	GRMZM2G070788					GRMZM2G072746			XLOC_021889
GRMZM2G070814_T01	GRMZM2G070814					GRMZM2G072760			XLOC_021890
GRMZM2G070872_T01	GRMZM2G070872					GRMZM2G072772			XLOC_021895
GRMZM2G070883_T01	GRMZM2G070883					GRMZM2G072773			XLOC_021897
GRMZM2G070916_T01	GRMZM2G070916					GRMZM2G072785			XLOC_021898
GRMZM2G070917_T01	GRMZM2G070917					GRMZM2G072787			XLOC_021900
GRMZM2G070921_T01	GRMZM2G070921					GRMZM2G072801			XLOC_021915
GRMZM2G070931_T01	GRMZM2G070931					GRMZM2G072814			XLOC_021928
GRMZM2G070952_T01	GRMZM2G070952					GRMZM2G072823			XLOC_021932
GRMZM2G070967_T01	GRMZM2G070967					GRMZM2G072870			XLOC_021933
GRMZM2G070990_T01	GRMZM2G070990					GRMZM2G072898			XLOC_021934
GRMZM2G071010_T04	GRMZM2G071010					GRMZM2G072902			XLOC_021938
GRMZM2G071017_T01	GRMZM2G071017					GRMZM2G072938			XLOC_021939
GRMZM2G071020_T01	GRMZM2G071020					GRMZM2G072945			XLOC_021942
GRMZM2G071077_T01	GRMZM2G071077					GRMZM2G072964			XLOC_021943
GRMZM2G071136_T01	GRMZM2G071136					GRMZM2G072987			XLOC_021944
GRMZM2G071142_T01	GRMZM2G071142					GRMZM2G073030			XLOC_021946
GRMZM2G071152_T01	GRMZM2G071152					GRMZM2G073038			XLOC_021950
GRMZM2G071168_T01	GRMZM2G071168					GRMZM2G073140			XLOC_021952
GRMZM2G071185_T01	GRMZM2G071185					GRMZM2G073150			XLOC_021953
GRMZM2G071247_T01	GRMZM2G071247					GRMZM2G073155			XLOC_021955
GRMZM2G071318_T01	GRMZM2G071318					GRMZM2G073212			XLOC_021956
GRMZM2G071355_T01	GRMZM2G071355					GRMZM2G073253			XLOC_021957
GRMZM2G071372_T01	GRMZM2G071372					GRMZM2G073298			XLOC_021959
GRMZM2G071407_T01	GRMZM2G071407					GRMZM2G073300			XLOC_021960
GRMZM2G071428_T01	GRMZM2G071428					GRMZM2G073341			XLOC_021962
GRMZM2G071439_T01	GRMZM2G071439					GRMZM2G073356			XLOC_021963
GRMZM2G071439_T02	GRMZM2G071439					GRMZM2G073386			XLOC_021971
GRMZM2G071450_T02	GRMZM2G071450					GRMZM2G073415			XLOC_021976
GRMZM2G071532_T01	GRMZM2G071532					GRMZM2G073424			XLOC_021977
GRMZM2G071578_T01	GRMZM2G071578					GRMZM2G073508			XLOC_021978
GRMZM2G071655_T01	GRMZM2G071655					GRMZM2G073515			XLOC_021979
GRMZM2G071662_T01	GRMZM2G071662					GRMZM2G073543			XLOC_021982
GRMZM2G071698_T01	GRMZM2G071698					GRMZM2G073567			XLOC_021984
GRMZM2G071698_T02	GRMZM2G071698					GRMZM2G073711			XLOC_021986
GRMZM2G071698_T03	GRMZM2G071698					GRMZM2G073792			XLOC_021989
GRMZM2G071702_T01	GRMZM2G071702					GRMZM2G073819			XLOC_021992
GRMZM2G071708_T01	GRMZM2G071708					GRMZM2G073828			XLOC_022000
GRMZM2G071717_T01	GRMZM2G071717					GRMZM2G073842			XLOC_022005
GRMZM2G071786_T01	GRMZM2G071786					GRMZM2G073865			XLOC_022010
GRMZM2G071848_T01	GRMZM2G071848					GRMZM2G073934			XLOC_022011
GRMZM2G071851_T02	GRMZM2G071851					GRMZM2G073951			XLOC_022012
GRMZM2G071869_T03	GRMZM2G071869					GRMZM2G073994			XLOC_022018
GRMZM2G071990_T01	GRMZM2G071990					GRMZM2G074028			XLOC_022019
GRMZM2G072048_T01	GRMZM2G072048					GRMZM2G074050			XLOC_022021
GRMZM2G072088_T02	GRMZM2G072088					GRMZM2G074057			XLOC_022022
GRMZM2G072119_T01	GRMZM2G072119					GRMZM2G074102			XLOC_022023
GRMZM2G072203_T01	GRMZM2G072203					GRMZM2G074168			XLOC_022027
GRMZM2G072223_T01	GRMZM2G072223					GRMZM2G074200			XLOC_022028
GRMZM2G072266_T01	GRMZM2G072266					GRMZM2G074205			XLOC_022029
GRMZM2G072275_T01	GRMZM2G072275					GRMZM2G074213			XLOC_022031
GRMZM2G072296_T01	GRMZM2G072296					GRMZM2G074263			XLOC_022036
GRMZM2G072382_T01	GRMZM2G072382					GRMZM2G074293			XLOC_022037
GRMZM2G072392_T01	GRMZM2G072392					GRMZM2G074302			XLOC_022038
GRMZM2G072432_T01	GRMZM2G072432					GRMZM2G074334			XLOC_022041
GRMZM2G072459_T01	GRMZM2G072459					GRMZM2G074345			XLOC_022043
GRMZM2G072485_T01	GRMZM2G072485					GRMZM2G074366			XLOC_022047
GRMZM2G072571_T01	GRMZM2G072571					GRMZM2G074368			XLOC_022051
GRMZM2G072606_T01	GRMZM2G072606					GRMZM2G074369			XLOC_022054
GRMZM2G072609_T01	GRMZM2G072609					GRMZM2G074383			XLOC_022058
GRMZM2G072620_T01	GRMZM2G072620					GRMZM2G074390			XLOC_022060
GRMZM2G072625_T01	GRMZM2G072625					GRMZM2G074398			XLOC_022072
GRMZM2G072652_T01	GRMZM2G072652					GRMZM2G074422			XLOC_022075
GRMZM2G072655_T01	GRMZM2G072655					GRMZM2G074464			XLOC_022077
GRMZM2G072717_T01	GRMZM2G072717					GRMZM2G074536			XLOC_022084
GRMZM2G072731_T01	GRMZM2G072731					GRMZM2G074615			XLOC_022086
GRMZM2G072741_T01	GRMZM2G072741					GRMZM2G074648			XLOC_022099
GRMZM2G072746_T01	GRMZM2G072746					GRMZM2G074651			XLOC_022100
GRMZM2G072760_T02	GRMZM2G072760					GRMZM2G074658			XLOC_022101
GRMZM2G072772_T01	GRMZM2G072772					GRMZM2G074677			XLOC_022106
GRMZM2G072773_T01	GRMZM2G072773					GRMZM2G074719			XLOC_022107
GRMZM2G072785_T01	GRMZM2G072785					GRMZM2G074725			XLOC_022109
GRMZM2G072787_T01	GRMZM2G072787					GRMZM2G074835			XLOC_022116
GRMZM2G072801_T01	GRMZM2G072801					GRMZM2G074881			XLOC_022120
GRMZM2G072814_T01	GRMZM2G072814					GRMZM2G074887			XLOC_022121
GRMZM2G072823_T01	GRMZM2G072823					GRMZM2G074898			XLOC_022123
GRMZM2G072870_T01	GRMZM2G072870					GRMZM2G074899			XLOC_022126
GRMZM2G072898_T03	GRMZM2G072898					GRMZM2G074917			XLOC_022127
GRMZM2G072902_T01	GRMZM2G072902					GRMZM2G074920			XLOC_022130
GRMZM2G072938_T01	GRMZM2G072938					GRMZM2G074961			XLOC_022131
GRMZM2G072945_T01	GRMZM2G072945					GRMZM2G074965			XLOC_022139
GRMZM2G072964_T01	GRMZM2G072964					GRMZM2G075071			XLOC_022142
GRMZM2G072987_T01	GRMZM2G072987					GRMZM2G075110			XLOC_022145
GRMZM2G073030_T01	GRMZM2G073030					GRMZM2G075126			XLOC_022146
GRMZM2G073038_T01	GRMZM2G073038					GRMZM2G075217			XLOC_022149
GRMZM2G073140_T01	GRMZM2G073140					GRMZM2G075251			XLOC_022151
GRMZM2G073150_T02	GRMZM2G073150					GRMZM2G075272			XLOC_022152
GRMZM2G073150_T03	GRMZM2G073150					GRMZM2G075288			XLOC_022153
GRMZM2G073155_T01	GRMZM2G073155					GRMZM2G075345			XLOC_022162
GRMZM2G073212_T01	GRMZM2G073212					GRMZM2G075370			XLOC_022170
GRMZM2G073253_T01	GRMZM2G073253					GRMZM2G075382			XLOC_022172
GRMZM2G073298_T01	GRMZM2G073298					GRMZM2G075430			XLOC_022180
GRMZM2G073300_T02	GRMZM2G073300					GRMZM2G075459			XLOC_022182
GRMZM2G073341_T01	GRMZM2G073341					GRMZM2G075463			XLOC_022186
GRMZM2G073356_T01	GRMZM2G073356					GRMZM2G075524			XLOC_022192
GRMZM2G073386_T01	GRMZM2G073386					GRMZM2G075584			XLOC_022196
GRMZM2G073415_T04	GRMZM2G073415					GRMZM2G075590			XLOC_022197
GRMZM2G073424_T01	GRMZM2G073424					GRMZM2G075597			XLOC_022198
GRMZM2G073508_T01	GRMZM2G073508					GRMZM2G075634			XLOC_022202
GRMZM2G073515_T01	GRMZM2G073515					GRMZM2G075646			XLOC_022203
GRMZM2G073543_T01	GRMZM2G073543					GRMZM2G075653			XLOC_022208
GRMZM2G073567_T02	GRMZM2G073567					GRMZM2G075657			XLOC_022209
GRMZM2G073711_T01	GRMZM2G073711					GRMZM2G075660			XLOC_022228
GRMZM2G073792_T03	GRMZM2G073792					GRMZM2G075681			XLOC_022233
GRMZM2G073819_T01	GRMZM2G073819					GRMZM2G075687			XLOC_022238
GRMZM2G073828_T01	GRMZM2G073828					GRMZM2G075713			XLOC_022240
GRMZM2G073842_T01	GRMZM2G073842					GRMZM2G075715			XLOC_022241
GRMZM2G073865_T01	GRMZM2G073865					GRMZM2G075722			XLOC_022252
GRMZM2G073934_T04	GRMZM2G073934					GRMZM2G075753			XLOC_022253
GRMZM2G073934_T05	GRMZM2G073934					GRMZM2G075826			XLOC_022257
GRMZM2G073951_T01	GRMZM2G073951					GRMZM2G075853			XLOC_022259
GRMZM2G073994_T01	GRMZM2G073994					GRMZM2G075866			XLOC_022263
GRMZM2G074028_T04	GRMZM2G074028					GRMZM2G075868			XLOC_022267
GRMZM2G074050_T01	GRMZM2G074050					GRMZM2G075879			XLOC_022269
GRMZM2G074057_T01	GRMZM2G074057					GRMZM2G075897			XLOC_022277
GRMZM2G074102_T02	GRMZM2G074102					GRMZM2G075904			XLOC_022282
GRMZM2G074168_T01	GRMZM2G074168					GRMZM2G075906			XLOC_022283
GRMZM2G074200_T01	GRMZM2G074200					GRMZM2G075927			XLOC_022287
GRMZM2G074205_T01	GRMZM2G074205					GRMZM2G075938			XLOC_022291
GRMZM2G074213_T01	GRMZM2G074213					GRMZM2G075992			XLOC_022292
GRMZM2G074263_T01	GRMZM2G074263					GRMZM2G076009			XLOC_022303
GRMZM2G074293_T01	GRMZM2G074293					GRMZM2G076056			XLOC_022304
GRMZM2G074302_T01	GRMZM2G074302					GRMZM2G076071			XLOC_022311
GRMZM2G074334_T01	GRMZM2G074334					GRMZM2G076137			XLOC_022313
GRMZM2G074345_T01	GRMZM2G074345					GRMZM2G076143			XLOC_022314
GRMZM2G074366_T01	GRMZM2G074366					GRMZM2G076152			XLOC_022315
GRMZM2G074368_T01	GRMZM2G074368					GRMZM2G076197			XLOC_022316
GRMZM2G074369_T01	GRMZM2G074369					GRMZM2G076232			XLOC_022317
GRMZM2G074383_T01	GRMZM2G074383					GRMZM2G076260			XLOC_022326
GRMZM2G074390_T01	GRMZM2G074390					GRMZM2G076323			XLOC_022327
GRMZM2G074398_T01	GRMZM2G074398					GRMZM2G076414			XLOC_022329
GRMZM2G074422_T01	GRMZM2G074422					GRMZM2G076428			XLOC_022332
GRMZM2G074464_T01	GRMZM2G074464					GRMZM2G076443			XLOC_022333
GRMZM2G074536_T01	GRMZM2G074536					GRMZM2G076517			XLOC_022335
GRMZM2G074615_T01	GRMZM2G074615					GRMZM2G076529			XLOC_022339
GRMZM2G074648_T01	GRMZM2G074648					GRMZM2G076533			XLOC_022340
[truncated: 18,163 more rows]

## Sheet: Sheet3
GRMZM2G000197_T01
GRMZM2G000679_T01
GRMZM2G001148_T01
GRMZM2G001296_T04
GRMZM2G001576_T01
GRMZM2G002539_T01
GRMZM2G002911_T01
GRMZM2G003115_T01
GRMZM2G006271_T01
GRMZM2G006313_T01
GRMZM2G006905_T01
GRMZM2G009286_T01
GRMZM2G009830_T01
GRMZM2G010604_T01
GRMZM2G012481_T01
GRMZM2G013534_T01
GRMZM2G013643_T01
GRMZM2G014435_T01
GRMZM2G015625_T01
GRMZM2G015714_T01
GRMZM2G015746_T01
GRMZM2G017523_T01
GRMZM2G018530_T01
GRMZM2G019591_T01
GRMZM2G020378_T01
GRMZM2G020540_T01
GRMZM2G021223_T05
GRMZM2G021580_T01
GRMZM2G021698_T01
GRMZM2G022458_T01
GRMZM2G023022_T01
GRMZM2G023971_T01
GRMZM2G024524_T01
GRMZM2G024700_T01
GRMZM2G026308_T01
GRMZM2G027589_T01
GRMZM2G028469_T01
GRMZM2G029807_T03
GRMZM2G029926_T01
GRMZM2G031487_T01
GRMZM2G031701_T01
GRMZM2G034383_T02
GRMZM2G034868_T03
GRMZM2G035568_T01
GRMZM2G036051_T01
GRMZM2G039388_T01
GRMZM2G041819_T01
GRMZM2G042636_T05
GRMZM2G042948_T01
GRMZM2G046326_T01
GRMZM2G046416_T01
GRMZM2G046937_T01
GRMZM2G047324_T01
GRMZM2G047709_T01
GRMZM2G048187_T01
GRMZM2G048356_T01
GRMZM2G048422_T01
GRMZM2G048810_T01
GRMZM2G050242_T01
GRMZM2G053121_T01
GRMZM2G053917_T04
GRMZM2G054500_T01
GRMZM2G054608_T05
GRMZM2G054715_T06
GRMZM2G055195_T01
GRMZM2G055326_T01
GRMZM2G055393_T01
GRMZM2G055535_T01
GRMZM2G056480_T01
GRMZM2G056936_T01
GRMZM2G057310_T01
GRMZM2G057628_T01
GRMZM2G058510_T01
GRMZM2G058523_T01
GRMZM2G059064_T02
GRMZM2G059293_T01
GRMZM2G059730_T01
GRMZM2G061250_T01
GRMZM2G062226_T01
GRMZM2G063440_T01
GRMZM2G065101_T01
GRMZM2G065975_T01
GRMZM2G065979_T01
GRMZM2G066761_T01
GRMZM2G067493_T01
GRMZM2G067889_T01
GRMZM2G068579_T01
GRMZM2G069084_T01
GRMZM2G069322_T01
GRMZM2G070179_T01
GRMZM2G070474_T01
GRMZM2G071020_T01
GRMZM2G071152_T01
GRMZM2G072760_T02
GRMZM2G073934_T04
GRMZM2G073934_T05
GRMZM2G074168_T01
GRMZM2G074464_T01
GRMZM2G074725_T01
GRMZM2G075288_T01
GRMZM2G075853_T01
GRMZM2G076197_T01
GRMZM2G077299_T04
GRMZM2G077452_T01
GRMZM2G078438_T01
GRMZM2G078523_T01
GRMZM2G080006_T01
GRMZM2G081383_T01
GRMZM2G082348_T01
GRMZM2G084161_T01
GRMZM2G085303_T01
GRMZM2G087913_T01
GRMZM2G089436_T01
GRMZM2G089865_T01
GRMZM2G090815_T01
GRMZM2G093950_T02
GRMZM2G094440_T01
GRMZM2G094620_T01
GRMZM2G095621_T01
GRMZM2G096279_T01
GRMZM2G097084_T01
GRMZM2G100555_T01
GRMZM2G101836_T01
GRMZM2G104416_T01
GRMZM2G104504_T02
GRMZM2G107204_T01
GRMZM2G107410_T01
GRMZM2G109702_T01
GRMZM2G110378_T06
GRMZM2G111051_T01
GRMZM2G111637_T03
GRMZM2G113709_T01
GRMZM2G114227_T01
GRMZM2G114535_T01
GRMZM2G117094_T01
GRMZM2G117592_T01
GRMZM2G117904_T01
GRMZM2G118419_T01
GRMZM2G118617_T01
GRMZM2G118817_T01
GRMZM2G119180_T01
GRMZM2G119681_T01
GRMZM2G120074_T01
GRMZM2G120333_T01
GRMZM2G120356_T01
GRMZM2G120856_T01
GRMZM2G123923_T01
GRMZM2G125392_T01
GRMZM2G125578_T01
GRMZM2G129115_T01
GRMZM2G129587_T01
GRMZM2G129795_T01
GRMZM2G130776_T01
GRMZM2G132488_T01
GRMZM2G133590_T01
GRMZM2G137169_T02
GRMZM2G137547_T01
GRMZM2G138786_T01
GRMZM2G140719_T01
GRMZM2G141112_T01
GRMZM2G141422_T01
GRMZM2G142232_T01
GRMZM2G142440_T01
GRMZM2G142967_T01
GRMZM2G146339_T01
GRMZM2G146409_T01
GRMZM2G146731_T01
GRMZM2G147020_T01
GRMZM2G147562_T01
GRMZM2G148038_T01
GRMZM2G148268_T01
GRMZM2G148405_T01
GRMZM2G149012_T01
GRMZM2G150286_T04
GRMZM2G152111_T05
GRMZM2G153248_T01
GRMZM2G153879_T01
GRMZM2G154031_T01
GRMZM2G156134_T01
GRMZM2G156808_T01
GRMZM2G157007_T02
GRMZM2G159205_T01
GRMZM2G159422_T01
GRMZM2G159663_T01
GRMZM2G161498_T01
GRMZM2G162430_T01
GRMZM2G162940_T01
GRMZM2G163232_T01
GRMZM2G163247_T03
GRMZM2G163679_T01
GRMZM2G165083_T01
GRMZM2G165119_T01
GRMZM2G165228_T01
GRMZM2G167509_T01
GRMZM2G173325_T01
GRMZM2G175041_T01
GRMZM2G175317_T01
GRMZM2G175528_T01
GRMZM2G175904_T01
GRMZM2G178100_T02
GRMZM2G178793_T01
GRMZM2G179094_T06
GRMZM2G179854_T01
GRMZM2G180435_T01
GRMZM2G302083_T01
GRMZM2G309495_T01
GRMZM2G318418_T01
GRMZM2G322080_T01
GRMZM2G335928_T01
GRMZM2G359446_T03
GRMZM2G361915_T01
GRMZM2G374643_T01
GRMZM2G374777_T01
GRMZM2G375531_T01
GRMZM2G383019_T04
GRMZM2G386417_T01
GRMZM2G392026_T01
GRMZM2G404802_T01
GRMZM2G407164_T01
GRMZM2G408408_T01
GRMZM2G421449_T01
GRMZM2G425090_T01
GRMZM2G462571_T01
GRMZM2G463100_T01
GRMZM2G481948_T01
GRMZM2G484919_T01
GRMZM2G485274_T01
GRMZM2G486539_T01
GRMZM2G487296_T01
GRMZM2G487920_T01
GRMZM2G487955_T01
GRMZM2G488001_T01
GRMZM2G488294_T01
GRMZM2G488814_T01
GRMZM2G489009_T01
GRMZM2G489176_T01
GRMZM2G489242_T01
GRMZM2G489307_T01
GRMZM2G489370_T01
GRMZM2G491294_T01
GRMZM2G491559_T01
GRMZM2G491861_T01
GRMZM2G492305_T01
GRMZM2G492688_T01
GRMZM2G492959_T01
GRMZM2G493553_T01
GRMZM2G494543_T01
GRMZM2G495105_T01
GRMZM2G495453_T01
GRMZM2G495846_T01
GRMZM2G497870_T01
GRMZM2G498765_T01
GRMZM2G498955_T01
GRMZM2G499381_T01
GRMZM2G500797_T01
GRMZM2G502563_T01
GRMZM2G502626_T01
GRMZM2G502846_T01
GRMZM2G502962_T01
GRMZM2G505532_T01
GRMZM2G505545_T01
GRMZM2G507153_T01
GRMZM2G507466_T01
GRMZM2G507510_T01
GRMZM2G508275_T01
GRMZM2G509085_T01
GRMZM2G509087_T01
GRMZM2G509362_T01
GRMZM2G510026_T01
GRMZM2G510531_T01
GRMZM2G510565_T01
GRMZM2G510644_T01
GRMZM2G510679_T01
GRMZM2G510816_T01
GRMZM2G512338_T01
GRMZM2G512382_T01
GRMZM2G512507_T01
GRMZM2G512509_T01
GRMZM2G512997_T01
GRMZM2G514065_T01
GRMZM2G514438_T01
GRMZM2G514898_T01
GRMZM2G515669_T01
GRMZM2G515915_T01
GRMZM2G516189_T01
GRMZM2G516434_T01
GRMZM2G517097_T01
GRMZM2G517280_T01
GRMZM2G517340_T01
GRMZM2G518003_T01
GRMZM2G519768_T01
GRMZM2G520063_T01
GRMZM2G521901_T01
GRMZM2G522393_T01
GRMZM2G522469_T01
GRMZM2G523084_T01
GRMZM2G523370_T01
GRMZM2G524296_T01
GRMZM2G524840_T01
GRMZM2G527046_T01
GRMZM2G527672_T01
GRMZM2G527747_T01
GRMZM2G529746_T01
GRMZM2G530295_T01
GRMZM2G531385_T01
GRMZM2G532340_T01
GRMZM2G532748_T01
GRMZM2G532766_T01
GRMZM2G532794_T01
GRMZM2G533170_T01
GRMZM2G533988_T01
GRMZM2G534053_T01
GRMZM2G534719_T01
GRMZM2G534801_T01
GRMZM2G535288_T01
GRMZM2G537154_T01
GRMZM2G538259_T01
GRMZM2G538487_T01
GRMZM2G540020_T01
GRMZM2G540691_T01
GRMZM2G542292_T01
GRMZM2G542845_T01
GRMZM2G543070_T01
GRMZM2G543162_T01
GRMZM2G543333_T01
GRMZM2G544039_T01
GRMZM2G545315_T01
GRMZM2G545352_T01
GRMZM2G545760_T01
GRMZM2G545965_T01
GRMZM2G546560_T01
GRMZM2G547526_T01
GRMZM2G547723_T01
GRMZM2G548149_T01
GRMZM2G549259_T01
GRMZM2G549543_T01
GRMZM2G549808_T01
GRMZM2G551301_T01
GRMZM2G552832_T01
GRMZM2G553398_T01
GRMZM2G554007_T01
GRMZM2G554315_T01
GRMZM2G554572_T01
GRMZM2G555172_T01
GRMZM2G555403_T01
GRMZM2G555549_T01
GRMZM2G555837_T01
GRMZM2G557214_T01
GRMZM2G557780_T01
GRMZM2G557854_T01
GRMZM2G558329_T01
GRMZM2G558916_T01
GRMZM2G559055_T01
GRMZM2G559198_T01
GRMZM2G560234_T01
GRMZM2G560765_T01
GRMZM2G561371_T01
GRMZM2G561846_T01
GRMZM2G562000_T01
GRMZM2G562814_T01
GRMZM2G562918_T01
GRMZM2G564577_T01
GRMZM2G566676_T01
GRMZM2G567054_T01
GRMZM2G567346_T01
GRMZM2G568251_T01
GRMZM2G568395_T01
GRMZM2G568454_T01
GRMZM2G569785_T01
GRMZM2G570017_T01
GRMZM2G571262_T01
GRMZM2G571344_T01
GRMZM2G571762_T01
GRMZM2G572245_T01
GRMZM2G572403_T01
GRMZM2G573508_T01
GRMZM2G574428_T01
GRMZM2G574492_T01
GRMZM2G574863_T01
GRMZM2G575444_T01
GRMZM2G576564_T01
GRMZM2G577086_T01
GRMZM2G578489_T01
GRMZM2G579565_T01
GRMZM2G579915_T01
GRMZM2G579950_T01
GRMZM2G579957_T01
GRMZM2G580571_T01
GRMZM2G580611_T01
GRMZM2G582514_T01
GRMZM2G582883_T01
GRMZM2G582983_T01
GRMZM2G583873_T01
GRMZM2G585394_T01
GRMZM2G585964_T01
GRMZM2G587004_T01
GRMZM2G587194_T01
GRMZM2G587248_T01
GRMZM2G703595_T01
GRMZM2G703598_T01
GRMZM2G703853_T01
GRMZM2G704066_T01
GRMZM2G704466_T01
GRMZM5G800465_T01
GRMZM5G800473_T01
GRMZM5G805774_T01
GRMZM5G806728_T01
GRMZM5G807262_T01
GRMZM5G807953_T01
GRMZM5G808274_T01
GRMZM5G808394_T01
GRMZM5G809640_T01
GRMZM5G809688_T01
GRMZM5G811074_T01
GRMZM5G811604_T01
GRMZM5G811917_T01
GRMZM5G812280_T01
GRMZM5G812544_T01
GRMZM5G813814_T01
GRMZM5G814654_T01
GRMZM5G816318_T01
GRMZM5G816602_T01
GRMZM5G816887_T01
GRMZM5G817040_T01
GRMZM5G817942_T01
GRMZM5G818026_T01
GRMZM5G818704_T01
GRMZM5G819847_T01
GRMZM5G820092_T01
GRMZM5G820650_T01
GRMZM5G824686_T01
GRMZM5G828844_T01
GRMZM5G831153_T01
GRMZM5G831434_T01
GRMZM5G833902_T01
GRMZM5G835418_T01
GRMZM5G835873_T01
GRMZM5G837137_T01
GRMZM5G838778_T01
GRMZM5G839435_T01
GRMZM5G840572_T01
GRMZM5G840740_T01
GRMZM5G844624_T01
GRMZM5G845419_T01
GRMZM5G845630_T01
GRMZM5G849473_T01
GRMZM5G852570_T01
GRMZM5G852846_T01
GRMZM5G853830_T01
GRMZM5G855560_T01
GRMZM5G855726_T01
GRMZM5G856609_T01
GRMZM5G857308_T01
GRMZM5G857986_T01
GRMZM5G858838_T01
GRMZM5G859867_T01
GRMZM5G860339_T01
GRMZM5G861332_T01
GRMZM5G861650_T01
GRMZM5G863336_T01
GRMZM5G865274_T01
GRMZM5G866678_T01
GRMZM5G867322_T01
GRMZM5G868404_T01
GRMZM5G869917_T01
GRMZM5G869973_T01
GRMZM5G870099_T01
GRMZM5G871938_T01
GRMZM5G872645_T01
GRMZM5G877206_T01
GRMZM5G879426_T01
GRMZM5G879574_T01
GRMZM5G881265_T01
GRMZM5G881315_T01
GRMZM5G884891_T01
GRMZM5G886305_T01
GRMZM5G892032_T01
GRMZM5G898106_T01
GRMZM5G899132_T01
TCONS_00000113
TCONS_00000342
TCONS_00000499
TCONS_00000702
TCONS_00000933
TCONS_00000934
TCONS_00001065
TCONS_00001085
TCONS_00001192
TCONS_00001388
TCONS_00001755
TCONS_00002088
TCONS_00002341
TCONS_00002440
TCONS_00002567
TCONS_00002643
TCONS_00002976
TCONS_00003469
TCONS_00003470
TCONS_00003471
TCONS_00003591
TCONS_00003600
TCONS_00003665
TCONS_00003667
TCONS_00003668
TCONS_00003823
TCONS_00003961
TCONS_00003962
TCONS_00003968
TCONS_00004805
TCONS_00005185
TCONS_00005229
TCONS_00005302
TCONS_00005662
TCONS_00005710
TCONS_00006337
TCONS_00006338
TCONS_00006439
TCONS_00006871
TCONS_00006875
TCONS_00006877
TCONS_00006949
TCONS_00006983
TCONS_00007276
TCONS_00007320
TCONS_00007416
TCONS_00007549
TCONS_00007752
TCONS_00007873
TCONS_00007874
TCONS_00007931
TCONS_00007972
TCONS_00007977
TCONS_00008030
TCONS_00008208
TCONS_00008985
TCONS_00008986
TCONS_00010634
TCONS_00010635
TCONS_00010718
TCONS_00010909
TCONS_00011061
TCONS_00011083
TCONS_00011113
TCONS_00011129
TCONS_00011183
TCONS_00011245
TCONS_00011284
TCONS_00011292
TCONS_00011304
TCONS_00011317
TCONS_00011325
TCONS_00011371
TCONS_00011383
TCONS_00011391
TCONS_00011398
TCONS_00011416
TCONS_00011448
TCONS_00011457
TCONS_00011471
TCONS_00011477
TCONS_00011530
TCONS_00011532
TCONS_00011627
TCONS_00011659
TCONS_00011668
TCONS_00011671
TCONS_00011685
TCONS_00011715
TCONS_00011748
TCONS_00011750
TCONS_00011758
TCONS_00011761
TCONS_00011781
TCONS_00011809
TCONS_00011830
TCONS_00011940
TCONS_00011982
TCONS_00012055
TCONS_00012059
TCONS_00012087
TCONS_00012117
TCONS_00012136
TCONS_00012181
TCONS_00012200
TCONS_00012215
TCONS_00012256
TCONS_00012307
TCONS_00012321
TCONS_00012344
TCONS_00012348
TCONS_00012354
TCONS_00012378
TCONS_00012418
TCONS_00012419
TCONS_00012489
TCONS_00012498
TCONS_00012504
TCONS_00012542
TCONS_00012571
TCONS_00012607
TCONS_00012610
TCONS_00012645
TCONS_00012681
TCONS_00012705
TCONS_00012710
TCONS_00012713
TCONS_00012719
TCONS_00012753
TCONS_00012774
TCONS_00012815
TCONS_00012846
TCONS_00012864
TCONS_00012874
TCONS_00012907
TCONS_00013021
TCONS_00013091
TCONS_00013157
TCONS_00013183
TCONS_00013201
TCONS_00013216
TCONS_00013232
TCONS_00013337
TCONS_00013355
TCONS_00013394
TCONS_00013403
TCONS_00013475
TCONS_00013499
TCONS_00013506
TCONS_00013545
TCONS_00013630
TCONS_00013690
TCONS_00013706
TCONS_00013742
TCONS_00013745
TCONS_00013789
TCONS_00013800
TCONS_00013829
TCONS_00013869
TCONS_00013905
TCONS_00013960
TCONS_00013979
TCONS_00014037
TCONS_00014054
TCONS_00014066
TCONS_00014156
TCONS_00014180
TCONS_00014189
TCONS_00014211
TCONS_00014246
TCONS_00014251
TCONS_00014302
TCONS_00014343
TCONS_00014362
TCONS_00014398
TCONS_00014424
TCONS_00014449
TCONS_00014452
TCONS_00014496
TCONS_00014504
TCONS_00014571
TCONS_00014574
TCONS_00014576
TCONS_00014625
TCONS_00014675
TCONS_00014732
TCONS_00014946
TCONS_00014948
TCONS_00015009
TCONS_00015010
TCONS_00015050
TCONS_00015205
TCONS_00015398
TCONS_00015399
TCONS_00015462
TCONS_00015463
TCONS_00015470
TCONS_00015487
TCONS_00015503
TCONS_00015504
TCONS_00015512
TCONS_00015662
TCONS_00015903
TCONS_00016140
TCONS_00016787
TCONS_00017251
TCONS_00017367
TCONS_00017451
TCONS_00017513
TCONS_00017685
TCONS_00017868
TCONS_00017974
TCONS_00018010
TCONS_00018200
TCONS_00018353
TCONS_00018419
TCONS_00018573
TCONS_00018574
TCONS_00019063
TCONS_00019135
TCONS_00019663
TCONS_00019708
TCONS_00019733
TCONS_00019736
TCONS_00019739
TCONS_00019742
TCONS_00019753
TCONS_00019819
TCONS_00019831
TCONS_00019849
TCONS_00019892
TCONS_00019923
TCONS_00019929
TCONS_00019962
TCONS_00019964
TCONS_00020019
TCONS_00020031
TCONS_00020035
TCONS_00020039
TCONS_00020040
TCONS_00020044
TCONS_00020051
TCONS_00020066
TCONS_00020089
TCONS_00020113
TCONS_00020133
TCONS_00020165
TCONS_00020220
TCONS_00020225
TCONS_00020290
TCONS_00020299
TCONS_00020366
TCONS_00020377
TCONS_00020459
TCONS_00020464
TCONS_00020505
TCONS_00020521
TCONS_00020523
TCONS_00020533
TCONS_00020546
TCONS_00020573
TCONS_00020612
TCONS_00020758
TCONS_00020805
TCONS_00020826
TCONS_00020925
TCONS_00020957
TCONS_00020959
TCONS_00021001
TCONS_00021033
TCONS_00021130
TCONS_00021146
TCONS_00021265
TCONS_00021288
TCONS_00021297
TCONS_00021440
TCONS_00021459
TCONS_00021488
TCONS_00021515
TCONS_00021540
TCONS_00022234
TCONS_00022285
TCONS_00022286
TCONS_00022415
TCONS_00022852
TCONS_00023083
TCONS_00023084
TCONS_00023148
TCONS_00023317
TCONS_00023327
TCONS_00023489
TCONS_00023490
TCONS_00023978
TCONS_00024107
TCONS_00024356
TCONS_00024518
TCONS_00025519
TCONS_00025572
TCONS_00025682
TCONS_00026003
TCONS_00026004
TCONS_00026784
TCONS_00027230
TCONS_00027493
TCONS_00027567
TCONS_00027569
TCONS_00027786
TCONS_00027811
TCONS_00027867
TCONS_00027926
TCONS_00027994
TCONS_00028043
TCONS_00028063
TCONS_00028119
TCONS_00028283
TCONS_00028374
TCONS_00028510
TCONS_00028760
TCONS_00028792
TCONS_00029658
TCONS_00029817
TCONS_00030102
TCONS_00030119
TCONS_00030126
TCONS_00030135
TCONS_00030141
TCONS_00030152
TCONS_00030154
TCONS_00030189
TCONS_00030195
TCONS_00030316
TCONS_00030317
TCONS_00030323
TCONS_00030340
TCONS_00030345
TCONS_00030358
TCONS_00030374
TCONS_00030526
TCONS_00030636
TCONS_00030679
TCONS_00030703
TCONS_00030723
TCONS_00030729
TCONS_00030768
TCONS_00030786
TCONS_00030805
TCONS_00030811
TCONS_00030812
TCONS_00030865
TCONS_00030870
TCONS_00030885
TCONS_00030892
TCONS_00030954
TCONS_00030955
TCONS_00030961
TCONS_00031014
TCONS_00031126
TCONS_00031145
TCONS_00031160
TCONS_00031173
TCONS_00031176
TCONS_00031198
TCONS_00031212
TCONS_00031278
TCONS_00031331
TCONS_00031341
TCONS_00031355
TCONS_00031357
TCONS_00031382
TCONS_00031398
TCONS_00031436
TCONS_00031448
TCONS_00031477
TCONS_00031506
TCONS_00031510
TCONS_00031536
TCONS_00031588
TCONS_00031603
TCONS_00031640
TCONS_00031715
TCONS_00031732
TCONS_00031742
TCONS_00031754
TCONS_00031777
TCONS_00031817
TCONS_00031855
TCONS_00031856
TCONS_00032039
TCONS_00032044
TCONS_00032046
TCONS_00032055
TCONS_00032071
TCONS_00032091
TCONS_00032096
TCONS_00032152
TCONS_00032153
TCONS_00032247
TCONS_00032262
TCONS_00032269
TCONS_00032342
TCONS_00032368
TCONS_00032373
TCONS_00032392
TCONS_00032407
TCONS_00032418
TCONS_00032479
TCONS_00032507
TCONS_00032594
TCONS_00032620
TCONS_00032626
TCONS_00032704
TCONS_00032746
TCONS_00032754
TCONS_00032756
TCONS_00032778
TCONS_00032799
TCONS_00032802
TCONS_00032803
TCONS_00032810
TCONS_00032815
TCONS_00032816
TCONS_00032987
TCONS_00033068
TCONS_00033832
TCONS_00033867
TCONS_00034131
TCONS_00034224
TCONS_00034371
TCONS_00034406
TCONS_00034452
TCONS_00034505
TCONS_00034506
TCONS_00034613
TCONS_00034618
TCONS_00035289
TCONS_00035642
TCONS_00035760
TCONS_00035761
TCONS_00035802
TCONS_00035975
TCONS_00036328
TCONS_00036511
TCONS_00036512
TCONS_00036807
TCONS_00037379
TCONS_00037588
TCONS_00038132
TCONS_00038181
TCONS_00038598
TCONS_00038698
TCONS_00038768
TCONS_00038988
TCONS_00039422
TCONS_00039838
TCONS_00040713
TCONS_00040715
TCONS_00040751
TCONS_00040812
TCONS_00040814
TCONS_00040853
TCONS_00040862
TCONS_00040894
TCONS_00040978
TCONS_00040983
TCONS_00041002
TCONS_00041013
TCONS_00041024
TCONS_00041098
TCONS_00041241
TCONS_00041258
TCONS_00041279
TCONS_00041294
TCONS_00041329
TCONS_00041333
TCONS_00041350
TCONS_00041379
TCONS_00041401
TCONS_00041426
TCONS_00041456
TCONS_00041465
TCONS_00041510
TCONS_00041529
TCONS_00041546
TCONS_00041611
TCONS_00041705
TCONS_00041714
TCONS_00041794
TCONS_00041823
TCONS_00041832
TCONS_00041916
TCONS_00042008
TCONS_00042071
TCONS_00042086
TCONS_00042105
TCONS_00042108
TCONS_00042114
TCONS_00042143
TCONS_00042165
TCONS_00042180
TCONS_00042357
TCONS_00042376
TCONS_00042441
TCONS_00042442
TCONS_00042540
TCONS_00042555
TCONS_00042637
TCONS_00042646
TCONS_00042705
TCONS_00042752
TCONS_00042756
TCONS_00042763
TCONS_00042765
TCONS_00042822
TCONS_00042827
TCONS_00042887
TCONS_00042933
TCONS_00042959
TCONS_00043086
TCONS_00043154
TCONS_00043178
TCONS_00043179
TCONS_00043185
TCONS_00043205
TCONS_00043222
TCONS_00043245
TCONS_00043296
TCONS_00043360
TCONS_00043375
TCONS_00043428
TCONS_00043441
TCONS_00043458
TCONS_00043460
TCONS_00043466
TCONS_00043483
TCONS_00043496
TCONS_00044069
TCONS_00044268
TCONS_00044327
TCONS_00044392
TCONS_00044393
TCONS_00044475
TCONS_00044513
TCONS_00044540
TCONS_00044598
TCONS_00044700
TCONS_00044701
TCONS_00044761
TCONS_00044898
TCONS_00045093
TCONS_00045379
TCONS_00045503
TCONS_00045636
TCONS_00046000
TCONS_00046455
TCONS_00046456
TCONS_00046847
TCONS_00047019
TCONS_00047170
TCONS_00047470
TCONS_00047489
TCONS_00047522
TCONS_00047681
TCONS_00047766
TCONS_00047768
TCONS_00047769
TCONS_00047838
TCONS_00047895
TCONS_00047896
TCONS_00047929
TCONS_00048247
TCONS_00048363
TCONS_00048441
TCONS_00048648
TCONS_00048859
TCONS_00049324
TCONS_00050200
TCONS_00050479
TCONS_00050547
TCONS_00050600
TCONS_00050771
TCONS_00050822
TCONS_00051203
TCONS_00051216
TCONS_00051224
TCONS_00051227
TCONS_00051248
TCONS_00051304
TCONS_00051412
TCONS_00051477
TCONS_00051487
TCONS_00051511
TCONS_00051536
TCONS_00051561
TCONS_00051577
TCONS_00051583
TCONS_00051584
TCONS_00051610
TCONS_00051644
TCONS_00051655
TCONS_00051728
TCONS_00051808
TCONS_00051813
TCONS_00051820
TCONS_00051855
TCONS_00051893
TCONS_00051937
TCONS_00052000
TCONS_00052029
TCONS_00052087
TCONS_00052095
TCONS_00052103
TCONS_00052116
TCONS_00052119
TCONS_00052127
TCONS_00052129
TCONS_00052132
TCONS_00052133
TCONS_00052167
TCONS_00052212
TCONS_00052239
TCONS_00052240
TCONS_00052292
TCONS_00052295
TCONS_00052311
TCONS_00052330
TCONS_00052345
TCONS_00052379
TCONS_00052447
TCONS_00052453
TCONS_00052601
TCONS_00052634
TCONS_00052644
TCONS_00052652
TCONS_00052686
TCONS_00052687
TCONS_00052698
TCONS_00052703
TCONS_00052706
TCONS_00052750
TCONS_00052753
TCONS_00052760
TCONS_00052843
TCONS_00052859
TCONS_00052863
TCONS_00052892
TCONS_00052894
TCONS_00052925
TCONS_00052965
TCONS_00052982
TCONS_00052985
TCONS_00052992
TCONS_00052993
TCONS_00053058
TCONS_00053160
TCONS_00053170
TCONS_00053180
TCONS_00053244
TCONS_00053251
TCONS_00053278
TCONS_00053318
TCONS_00053328
TCONS_00053353
TCONS_00053359
TCONS_00053398
TCONS_00053400
TCONS_00053438
TCONS_00053483
TCONS_00053486
TCONS_00053523
TCONS_00053540
TCONS_00053557
TCONS_00053561
TCONS_00053594
TCONS_00053598
TCONS_00053634
TCONS_00053647
TCONS_00053681
TCONS_00053684
TCONS_00053711
TCONS_00053741
TCONS_00053742
TCONS_00053768
TCONS_00053771
TCONS_00053899
TCONS_00053905
TCONS_00053971
TCONS_00054016
TCONS_00054526
TCONS_00055390
TCONS_00055761
TCONS_00055831
TCONS_00056055
TCONS_00056126
TCONS_00056229
TCONS_00056585
TCONS_00056689
TCONS_00057193
TCONS_00058827
TCONS_00059484
TCONS_00059505
TCONS_00059522
TCONS_00059637
TCONS_00059638
TCONS_00059900
TCONS_00060052
TCONS_00060151
TCONS_00060231
TCONS_00060234
TCONS_00060286
TCONS_00060313
TCONS_00060325
TCONS_00060328
TCONS_00060329
TCONS_00060580
TCONS_00060761
TCONS_00060799
TCONS_00060800
TCONS_00061236
TCONS_00061928
TCONS_00061929
TCONS_00062173
TCONS_00062261
TCONS_00062279
TCONS_00062311
TCONS_00062321
TCONS_00062348
TCONS_00062355
TCONS_00062391
TCONS_00062409
TCONS_00062529
TCONS_00062530
TCONS_00062539
TCONS_00062559
TCONS_00062563
TCONS_00062591
TCONS_00062605
TCONS_00062623
TCONS_00062657
TCONS_00062694
TCONS_00062711
TCONS_00062731
TCONS_00062732
TCONS_00062800
TCONS_00062804
TCONS_00062835
TCONS_00062887
TCONS_00062888
TCONS_00062891
TCONS_00062893
TCONS_00062910
TCONS_00062911
TCONS_00062912
TCONS_00062930
TCONS_00062933
TCONS_00062935
TCONS_00062956
TCONS_00062990
TCONS_00062998
TCONS_00063059
TCONS_00063086
TCONS_00063190
TCONS_00063204
TCONS_00063207
TCONS_00063211
TCONS_00063231
TCONS_00063232
TCONS_00063236
TCONS_00063251
TCONS_00063256
TCONS_00063261
TCONS_00063282
TCONS_00063286
TCONS_00063292
TCONS_00063336
TCONS_00063363
TCONS_00063423
TCONS_00063425
TCONS_00063443
TCONS_00063489
TCONS_00063524
TCONS_00063527
TCONS_00063586
TCONS_00063640
TCONS_00063644
TCONS_00063651
TCONS_00063671
TCONS_00063673
TCONS_00063699
TCONS_00063728
TCONS_00063768
TCONS_00063770
TCONS_00063774
TCONS_00063776
TCONS_00063817
TCONS_00063841
TCONS_00063853
TCONS_00063913
TCONS_00063917
TCONS_00063935
TCONS_00063946
TCONS_00063951
TCONS_00063972
TCONS_00064018
TCONS_00064042
TCONS_00064067
TCONS_00064102
TCONS_00064108
TCONS_00064111
TCONS_00064129
TCONS_00064131
TCONS_00064140
TCONS_00064205
TCONS_00064207
TCONS_00064257
TCONS_00064269
TCONS_00064272
TCONS_00064282
TCONS_00064293
TCONS_00064302
TCONS_00064327
TCONS_00064331
TCONS_00064354
TCONS_00064389
TCONS_00064408
TCONS_00064426
TCONS_00064438
TCONS_00064459
TCONS_00064467
TCONS_00064520
TCONS_00064564
TCONS_00064591
TCONS_00064649
TCONS_00064655
TCONS_00064662
TCONS_00064674
TCONS_00064724
TCONS_00064725
TCONS_00064965
TCONS_00065073
TCONS_00065121
TCONS_00065122
TCONS_00065409
TCONS_00065422
TCONS_00065477
TCONS_00065651
TCONS_00066278
TCONS_00066702
TCONS_00068127
TCONS_00068358
TCONS_00068484
TCONS_00068510
TCONS_00068592
TCONS_00068593
TCONS_00068599
TCONS_00068739
TCONS_00068872
TCONS_00069375
TCONS_00069693
TCONS_00069946
TCONS_00069947
TCONS_00070348
TCONS_00070796
TCONS_00070885
TCONS_00070921
TCONS_00071483
TCONS_00071521
TCONS_00071528
TCONS_00071541
TCONS_00071549
TCONS_00071582
TCONS_00071752
TCONS_00071893
TCONS_00071906
TCONS_00071940
TCONS_00072006
TCONS_00072057
TCONS_00072084
TCONS_00072114
TCONS_00072151
TCONS_00072210
TCONS_00072240
TCONS_00072267
TCONS_00072326
TCONS_00072339
TCONS_00072342
TCONS_00072373
TCONS_00072377
TCONS_00072391
TCONS_00072395
TCONS_00072403
TCONS_00072484
TCONS_00072490
TCONS_00072505
TCONS_00072534
TCONS_00072570
TCONS_00072601
TCONS_00072657
TCONS_00072659
TCONS_00072660
TCONS_00072691
TCONS_00072717
TCONS_00072722
TCONS_00072746
TCONS_00072790
TCONS_00072809
TCONS_00072815
TCONS_00072825
TCONS_00072911
TCONS_00072944
TCONS_00072958
TCONS_00073018
TCONS_00073020
TCONS_00073030
TCONS_00073041
TCONS_00073054
TCONS_00073097
TCONS_00073110
TCONS_00073140
TCONS_00073213
TCONS_00073321
TCONS_00073329
TCONS_00073335
TCONS_00073381
TCONS_00073404
TCONS_00073431
TCONS_00073432
TCONS_00073433
TCONS_00073434
TCONS_00073459
TCONS_00073514
TCONS_00073550
TCONS_00073566
TCONS_00073578
TCONS_00073689
TCONS_00073729
TCONS_00073733
TCONS_00073737
TCONS_00073786
TCONS_00073966
TCONS_00074467
TCONS_00074812
TCONS_00074826
TCONS_00074827
TCONS_00074859
TCONS_00074860
TCONS_00074862
TCONS_00074927
TCONS_00075283
TCONS_00075478
TCONS_00075875
TCONS_00077182
TCONS_00077234
TCONS_00077388
TCONS_00077560
TCONS_00077795
TCONS_00077869
TCONS_00078101
TCONS_00078196
TCONS_00078490
TCONS_00078568
TCONS_00078836
TCONS_00079452
TCONS_00079499
TCONS_00079504
TCONS_00079524
TCONS_00079604
TCONS_00079672
TCONS_00079680
TCONS_00079692
TCONS_00079703
TCONS_00079725
TCONS_00079742
TCONS_00079753
TCONS_00079776
TCONS_00079794
TCONS_00079825
TCONS_00079843
TCONS_00079852
TCONS_00079883
TCONS_00079902
TCONS_00079903
TCONS_00079919
TCONS_00079921
TCONS_00079955
TCONS_00079974
TCONS_00079979
TCONS_00079984
TCONS_00080006
TCONS_00080088
TCONS_00080157
TCONS_00080164
TCONS_00080168
TCONS_00080178
TCONS_00080179
TCONS_00080180
TCONS_00080212
TCONS_00080230
TCONS_00080239
TCONS_00080251
TCONS_00080274
TCONS_00080484
TCONS_00080539
TCONS_00080563
TCONS_00080590
TCONS_00080610
TCONS_00080613
TCONS_00080641
TCONS_00080682
TCONS_00080685
TCONS_00080686
TCONS_00080688
TCONS_00080770
TCONS_00080783
TCONS_00080791
TCONS_00080809
TCONS_00080838
TCONS_00080858
TCONS_00080887
TCONS_00080908
TCONS_00080978
TCONS_00080979
TCONS_00081029
TCONS_00081035
TCONS_00081058
TCONS_00081065
TCONS_00081107
TCONS_00081111
TCONS_00081130
TCONS_00081222
TCONS_00081223
TCONS_00081252
TCONS_00081264
TCONS_00081265
TCONS_00081267
TCONS_00081275
TCONS_00081381
TCONS_00081402
TCONS_00081445
TCONS_00081462
TCONS_00081481
TCONS_00081483
TCONS_00081493
TCONS_00081509
TCONS_00081567
TCONS_00081574
TCONS_00081577
TCONS_00081593
TCONS_00081705
TCONS_00082340
TCONS_00082354
TCONS_00082501
TCONS_00082595
TCONS_00082779
TCONS_00082833
TCONS_00083282
TCONS_00084315
TCONS_00085173
TCONS_00085466
TCONS_00085537
TCONS_00085639
TCONS_00085645
TCONS_00085680
TCONS_00085736
TCONS_00085811
TCONS_00085838
TCONS_00085859
TCONS_00086421
TCONS_00088156
TCONS_00088174
TCONS_00088175
TCONS_00088242
TCONS_00088272
TCONS_00088279
TCONS_00088354
TCONS_00088392
TCONS_00088496
TCONS_00088507
TCONS_00088508
TCONS_00088516
TCONS_00088570
TCONS_00088581
TCONS_00088709
TCONS_00088734
TCONS_00088795
TCONS_00088814
TCONS_00088864
TCONS_00088986
TCONS_00089000
TCONS_00089013
TCONS_00089015
TCONS_00089095
TCONS_00089151
TCONS_00089159
TCONS_00089164
TCONS_00089203
TCONS_00089213
TCONS_00089221
TCONS_00089242
TCONS_00089261
TCONS_00089281
TCONS_00089301
TCONS_00089332
TCONS_00089367
TCONS_00089406
TCONS_00089480
TCONS_00089485
TCONS_00089524
TCONS_00089528
TCONS_00089533
TCONS_00089599
TCONS_00089603
TCONS_00089620
TCONS_00089625
TCONS_00089665
TCONS_00089726
TCONS_00089764
TCONS_00089775
TCONS_00089776
TCONS_00089791
TCONS_00089844
TCONS_00089898
TCONS_00089905
TCONS_00089926
TCONS_00089949
TCONS_00089970
TCONS_00089993
TCONS_00090011
TCONS_00090030
TCONS_00090272
TCONS_00090273
TCONS_00090354
TCONS_00090710
TCONS_00090880
TCONS_00091164
TCONS_00091165
TCONS_00091247
TCONS_00091279
TCONS_00091303
TCONS_00092091
TCONS_00092762
TCONS_00093385
TCONS_00093627
TCONS_00093628
TCONS_00093862
TCONS_00093864
TCONS_00093938
TCONS_00093982
TCONS_00094088
TCONS_00094106
TCONS_00095446
TCONS_00095590
TCONS_00095625
TCONS_00095627
TCONS_00095633
TCONS_00095703
TCONS_00095724
TCONS_00095811
TCONS_00095975
TCONS_00096002
TCONS_00096047
TCONS_00096071
TCONS_00096074
TCONS_00096097
TCONS_00096112
TCONS_00096120
TCONS_00096138
TCONS_00096140
TCONS_00096142
TCONS_00096161
TCONS_00096171
TCONS_00096200
TCONS_00096217
TCONS_00096310
TCONS_00096324
TCONS_00096338
TCONS_00096343
TCONS_00096350
TCONS_00096358
TCONS_00096375
TCONS_00096386
TCONS_00096411
TCONS_00096421
TCONS_00096430
TCONS_00096446
TCONS_00096464
TCONS_00096466
TCONS_00096468
TCONS_00096609
TCONS_00096642
TCONS_00096671
TCONS_00096682
TCONS_00096691
TCONS_00096711
TCONS_00096747
TCONS_00096821
TCONS_00096836
TCONS_00096849
TCONS_00096851
TCONS_00096852
TCONS_00096899
TCONS_00096901
TCONS_00096941
TCONS_00096947
TCONS_00096958
TCONS_00096980
TCONS_00097022
TCONS_00097034
TCONS_00097147
TCONS_00097174
TCONS_00097206
TCONS_00097227
TCONS_00097250
TCONS_00097268
TCONS_00097269
TCONS_00097275
TCONS_00097301
TCONS_00097320
TCONS_00097325
TCONS_00097327
TCONS_00097389
TCONS_00097416
TCONS_00097465
TCONS_00097494
TCONS_00097549
TCONS_00097716
