# Supplementary material for: Genome-wide discovery and characterization of maize long non-coding RNAs
Source: Genome Biol. 2014 Feb 27;15(2):R40. doi: 10.1186/gb-2014-15-2-r40 (PMC4053991; doi:10.1186/gb-2014-15-2-r40)
Supplement: Additional file 2: Dataset S1 — Annotation of pre-lncRNAs in the format of GTF. [file gb-2014-15-2-r40-S2.gtf]

chr1	ensembl	exon	9882	10387	.	-	.	transcript_id "GRMZM5G888250_T01"; gene_id "GRMZM5G888250"; gene_name "GRMZM5G888250";
chr1	ensembl	exon	52004	52543	.	+	.	transcript_id "GRMZM2G059818_T03"; gene_id "GRMZM2G059818"; gene_name "GRMZM2G059818";
chr1	Cufflinks	exon	75129	75780	.	.	.	transcript_id "TCONS_00010962"; gene_id "XLOC_006977"; exon_number "1"
chr1	ensembl	exon	110765	111142	.	+	.	transcript_id "GRMZM2G394757_T01"; gene_id "GRMZM2G394757"; gene_name "GRMZM2G394757";
chr1	ensembl	exon	111466	111506	.	+	.	transcript_id "GRMZM2G394757_T01"; gene_id "GRMZM2G394757"; gene_name "GRMZM2G394757";
chr1	Cufflinks	exon	147876	148083	.	.	.	transcript_id "TCONS_00010969"; gene_id "XLOC_006984"; exon_number "1"
chr1	Cufflinks	exon	148219	149063	.	.	.	transcript_id "TCONS_00010970"; gene_id "XLOC_006985"; exon_number "1"
chr1	Cufflinks	exon	149128	150296	.	.	.	transcript_id "TCONS_00010971"; gene_id "XLOC_006986"; exon_number "1"
chr1	ensembl	exon	170013	170325	.	+	.	transcript_id "GRMZM2G486315_T01"; gene_id "GRMZM2G486315"; gene_name "GRMZM2G486315";
chr1	ensembl	exon	215044	215371	.	+	.	transcript_id "GRMZM2G542340_T01"; gene_id "GRMZM2G542340"; gene_name "GRMZM2G542340";
chr1	Cufflinks	exon	226374	227296	.	.	.	transcript_id "TCONS_00010975"; gene_id "XLOC_006990"; exon_number "1"
chr1	ensembl	exon	240523	240838	.	+	.	transcript_id "GRMZM5G837673_T01"; gene_id "GRMZM5G837673"; gene_name "GRMZM5G837673";
chr1	ensembl	exon	243464	243742	.	+	.	transcript_id "GRMZM5G822187_T01"; gene_id "GRMZM5G822187"; gene_name "GRMZM5G822187";
chr1	ensembl	exon	330503	330853	.	-	.	transcript_id "GRMZM2G560476_T01"; gene_id "GRMZM2G560476"; gene_name "GRMZM2G560476";
chr1	Cufflinks	exon	952301	953123	.	.	.	transcript_id "TCONS_00010995"; gene_id "XLOC_007010"; exon_number "1"
chr1	Cufflinks	exon	1010405	1011006	.	.	.	transcript_id "TCONS_00010999"; gene_id "XLOC_007014"; exon_number "1"
chr1	ensembl	exon	1239700	1239991	.	-	.	transcript_id "GRMZM2G521058_T01"; gene_id "GRMZM2G521058"; gene_name "GRMZM2G521058";
chr1	ensembl	exon	1371340	1371610	.	+	.	transcript_id "GRMZM2G074302_T01"; gene_id "GRMZM2G074302"; gene_name "GRMZM2G074302";
chr1	ensembl	exon	1458955	1459179	.	+	.	transcript_id "GRMZM2G559154_T01"; gene_id "GRMZM2G559154"; gene_name "GRMZM2G559154";
chr1	ensembl	exon	1497250	1497786	.	-	.	transcript_id "GRMZM2G065119_T01"; gene_id "GRMZM2G065119"; gene_name "GRMZM2G065119";
chr1	ensembl	exon	1657705	1657920	.	-	.	transcript_id "GRMZM2G582000_T01"; gene_id "GRMZM2G582000"; gene_name "GRMZM2G582000";
chr1	ensembl	exon	1787786	1788250	.	+	.	transcript_id "GRMZM2G461427_T01"; gene_id "GRMZM2G461427"; gene_name "GRMZM2G461427";
chr1	ensembl	exon	1814425	1814631	.	+	.	transcript_id "GRMZM2G161783_T01"; gene_id "GRMZM2G161783"; gene_name "GRMZM2G161783";
chr1	ensembl	exon	1861995	1862391	.	-	.	transcript_id "GRMZM2G530287_T01"; gene_id "GRMZM2G530287"; gene_name "GRMZM2G530287";
chr1	ensembl	exon	1876478	1876631	.	+	.	transcript_id "GRMZM2G079860_T01"; gene_id "GRMZM2G079860"; gene_name "GRMZM2G079860";
chr1	ensembl	exon	2040406	2040618	.	+	.	transcript_id "GRMZM2G164694_T01"; gene_id "GRMZM2G164694"; gene_name "GRMZM2G164694";
chr1	Cufflinks	exon	2158092	2158667	.	.	.	transcript_id "TCONS_00011011"; gene_id "XLOC_007026"; exon_number "1"
chr1	ensembl	exon	2205230	2205592	.	+	.	transcript_id "GRMZM2G548894_T01"; gene_id "GRMZM2G548894"; gene_name "GRMZM2G548894";
chr1	ensembl	exon	3076771	3077025	.	-	.	transcript_id "GRMZM2G491160_T01"; gene_id "GRMZM2G491160"; gene_name "GRMZM2G491160";
chr1	ensembl	exon	3198298	3198659	.	-	.	transcript_id "GRMZM2G144193_T01"; gene_id "GRMZM2G144193"; gene_name "GRMZM2G144193";
chr1	ensembl	exon	3198746	3199097	.	-	.	transcript_id "GRMZM2G144193_T01"; gene_id "GRMZM2G144193"; gene_name "GRMZM2G144193";
chr1	ensembl	exon	3271621	3271773	.	-	.	transcript_id "GRMZM2G077666_T01"; gene_id "GRMZM2G077666"; gene_name "GRMZM2G077666";
chr1	Cufflinks	exon	3438545	3438954	.	.	.	transcript_id "TCONS_00011025"; gene_id "XLOC_007040"; exon_number "1"
chr1	Cufflinks	exon	3441255	3441817	.	.	.	transcript_id "TCONS_00011027"; gene_id "XLOC_007042"; exon_number "1"
chr1	Cufflinks	exon	3656431	3656872	.	.	.	transcript_id "TCONS_00011032"; gene_id "XLOC_007047"; exon_number "1"
chr1	Cufflinks	exon	3875679	3876539	.	.	.	transcript_id "TCONS_00011033"; gene_id "XLOC_007048"; exon_number "1"
chr1	Cufflinks	exon	3877094	3877335	.	+	.	transcript_id "TCONS_00000114"; gene_id "XLOC_000073"; exon_number "1"
chr1	Cufflinks	exon	3877417	3877669	.	+	.	transcript_id "TCONS_00000114"; gene_id "XLOC_000073"; exon_number "2"
chr1	Cufflinks	exon	4059315	4059643	.	.	.	transcript_id "TCONS_00011036"; gene_id "XLOC_007051"; exon_number "1"
chr1	Cufflinks	exon	4272852	4273475	.	.	.	transcript_id "TCONS_00011038"; gene_id "XLOC_007053"; exon_number "1"
chr1	Cufflinks	exon	4303124	4303614	.	.	.	transcript_id "TCONS_00011039"; gene_id "XLOC_007054"; exon_number "1"
chr1	ensembl	exon	4331258	4331587	.	-	.	transcript_id "GRMZM2G495916_T01"; gene_id "GRMZM2G495916"; gene_name "GRMZM2G495916";
chr1	ensembl	exon	4417318	4417677	.	-	.	transcript_id "GRMZM2G130244_T01"; gene_id "GRMZM2G130244"; gene_name "GRMZM2G130244";
chr1	ensembl	exon	4468594	4469114	.	+	.	transcript_id "GRMZM2G103894_T01"; gene_id "GRMZM2G103894"; gene_name "GRMZM2G103894";
chr1	ensembl	exon	4508755	4508999	.	+	.	transcript_id "GRMZM5G821590_T01"; gene_id "GRMZM5G821590"; gene_name "GRMZM5G821590";
chr1	Cufflinks	exon	4546940	4547577	.	.	.	transcript_id "TCONS_00011041"; gene_id "XLOC_007056"; exon_number "1"
chr1	ensembl	exon	4606409	4606823	.	+	.	transcript_id "GRMZM2G507683_T01"; gene_id "GRMZM2G507683"; gene_name "GRMZM2G507683";
chr1	ensembl	exon	5016717	5017577	.	+	.	transcript_id "GRMZM2G461777_T01"; gene_id "GRMZM2G461777"; gene_name "GRMZM2G461777";
chr1	Cufflinks	exon	5057336	5059261	.	.	.	transcript_id "TCONS_00011059"; gene_id "XLOC_007074"; exon_number "1"
chr1	ensembl	exon	5264376	5265357	.	+	.	transcript_id "GRMZM2G165362_T01"; gene_id "GRMZM2G165362"; gene_name "GRMZM2G165362";
chr1	ensembl	exon	5266279	5266337	.	+	.	transcript_id "GRMZM2G165362_T01"; gene_id "GRMZM2G165362"; gene_name "GRMZM2G165362";
chr1	Cufflinks	exon	5344010	5345020	.	.	.	transcript_id "TCONS_00011064"; gene_id "XLOC_007079"; exon_number "1"
chr1	ensembl	exon	5384794	5385077	.	-	.	transcript_id "GRMZM2G090011_T01"; gene_id "GRMZM2G090011"; gene_name "GRMZM2G090011";
chr1	ensembl	exon	5502509	5502573	.	-	.	transcript_id "GRMZM2G055791_T01"; gene_id "GRMZM2G055791"; gene_name "GRMZM2G055791";
chr1	ensembl	exon	5502650	5503025	.	-	.	transcript_id "GRMZM2G055791_T01"; gene_id "GRMZM2G055791"; gene_name "GRMZM2G055791";
chr1	Cufflinks	exon	5522136	5522854	.	.	.	transcript_id "TCONS_00011067"; gene_id "XLOC_007082"; exon_number "1"
chr1	ensembl	exon	5525744	5526348	.	+	.	transcript_id "GRMZM5G804824_T01"; gene_id "GRMZM5G804824"; gene_name "GRMZM5G804824";
chr1	Cufflinks	exon	5879586	5879952	.	.	.	transcript_id "TCONS_00011077"; gene_id "XLOC_007092"; exon_number "1"
chr1	Cufflinks	exon	5880061	5880524	.	.	.	transcript_id "TCONS_00011078"; gene_id "XLOC_007093"; exon_number "1"
chr1	ensembl	exon	6152751	6152889	.	+	.	transcript_id "GRMZM2G571712_T01"; gene_id "GRMZM2G571712"; gene_name "GRMZM2G571712";
chr1	ensembl	exon	6153018	6153462	.	+	.	transcript_id "GRMZM2G571712_T01"; gene_id "GRMZM2G571712"; gene_name "GRMZM2G571712";
chr1	ensembl	exon	6163498	6163855	.	+	.	transcript_id "GRMZM2G147182_T01"; gene_id "GRMZM2G147182"; gene_name "GRMZM2G147182";
chr1	Cufflinks	exon	6177253	6178235	.	.	.	transcript_id "TCONS_00011082"; gene_id "XLOC_007097"; exon_number "1"
chr1	Cufflinks	exon	6193037	6193350	.	.	.	transcript_id "TCONS_00011084"; gene_id "XLOC_007099"; exon_number "1"
chr1	ensembl	exon	6381035	6381450	.	-	.	transcript_id "GRMZM2G013730_T01"; gene_id "GRMZM2G013730"; gene_name "GRMZM2G013730";
chr1	ensembl	exon	6415668	6415967	.	+	.	transcript_id "GRMZM2G008053_T01"; gene_id "GRMZM2G008053"; gene_name "GRMZM2G008053";
chr1	ensembl	exon	6427028	6427331	.	+	.	transcript_id "GRMZM2G487027_T01"; gene_id "GRMZM2G487027"; gene_name "GRMZM2G487027";
chr1	ensembl	exon	6618824	6619572	.	+	.	transcript_id "GRMZM2G137391_T02"; gene_id "GRMZM2G137391"; gene_name "GRMZM2G137391";
chr1	ensembl	exon	6619718	6620129	.	+	.	transcript_id "GRMZM2G137391_T02"; gene_id "GRMZM2G137391"; gene_name "GRMZM2G137391";
chr1	ensembl	exon	6618824	6619591	.	+	.	transcript_id "GRMZM2G137391_T01"; gene_id "GRMZM2G137391"; gene_name "GRMZM2G137391";
chr1	ensembl	exon	6619718	6619832	.	+	.	transcript_id "GRMZM2G137391_T01"; gene_id "GRMZM2G137391"; gene_name "GRMZM2G137391";
chr1	ensembl	exon	6619902	6620142	.	+	.	transcript_id "GRMZM2G137391_T01"; gene_id "GRMZM2G137391"; gene_name "GRMZM2G137391";
chr1	ensembl	exon	6620295	6620355	.	+	.	transcript_id "GRMZM2G137391_T01"; gene_id "GRMZM2G137391"; gene_name "GRMZM2G137391";
chr1	ensembl	exon	6619241	6619292	.	+	.	transcript_id "GRMZM2G137391_T03"; gene_id "GRMZM2G137391"; gene_name "GRMZM2G137391";
chr1	ensembl	exon	6619477	6619572	.	+	.	transcript_id "GRMZM2G137391_T03"; gene_id "GRMZM2G137391"; gene_name "GRMZM2G137391";
chr1	ensembl	exon	6619718	6619832	.	+	.	transcript_id "GRMZM2G137391_T03"; gene_id "GRMZM2G137391"; gene_name "GRMZM2G137391";
chr1	ensembl	exon	6619902	6620142	.	+	.	transcript_id "GRMZM2G137391_T03"; gene_id "GRMZM2G137391"; gene_name "GRMZM2G137391";
chr1	ensembl	exon	6620295	6620355	.	+	.	transcript_id "GRMZM2G137391_T03"; gene_id "GRMZM2G137391"; gene_name "GRMZM2G137391";
chr1	ensembl	exon	6816994	6817410	.	+	.	transcript_id "GRMZM2G537965_T01"; gene_id "GRMZM2G537965"; gene_name "GRMZM2G537965";
chr1	ensembl	exon	6817551	6817579	.	+	.	transcript_id "GRMZM2G537965_T01"; gene_id "GRMZM2G537965"; gene_name "GRMZM2G537965";
chr1	ensembl	exon	6841220	6841891	.	+	.	transcript_id "GRMZM2G093073_T01"; gene_id "GRMZM2G093073"; gene_name "GRMZM2G093073";
chr1	ensembl	exon	6841988	6842093	.	+	.	transcript_id "GRMZM2G093073_T01"; gene_id "GRMZM2G093073"; gene_name "GRMZM2G093073";
chr1	ensembl	exon	6843314	6843623	.	+	.	transcript_id "GRMZM2G093073_T01"; gene_id "GRMZM2G093073"; gene_name "GRMZM2G093073";
chr1	ensembl	exon	7051509	7051975	.	+	.	transcript_id "GRMZM2G493944_T01"; gene_id "GRMZM2G493944"; gene_name "GRMZM2G493944";
chr1	Cufflinks	exon	7656819	7657358	.	.	.	transcript_id "TCONS_00011094"; gene_id "XLOC_007109"; exon_number "1"
chr1	ensembl	exon	7779158	7779559	.	-	.	transcript_id "GRMZM2G042473_T01"; gene_id "GRMZM2G042473"; gene_name "GRMZM2G042473";
chr1	ensembl	exon	7955264	7955336	.	+	.	transcript_id "GRMZM2G092592_T01"; gene_id "GRMZM2G092592"; gene_name "GRMZM2G092592";
chr1	ensembl	exon	7955418	7955823	.	+	.	transcript_id "GRMZM2G092592_T01"; gene_id "GRMZM2G092592"; gene_name "GRMZM2G092592";
chr1	ensembl	exon	8021851	8022300	.	+	.	transcript_id "GRMZM2G528253_T01"; gene_id "GRMZM2G528253"; gene_name "GRMZM2G528253";
chr1	ensembl	exon	8022682	8022858	.	+	.	transcript_id "GRMZM2G528253_T01"; gene_id "GRMZM2G528253"; gene_name "GRMZM2G528253";
chr1	ensembl	exon	8035710	8036047	.	-	.	transcript_id "GRMZM2G075866_T01"; gene_id "GRMZM2G075866"; gene_name "GRMZM2G075866";
chr1	ensembl	exon	8036504	8036625	.	-	.	transcript_id "GRMZM2G075866_T01"; gene_id "GRMZM2G075866"; gene_name "GRMZM2G075866";
chr1	ensembl	exon	8037022	8037072	.	-	.	transcript_id "GRMZM2G075866_T01"; gene_id "GRMZM2G075866"; gene_name "GRMZM2G075866";
chr1	Cufflinks	exon	8372744	8373161	.	.	.	transcript_id "TCONS_00011103"; gene_id "XLOC_007118"; exon_number "1"
chr1	ensembl	exon	8451799	8451965	.	-	.	transcript_id "GRMZM2G703478_T01"; gene_id "GRMZM2G703478"; gene_name "GRMZM2G703478";
chr1	ensembl	exon	8452125	8452254	.	-	.	transcript_id "GRMZM2G703478_T01"; gene_id "GRMZM2G703478"; gene_name "GRMZM2G703478";
chr1	Cufflinks	exon	8454157	8454728	.	.	.	transcript_id "TCONS_00011105"; gene_id "XLOC_007120"; exon_number "1"
chr1	Cufflinks	exon	8454855	8455091	.	.	.	transcript_id "TCONS_00011106"; gene_id "XLOC_007121"; exon_number "1"
chr1	ensembl	exon	8545567	8545834	.	+	.	transcript_id "GRMZM2G586072_T01"; gene_id "GRMZM2G586072"; gene_name "GRMZM2G586072";
chr1	Cufflinks	exon	8627644	8628121	.	.	.	transcript_id "TCONS_00011107"; gene_id "XLOC_007122"; exon_number "1"
chr1	ensembl	exon	8640887	8641104	.	+	.	transcript_id "GRMZM2G496782_T01"; gene_id "GRMZM2G496782"; gene_name "GRMZM2G496782";
chr1	ensembl	exon	8642816	8643001	.	+	.	transcript_id "GRMZM2G496782_T01"; gene_id "GRMZM2G496782"; gene_name "GRMZM2G496782";
chr1	ensembl	exon	8939095	8939422	.	+	.	transcript_id "GRMZM2G511135_T01"; gene_id "GRMZM2G511135"; gene_name "GRMZM2G511135";
chr1	Cufflinks	exon	9253393	9253751	.	.	.	transcript_id "TCONS_00011112"; gene_id "XLOC_007127"; exon_number "1"
chr1	ensembl	exon	9308987	9309353	.	-	.	transcript_id "GRMZM2G528332_T01"; gene_id "GRMZM2G528332"; gene_name "GRMZM2G528332";
chr1	ensembl	exon	9309452	9309485	.	-	.	transcript_id "GRMZM2G528332_T01"; gene_id "GRMZM2G528332"; gene_name "GRMZM2G528332";
chr1	ensembl	exon	9378737	9379200	.	-	.	transcript_id "GRMZM5G872399_T01"; gene_id "GRMZM5G872399"; gene_name "GRMZM5G872399";
chr1	Cufflinks	exon	9587457	9588027	.	.	.	transcript_id "TCONS_00011119"; gene_id "XLOC_007134"; exon_number "1"
chr1	Cufflinks	exon	9665168	9665460	.	.	.	transcript_id "TCONS_00011120"; gene_id "XLOC_007135"; exon_number "1"
chr1	ensembl	exon	9696366	9696591	.	-	.	transcript_id "GRMZM2G571527_T01"; gene_id "GRMZM2G571527"; gene_name "GRMZM2G571527";
chr1	ensembl	exon	10043130	10043637	.	-	.	transcript_id "GRMZM2G364873_T02"; gene_id "GRMZM2G364873"; gene_name "GRMZM2G364873";
chr1	ensembl	exon	10043915	10043956	.	-	.	transcript_id "GRMZM2G364873_T02"; gene_id "GRMZM2G364873"; gene_name "GRMZM2G364873";
chr1	Cufflinks	exon	10154301	10155041	.	.	.	transcript_id "TCONS_00011124"; gene_id "XLOC_007139"; exon_number "1"
chr1	Cufflinks	exon	10167363	10168116	.	-	.	transcript_id "TCONS_00006022"; gene_id "XLOC_003862"; exon_number "1"
chr1	Cufflinks	exon	10169231	10169623	.	-	.	transcript_id "TCONS_00006022"; gene_id "XLOC_003862"; exon_number "2"
chr1	ensembl	exon	10233614	10233735	.	-	.	transcript_id "GRMZM2G535423_T01"; gene_id "GRMZM2G535423"; gene_name "GRMZM2G535423";
chr1	ensembl	exon	10233797	10233934	.	-	.	transcript_id "GRMZM2G535423_T01"; gene_id "GRMZM2G535423"; gene_name "GRMZM2G535423";
chr1	Cufflinks	exon	10290034	10290374	.	-	.	transcript_id "TCONS_00006026"; gene_id "XLOC_003865"; exon_number "1"
chr1	Cufflinks	exon	10290492	10290802	.	-	.	transcript_id "TCONS_00006026"; gene_id "XLOC_003865"; exon_number "2"
chr1	ensembl	exon	10435985	10436526	.	+	.	transcript_id "GRMZM2G086179_T01"; gene_id "GRMZM2G086179"; gene_name "GRMZM2G086179";
chr1	ensembl	exon	10538220	10538447	.	+	.	transcript_id "GRMZM2G028505_T01"; gene_id "GRMZM2G028505"; gene_name "GRMZM2G028505";
chr1	ensembl	exon	10736020	10736411	.	-	.	transcript_id "GRMZM2G584276_T01"; gene_id "GRMZM2G584276"; gene_name "GRMZM2G584276";
chr1	ensembl	exon	10824436	10824811	.	-	.	transcript_id "GRMZM2G538180_T01"; gene_id "GRMZM2G538180"; gene_name "GRMZM2G538180";
chr1	Cufflinks	exon	10838797	10839111	.	-	.	transcript_id "TCONS_00006037"; gene_id "XLOC_003873"; exon_number "1"
chr1	Cufflinks	exon	10839181	10839600	.	-	.	transcript_id "TCONS_00006037"; gene_id "XLOC_003873"; exon_number "2"
chr1	ensembl	exon	10926336	10926606	.	+	.	transcript_id "GRMZM2G517483_T01"; gene_id "GRMZM2G517483"; gene_name "GRMZM2G517483";
chr1	ensembl	exon	11097372	11097818	.	-	.	transcript_id "GRMZM2G549876_T01"; gene_id "GRMZM2G549876"; gene_name "GRMZM2G549876";
chr1	ensembl	exon	11097867	11097993	.	-	.	transcript_id "GRMZM2G549876_T01"; gene_id "GRMZM2G549876"; gene_name "GRMZM2G549876";
chr1	ensembl	exon	11119771	11120409	.	-	.	transcript_id "GRMZM2G550247_T01"; gene_id "GRMZM2G550247"; gene_name "GRMZM2G550247";
chr1	ensembl	exon	11121511	11122078	.	-	.	transcript_id "GRMZM2G550245_T01"; gene_id "GRMZM2G550245"; gene_name "GRMZM2G550245";
chr1	Cufflinks	exon	11167505	11167822	.	.	.	transcript_id "TCONS_00011138"; gene_id "XLOC_007153"; exon_number "1"
chr1	ensembl	exon	11854076	11854204	.	-	.	transcript_id "GRMZM2G173823_T01"; gene_id "GRMZM2G173823"; gene_name "GRMZM2G173823";
chr1	ensembl	exon	11854282	11854313	.	-	.	transcript_id "GRMZM2G173823_T01"; gene_id "GRMZM2G173823"; gene_name "GRMZM2G173823";
chr1	ensembl	exon	11863252	11863409	.	-	.	transcript_id "GRMZM2G173823_T01"; gene_id "GRMZM2G173823"; gene_name "GRMZM2G173823";
chr1	ensembl	exon	11863487	11863594	.	-	.	transcript_id "GRMZM2G173823_T01"; gene_id "GRMZM2G173823"; gene_name "GRMZM2G173823";
chr1	ensembl	exon	11920969	11921258	.	-	.	transcript_id "GRMZM2G487892_T01"; gene_id "GRMZM2G487892"; gene_name "GRMZM2G487892";
chr1	ensembl	exon	12142989	12143213	.	+	.	transcript_id "GRMZM2G482965_T01"; gene_id "GRMZM2G482965"; gene_name "GRMZM2G482965";
chr1	ensembl	exon	12172014	12172578	.	-	.	transcript_id "GRMZM2G076232_T01"; gene_id "GRMZM2G076232"; gene_name "GRMZM2G076232";
chr1	ensembl	exon	12181355	12182080	.	-	.	transcript_id "GRMZM2G377780_T04"; gene_id "GRMZM2G377780"; gene_name "GRMZM2G377780";
chr1	Cufflinks	exon	12298884	12299393	.	.	.	transcript_id "TCONS_00011147"; gene_id "XLOC_007162"; exon_number "1"
chr1	Cufflinks	exon	12322464	12322911	.	.	.	transcript_id "TCONS_00011149"; gene_id "XLOC_007164"; exon_number "1"
chr1	Cufflinks	exon	12328954	12329325	.	.	.	transcript_id "TCONS_00011151"; gene_id "XLOC_007166"; exon_number "1"
chr1	ensembl	exon	12343275	12343571	.	-	.	transcript_id "GRMZM2G154323_T01"; gene_id "GRMZM2G154323"; gene_name "GRMZM2G154323";
chr1	ensembl	exon	12421833	12422332	.	-	.	transcript_id "GRMZM2G574391_T01"; gene_id "GRMZM2G574391"; gene_name "GRMZM2G574391";
chr1	ensembl	exon	12595651	12596036	.	-	.	transcript_id "GRMZM2G508255_T01"; gene_id "GRMZM2G508255"; gene_name "GRMZM2G508255";
chr1	Cufflinks	exon	12596272	12597704	.	.	.	transcript_id "TCONS_00011157"; gene_id "XLOC_007172"; exon_number "1"
chr1	Cufflinks	exon	12606274	12606501	.	.	.	transcript_id "TCONS_00011164"; gene_id "XLOC_007179"; exon_number "1"
chr1	Cufflinks	exon	12658584	12658951	.	.	.	transcript_id "TCONS_00011165"; gene_id "XLOC_007180"; exon_number "1"
chr1	ensembl	exon	12861053	12861486	.	-	.	transcript_id "GRMZM2G564010_T01"; gene_id "GRMZM2G564010"; gene_name "GRMZM2G564010";
chr1	ensembl	exon	12967466	12968266	.	-	.	transcript_id "GRMZM2G172463_T01"; gene_id "GRMZM2G172463"; gene_name "GRMZM2G172463";
chr1	ensembl	exon	12968582	12969338	.	-	.	transcript_id "GRMZM2G584967_T01"; gene_id "GRMZM2G584967"; gene_name "GRMZM2G584967";
chr1	ensembl	exon	12971833	12972094	.	+	.	transcript_id "GRMZM2G172448_T01"; gene_id "GRMZM2G172448"; gene_name "GRMZM2G172448";
chr1	ensembl	exon	12975690	12975870	.	+	.	transcript_id "GRMZM2G172448_T01"; gene_id "GRMZM2G172448"; gene_name "GRMZM2G172448";
chr1	ensembl	exon	12975984	12976508	.	+	.	transcript_id "GRMZM2G172448_T01"; gene_id "GRMZM2G172448"; gene_name "GRMZM2G172448";
chr1	ensembl	exon	12971833	12972094	.	+	.	transcript_id "GRMZM2G172448_T02"; gene_id "GRMZM2G172448"; gene_name "GRMZM2G172448";
chr1	ensembl	exon	12975984	12976508	.	+	.	transcript_id "GRMZM2G172448_T02"; gene_id "GRMZM2G172448"; gene_name "GRMZM2G172448";
chr1	ensembl	exon	13071832	13072333	.	-	.	transcript_id "GRMZM2G378080_T01"; gene_id "GRMZM2G378080"; gene_name "GRMZM2G378080";
chr1	ensembl	exon	13118756	13119103	.	-	.	transcript_id "GRMZM2G181496_T01"; gene_id "GRMZM2G181496"; gene_name "GRMZM2G181496";
chr1	ensembl	exon	13139584	13140043	.	+	.	transcript_id "GRMZM2G487309_T01"; gene_id "GRMZM2G487309"; gene_name "GRMZM2G487309";
chr1	ensembl	exon	13152175	13152514	.	+	.	transcript_id "GRMZM2G010407_T01"; gene_id "GRMZM2G010407"; gene_name "GRMZM2G010407";
chr1	ensembl	exon	13153866	13154221	.	+	.	transcript_id "GRMZM2G520011_T01"; gene_id "GRMZM2G520011"; gene_name "GRMZM2G520011";
chr1	ensembl	exon	13159995	13160058	.	+	.	transcript_id "GRMZM2G061817_T03"; gene_id "GRMZM2G061817"; gene_name "GRMZM2G061817";
chr1	ensembl	exon	13160327	13160409	.	+	.	transcript_id "GRMZM2G061817_T03"; gene_id "GRMZM2G061817"; gene_name "GRMZM2G061817";
chr1	ensembl	exon	13161383	13161509	.	+	.	transcript_id "GRMZM2G061817_T03"; gene_id "GRMZM2G061817"; gene_name "GRMZM2G061817";
chr1	ensembl	exon	13161760	13161840	.	+	.	transcript_id "GRMZM2G061817_T03"; gene_id "GRMZM2G061817"; gene_name "GRMZM2G061817";
chr1	ensembl	exon	13162606	13162718	.	+	.	transcript_id "GRMZM2G061817_T03"; gene_id "GRMZM2G061817"; gene_name "GRMZM2G061817";
chr1	ensembl	exon	13163171	13163447	.	+	.	transcript_id "GRMZM2G061817_T03"; gene_id "GRMZM2G061817"; gene_name "GRMZM2G061817";
chr1	ensembl	exon	13337496	13337852	.	+	.	transcript_id "GRMZM2G088073_T01"; gene_id "GRMZM2G088073"; gene_name "GRMZM2G088073";
chr1	Cufflinks	exon	13560581	13560968	.	+	.	transcript_id "TCONS_00000429"; gene_id "XLOC_000258"; exon_number "1"
chr1	ensembl	exon	13681650	13682198	.	+	.	transcript_id "GRMZM5G857060_T01"; gene_id "GRMZM5G857060"; gene_name "GRMZM5G857060";
chr1	ensembl	exon	13742083	13742554	.	-	.	transcript_id "GRMZM2G546647_T01"; gene_id "GRMZM2G546647"; gene_name "GRMZM2G546647";
chr1	Cufflinks	exon	13868799	13868851	.	-	.	transcript_id "TCONS_00006107"; gene_id "XLOC_003922"; exon_number "1"
chr1	Cufflinks	exon	13869209	13869369	.	-	.	transcript_id "TCONS_00006107"; gene_id "XLOC_003922"; exon_number "2"
chr1	ensembl	exon	13910441	13911123	.	-	.	transcript_id "GRMZM2G327695_T01"; gene_id "GRMZM2G327695"; gene_name "GRMZM2G327695";
chr1	ensembl	exon	13996237	13997167	.	+	.	transcript_id "GRMZM2G556515_T01"; gene_id "GRMZM2G556515"; gene_name "GRMZM2G556515";
chr1	Cufflinks	exon	14034152	14034861	.	.	.	transcript_id "TCONS_00011180"; gene_id "XLOC_007195"; exon_number "1"
chr1	Cufflinks	exon	14161603	14162077	.	.	.	transcript_id "TCONS_00011182"; gene_id "XLOC_007197"; exon_number "1"
chr1	ensembl	exon	14260125	14260364	.	+	.	transcript_id "GRMZM5G893306_T01"; gene_id "GRMZM5G893306"; gene_name "GRMZM5G893306";
chr1	Cufflinks	exon	14304746	14305125	.	.	.	transcript_id "TCONS_00011185"; gene_id "XLOC_007200"; exon_number "1"
chr1	Cufflinks	exon	14653152	14653447	.	.	.	transcript_id "TCONS_00011191"; gene_id "XLOC_007206"; exon_number "1"
chr1	Cufflinks	exon	14817125	14818446	.	.	.	transcript_id "TCONS_00011195"; gene_id "XLOC_007210"; exon_number "1"
chr1	ensembl	exon	14867665	14868336	.	-	.	transcript_id "GRMZM2G580486_T01"; gene_id "GRMZM2G580486"; gene_name "GRMZM2G580486";
chr1	Cufflinks	exon	15080620	15081161	.	.	.	transcript_id "TCONS_00011208"; gene_id "XLOC_007223"; exon_number "1"
chr1	ensembl	exon	15102343	15103778	.	-	.	transcript_id "GRMZM5G851734_T01"; gene_id "GRMZM5G851734"; gene_name "GRMZM5G851734";
chr1	ensembl	exon	15138438	15138515	.	-	.	transcript_id "GRMZM2G035228_T01"; gene_id "GRMZM2G035228"; gene_name "GRMZM2G035228";
chr1	ensembl	exon	15142562	15142668	.	-	.	transcript_id "GRMZM2G035228_T01"; gene_id "GRMZM2G035228"; gene_name "GRMZM2G035228";
chr1	ensembl	exon	15142790	15143390	.	-	.	transcript_id "GRMZM2G035228_T01"; gene_id "GRMZM2G035228"; gene_name "GRMZM2G035228";
chr1	ensembl	exon	15178154	15178545	.	+	.	transcript_id "GRMZM2G502783_T01"; gene_id "GRMZM2G502783"; gene_name "GRMZM2G502783";
chr1	ensembl	exon	15414787	15415199	.	+	.	transcript_id "GRMZM2G075459_T01"; gene_id "GRMZM2G075459"; gene_name "GRMZM2G075459";
chr1	Cufflinks	exon	15428210	15428415	.	.	.	transcript_id "TCONS_00011216"; gene_id "XLOC_007231"; exon_number "1"
chr1	ensembl	exon	15517265	15517555	.	-	.	transcript_id "GRMZM2G483016_T01"; gene_id "GRMZM2G483016"; gene_name "GRMZM2G483016";
chr1	Cufflinks	exon	16041389	16041769	.	.	.	transcript_id "TCONS_00011221"; gene_id "XLOC_007236"; exon_number "1"
chr1	Cufflinks	exon	16042413	16042962	.	.	.	transcript_id "TCONS_00011222"; gene_id "XLOC_007237"; exon_number "1"
chr1	Cufflinks	exon	16130282	16130674	.	.	.	transcript_id "TCONS_00011225"; gene_id "XLOC_007240"; exon_number "1"
chr1	ensembl	exon	16179782	16180220	.	+	.	transcript_id "GRMZM2G489031_T01"; gene_id "GRMZM2G489031"; gene_name "GRMZM2G489031";
chr1	ensembl	exon	16286664	16286985	.	+	.	transcript_id "GRMZM2G549571_T01"; gene_id "GRMZM2G549571"; gene_name "GRMZM2G549571";
chr1	Cufflinks	exon	16358392	16358963	.	.	.	transcript_id "TCONS_00011227"; gene_id "XLOC_007242"; exon_number "1"
chr1	ensembl	exon	16464977	16465195	.	-	.	transcript_id "GRMZM2G474419_T01"; gene_id "GRMZM2G474419"; gene_name "GRMZM2G474419";
chr1	ensembl	exon	16465277	16465321	.	-	.	transcript_id "GRMZM2G474419_T01"; gene_id "GRMZM2G474419"; gene_name "GRMZM2G474419";
chr1	Cufflinks	exon	16583627	16584021	.	.	.	transcript_id "TCONS_00011229"; gene_id "XLOC_007244"; exon_number "1"
chr1	Cufflinks	exon	16643950	16644406	.	.	.	transcript_id "TCONS_00011230"; gene_id "XLOC_007245"; exon_number "1"
chr1	ensembl	exon	16796626	16797380	.	+	.	transcript_id "GRMZM2G445630_T01"; gene_id "GRMZM2G445630"; gene_name "GRMZM2G445630";
chr1	ensembl	exon	17021707	17022082	.	-	.	transcript_id "GRMZM5G810016_T01"; gene_id "GRMZM5G810016"; gene_name "GRMZM5G810016";
chr1	ensembl	exon	17083206	17083507	.	-	.	transcript_id "GRMZM2G083147_T01"; gene_id "GRMZM2G083147"; gene_name "GRMZM2G083147";
chr1	ensembl	exon	17321811	17322120	.	+	.	transcript_id "GRMZM2G568549_T01"; gene_id "GRMZM2G568549"; gene_name "GRMZM2G568549";
chr1	ensembl	exon	17322399	17322518	.	+	.	transcript_id "GRMZM2G568549_T01"; gene_id "GRMZM2G568549"; gene_name "GRMZM2G568549";
chr1	ensembl	exon	17492313	17492637	.	-	.	transcript_id "GRMZM2G018954_T01"; gene_id "GRMZM2G018954"; gene_name "GRMZM2G018954";
chr1	ensembl	exon	17628734	17629083	.	-	.	transcript_id "GRMZM2G496977_T01"; gene_id "GRMZM2G496977"; gene_name "GRMZM2G496977";
chr1	ensembl	exon	17629188	17629336	.	-	.	transcript_id "GRMZM2G496977_T01"; gene_id "GRMZM2G496977"; gene_name "GRMZM2G496977";
chr1	Cufflinks	exon	17891008	17891475	.	.	.	transcript_id "TCONS_00011251"; gene_id "XLOC_007264"; exon_number "1"
chr1	ensembl	exon	18053374	18054322	.	+	.	transcript_id "GRMZM2G514072_T01"; gene_id "GRMZM2G514072"; gene_name "GRMZM2G514072";
chr1	Cufflinks	exon	18147692	18148628	.	.	.	transcript_id "TCONS_00011253"; gene_id "XLOC_007266"; exon_number "1"
chr1	Cufflinks	exon	18149814	18150356	.	.	.	transcript_id "TCONS_00011254"; gene_id "XLOC_007267"; exon_number "1"
chr1	ensembl	exon	18176231	18176790	.	+	.	transcript_id "GRMZM2G024075_T01"; gene_id "GRMZM2G024075"; gene_name "GRMZM2G024075";
chr1	ensembl	exon	18178849	18179362	.	-	.	transcript_id "GRMZM2G498634_T01"; gene_id "GRMZM2G498634"; gene_name "GRMZM2G498634";
chr1	ensembl	exon	18364772	18364997	.	+	.	transcript_id "GRMZM2G582436_T01"; gene_id "GRMZM2G582436"; gene_name "GRMZM2G582436";
chr1	ensembl	exon	18832242	18832517	.	+	.	transcript_id "GRMZM2G117556_T01"; gene_id "GRMZM2G117556"; gene_name "GRMZM2G117556";
chr1	ensembl	exon	18917034	18917220	.	+	.	transcript_id "GRMZM2G703507_T01"; gene_id "GRMZM2G703507"; gene_name "GRMZM2G703507";
chr1	ensembl	exon	18930375	18930421	.	+	.	transcript_id "GRMZM2G703507_T01"; gene_id "GRMZM2G703507"; gene_name "GRMZM2G703507";
chr1	ensembl	exon	18983580	18983800	.	+	.	transcript_id "GRMZM2G571437_T01"; gene_id "GRMZM2G571437"; gene_name "GRMZM2G571437";
chr1	Cufflinks	exon	18991238	18992334	.	.	.	transcript_id "TCONS_00011261"; gene_id "XLOC_007274"; exon_number "1"
chr1	ensembl	exon	19059082	19059433	.	+	.	transcript_id "GRMZM2G091928_T01"; gene_id "GRMZM2G091928"; gene_name "GRMZM2G091928";
chr1	ensembl	exon	19064895	19065697	.	+	.	transcript_id "GRMZM2G483288_T01"; gene_id "GRMZM2G483288"; gene_name "GRMZM2G483288";
chr1	Cufflinks	exon	19107805	19108264	.	.	.	transcript_id "TCONS_00011262"; gene_id "XLOC_007275"; exon_number "1"
chr1	ensembl	exon	19157347	19157671	.	-	.	transcript_id "GRMZM2G485070_T01"; gene_id "GRMZM2G485070"; gene_name "GRMZM2G485070";
chr1	ensembl	exon	19159478	19159833	.	-	.	transcript_id "GRMZM2G485072_T01"; gene_id "GRMZM2G485072"; gene_name "GRMZM2G485072";
chr1	ensembl	exon	19161403	19161730	.	+	.	transcript_id "GRMZM2G485073_T01"; gene_id "GRMZM2G485073"; gene_name "GRMZM2G485073";
chr1	ensembl	exon	19301696	19302175	.	+	.	transcript_id "GRMZM2G395928_T01"; gene_id "GRMZM2G395928"; gene_name "GRMZM2G395928";
chr1	ensembl	exon	19691035	19691617	.	-	.	transcript_id "GRMZM2G113875_T01"; gene_id "GRMZM2G113875"; gene_name "GRMZM2G113875";
chr1	Cufflinks	exon	20370741	20371920	.	.	.	transcript_id "TCONS_00011277"; gene_id "XLOC_007290"; exon_number "1"
chr1	Cufflinks	exon	20372186	20373061	.	.	.	transcript_id "TCONS_00011278"; gene_id "XLOC_007291"; exon_number "1"
chr1	ensembl	exon	20417561	20418026	.	+	.	transcript_id "GRMZM2G134414_T01"; gene_id "GRMZM2G134414"; gene_name "GRMZM2G134414";
chr1	ensembl	exon	20418131	20418355	.	+	.	transcript_id "GRMZM2G134414_T01"; gene_id "GRMZM2G134414"; gene_name "GRMZM2G134414";
chr1	ensembl	exon	20520102	20520669	.	-	.	transcript_id "GRMZM2G575380_T01"; gene_id "GRMZM2G575380"; gene_name "GRMZM2G575380";
chr1	Cufflinks	exon	20544911	20545165	.	.	.	transcript_id "TCONS_00011283"; gene_id "XLOC_007296"; exon_number "1"
chr1	ensembl	exon	20667941	20668282	.	+	.	transcript_id "GRMZM2G492340_T01"; gene_id "GRMZM2G492340"; gene_name "GRMZM2G492340";
chr1	ensembl	exon	20667941	20668283	.	-	.	transcript_id "GRMZM5G840429_T01"; gene_id "GRMZM5G840429"; gene_name "GRMZM5G840429";
chr1	ensembl	exon	20699825	20700232	.	-	.	transcript_id "GRMZM2G316633_T01"; gene_id "GRMZM2G316633"; gene_name "GRMZM2G316633";
chr1	ensembl	exon	20731386	20731501	.	+	.	transcript_id "GRMZM2G518736_T01"; gene_id "GRMZM2G518736"; gene_name "GRMZM2G518736";
chr1	ensembl	exon	20732139	20732414	.	+	.	transcript_id "GRMZM2G518736_T01"; gene_id "GRMZM2G518736"; gene_name "GRMZM2G518736";
chr1	ensembl	exon	20998582	20999609	.	-	.	transcript_id "GRMZM2G111214_T02"; gene_id "GRMZM2G111214"; gene_name "GRMZM2G111214";
chr1	ensembl	exon	20999773	20999948	.	-	.	transcript_id "GRMZM2G111214_T02"; gene_id "GRMZM2G111214"; gene_name "GRMZM2G111214";
chr1	ensembl	exon	21250625	21250986	.	+	.	transcript_id "GRMZM2G464515_T01"; gene_id "GRMZM2G464515"; gene_name "GRMZM2G464515";
chr1	ensembl	exon	21251092	21251334	.	+	.	transcript_id "GRMZM2G464515_T01"; gene_id "GRMZM2G464515"; gene_name "GRMZM2G464515";
chr1	ensembl	exon	21253322	21253905	.	+	.	transcript_id "GRMZM2G581425_T01"; gene_id "GRMZM2G581425"; gene_name "GRMZM2G581425";
chr1	ensembl	exon	21391464	21392026	.	-	.	transcript_id "GRMZM2G517702_T01"; gene_id "GRMZM2G517702"; gene_name "GRMZM2G517702";
chr1	ensembl	exon	21489566	21490070	.	-	.	transcript_id "GRMZM2G307084_T02"; gene_id "GRMZM2G307084"; gene_name "GRMZM2G307084";
chr1	ensembl	exon	21691965	21692408	.	-	.	transcript_id "GRMZM2G114229_T01"; gene_id "GRMZM2G114229"; gene_name "GRMZM2G114229";
chr1	Cufflinks	exon	21699377	21701175	.	.	.	transcript_id "TCONS_00011293"; gene_id "XLOC_007306"; exon_number "1"
chr1	Cufflinks	exon	21717098	21717498	.	.	.	transcript_id "TCONS_00011295"; gene_id "XLOC_007308"; exon_number "1"
chr1	ensembl	exon	21775866	21777005	.	+	.	transcript_id "GRMZM2G548982_T01"; gene_id "GRMZM2G548982"; gene_name "GRMZM2G548982";
chr1	ensembl	exon	21909307	21909677	.	-	.	transcript_id "GRMZM2G110825_T01"; gene_id "GRMZM2G110825"; gene_name "GRMZM2G110825";
chr1	Cufflinks	exon	21994591	21995249	.	.	.	transcript_id "TCONS_00011296"; gene_id "XLOC_007309"; exon_number "1"
chr1	Cufflinks	exon	22009622	22010260	.	.	.	transcript_id "TCONS_00011299"; gene_id "XLOC_007312"; exon_number "1"
chr1	ensembl	exon	22156279	22156463	.	-	.	transcript_id "GRMZM2G064059_T01"; gene_id "GRMZM2G064059"; gene_name "GRMZM2G064059";
chr1	ensembl	exon	22285188	22285705	.	-	.	transcript_id "GRMZM2G107440_T01"; gene_id "GRMZM2G107440"; gene_name "GRMZM2G107440";
chr1	ensembl	exon	22285758	22285864	.	-	.	transcript_id "GRMZM2G107440_T01"; gene_id "GRMZM2G107440"; gene_name "GRMZM2G107440";
chr1	ensembl	exon	22462152	22462630	.	+	.	transcript_id "GRMZM2G511206_T01"; gene_id "GRMZM2G511206"; gene_name "GRMZM2G511206";
chr1	ensembl	exon	22638217	22638751	.	+	.	transcript_id "GRMZM2G055091_T01"; gene_id "GRMZM2G055091"; gene_name "GRMZM2G055091";
chr1	ensembl	exon	22638217	22638751	.	-	.	transcript_id "GRMZM5G816089_T01"; gene_id "GRMZM5G816089"; gene_name "GRMZM5G816089";
chr1	ensembl	exon	22866851	22867181	.	-	.	transcript_id "GRMZM5G893840_T01"; gene_id "GRMZM5G893840"; gene_name "GRMZM5G893840";
chr1	ensembl	exon	22979307	22979838	.	+	.	transcript_id "GRMZM2G566589_T01"; gene_id "GRMZM2G566589"; gene_name "GRMZM2G566589";
chr1	Cufflinks	exon	23232041	23232448	.	.	.	transcript_id "TCONS_00011313"; gene_id "XLOC_007326"; exon_number "1"
chr1	ensembl	exon	23489168	23489396	.	+	.	transcript_id "GRMZM2G521705_T01"; gene_id "GRMZM2G521705"; gene_name "GRMZM2G521705";
chr1	Cufflinks	exon	23721021	23721868	.	.	.	transcript_id "TCONS_00011322"; gene_id "XLOC_007335"; exon_number "1"
chr1	ensembl	exon	23842376	23842950	.	-	.	transcript_id "GRMZM2G550844_T01"; gene_id "GRMZM2G550844"; gene_name "GRMZM2G550844";
chr1	ensembl	exon	24201354	24201748	.	-	.	transcript_id "GRMZM2G566694_T01"; gene_id "GRMZM2G566694"; gene_name "GRMZM2G566694";
chr1	ensembl	exon	24301835	24302100	.	+	.	transcript_id "GRMZM5G865980_T01"; gene_id "GRMZM5G865980"; gene_name "GRMZM5G865980";
chr1	Cufflinks	exon	24411642	24412079	.	.	.	transcript_id "TCONS_00011331"; gene_id "XLOC_007344"; exon_number "1"
chr1	ensembl	exon	24623491	24623887	.	+	.	transcript_id "GRMZM2G549454_T01"; gene_id "GRMZM2G549454"; gene_name "GRMZM2G549454";
chr1	ensembl	exon	24666390	24666744	.	-	.	transcript_id "GRMZM2G003478_T01"; gene_id "GRMZM2G003478"; gene_name "GRMZM2G003478";
chr1	Cufflinks	exon	24670665	24671186	.	.	.	transcript_id "TCONS_00011332"; gene_id "XLOC_007345"; exon_number "1"
chr1	ensembl	exon	24687427	24687804	.	+	.	transcript_id "GRMZM2G485163_T01"; gene_id "GRMZM2G485163"; gene_name "GRMZM2G485163";
chr1	ensembl	exon	24727513	24727743	.	+	.	transcript_id "GRMZM2G028192_T01"; gene_id "GRMZM2G028192"; gene_name "GRMZM2G028192";
chr1	Cufflinks	exon	24737605	24739688	.	+	.	transcript_id "TCONS_00000739"; gene_id "XLOC_000444"; exon_number "1"
chr1	Cufflinks	exon	24739836	24739985	.	+	.	transcript_id "TCONS_00000739"; gene_id "XLOC_000444"; exon_number "2"
chr1	ensembl	exon	25097661	25098129	.	-	.	transcript_id "GRMZM2G023407_T01"; gene_id "GRMZM2G023407"; gene_name "GRMZM2G023407";
chr1	ensembl	exon	25099961	25100099	.	+	.	transcript_id "GRMZM2G498668_T01"; gene_id "GRMZM2G498668"; gene_name "GRMZM2G498668";
chr1	ensembl	exon	25100199	25100288	.	+	.	transcript_id "GRMZM2G498668_T01"; gene_id "GRMZM2G498668"; gene_name "GRMZM2G498668";
chr1	ensembl	exon	25264032	25264319	.	-	.	transcript_id "GRMZM5G859473_T01"; gene_id "GRMZM5G859473"; gene_name "GRMZM5G859473";
chr1	ensembl	exon	25389595	25390374	.	-	.	transcript_id "GRMZM2G523621_T01"; gene_id "GRMZM2G523621"; gene_name "GRMZM2G523621";
chr1	ensembl	exon	25809359	25809929	.	+	.	transcript_id "GRMZM2G543831_T01"; gene_id "GRMZM2G543831"; gene_name "GRMZM2G543831";
chr1	ensembl	exon	26019672	26019805	.	+	.	transcript_id "GRMZM2G523708_T01"; gene_id "GRMZM2G523708"; gene_name "GRMZM2G523708";
chr1	ensembl	exon	26019836	26020300	.	+	.	transcript_id "GRMZM2G523708_T01"; gene_id "GRMZM2G523708"; gene_name "GRMZM2G523708";
chr1	ensembl	exon	26195116	26195493	.	+	.	transcript_id "GRMZM2G079761_T01"; gene_id "GRMZM2G079761"; gene_name "GRMZM2G079761";
chr1	Cufflinks	exon	26261769	26262646	.	.	.	transcript_id "TCONS_00011343"; gene_id "XLOC_007356"; exon_number "1"
chr1	ensembl	exon	26338782	26339131	.	+	.	transcript_id "GRMZM2G031618_T01"; gene_id "GRMZM2G031618"; gene_name "GRMZM2G031618";
chr1	ensembl	exon	26342566	26342812	.	+	.	transcript_id "GRMZM2G586411_T01"; gene_id "GRMZM2G586411"; gene_name "GRMZM2G586411";
chr1	ensembl	exon	26342902	26342974	.	+	.	transcript_id "GRMZM2G586411_T01"; gene_id "GRMZM2G586411"; gene_name "GRMZM2G586411";
chr1	ensembl	exon	26343072	26343297	.	+	.	transcript_id "GRMZM2G586411_T01"; gene_id "GRMZM2G586411"; gene_name "GRMZM2G586411";
chr1	ensembl	exon	26417017	26417283	.	-	.	transcript_id "GRMZM2G116090_T01"; gene_id "GRMZM2G116090"; gene_name "GRMZM2G116090";
chr1	ensembl	exon	26439823	26440283	.	+	.	transcript_id "GRMZM5G873975_T01"; gene_id "GRMZM5G873975"; gene_name "GRMZM5G873975";
chr1	ensembl	exon	26440367	26440415	.	+	.	transcript_id "GRMZM5G873975_T01"; gene_id "GRMZM5G873975"; gene_name "GRMZM5G873975";
chr1	ensembl	exon	26466091	26466364	.	-	.	transcript_id "GRMZM2G586305_T01"; gene_id "GRMZM2G586305"; gene_name "GRMZM2G586305";
chr1	ensembl	exon	26515099	26515330	.	-	.	transcript_id "GRMZM2G078898_T01"; gene_id "GRMZM2G078898"; gene_name "GRMZM2G078898";
chr1	Cufflinks	exon	26528112	26528787	.	.	.	transcript_id "TCONS_00011345"; gene_id "XLOC_007358"; exon_number "1"
chr1	Cufflinks	exon	26529601	26530490	.	.	.	transcript_id "TCONS_00011346"; gene_id "XLOC_007359"; exon_number "1"
chr1	ensembl	exon	26622881	26623176	.	+	.	transcript_id "GRMZM2G181445_T01"; gene_id "GRMZM2G181445"; gene_name "GRMZM2G181445";
chr1	ensembl	exon	26730184	26730402	.	+	.	transcript_id "GRMZM2G530529_T01"; gene_id "GRMZM2G530529"; gene_name "GRMZM2G530529";
chr1	ensembl	exon	27075033	27075755	.	-	.	transcript_id "GRMZM2G580436_T01"; gene_id "GRMZM2G580436"; gene_name "GRMZM2G580436";
chr1	Cufflinks	exon	27077819	27078181	.	.	.	transcript_id "TCONS_00011351"; gene_id "XLOC_007364"; exon_number "1"
chr1	Cufflinks	exon	27103816	27104394	.	.	.	transcript_id "TCONS_00011353"; gene_id "XLOC_007366"; exon_number "1"
chr1	Cufflinks	exon	27105547	27107028	.	.	.	transcript_id "TCONS_00011354"; gene_id "XLOC_007367"; exon_number "1"
chr1	Cufflinks	exon	27107443	27107863	.	.	.	transcript_id "TCONS_00011355"; gene_id "XLOC_007368"; exon_number "1"
chr1	Cufflinks	exon	27129070	27129337	.	.	.	transcript_id "TCONS_00011357"; gene_id "XLOC_007370"; exon_number "1"
chr1	Cufflinks	exon	27129709	27130370	.	.	.	transcript_id "TCONS_00011358"; gene_id "XLOC_007371"; exon_number "1"
chr1	Cufflinks	exon	27143592	27145060	.	.	.	transcript_id "TCONS_00011360"; gene_id "XLOC_007373"; exon_number "1"
chr1	Cufflinks	exon	27275564	27276175	.	.	.	transcript_id "TCONS_00011365"; gene_id "XLOC_007378"; exon_number "1"
chr1	ensembl	exon	27653294	27653836	.	+	.	transcript_id "GRMZM2G549216_T01"; gene_id "GRMZM2G549216"; gene_name "GRMZM2G549216";
chr1	ensembl	exon	27769291	27769662	.	+	.	transcript_id "GRMZM2G039839_T01"; gene_id "GRMZM2G039839"; gene_name "GRMZM2G039839";
chr1	Cufflinks	exon	27847619	27848870	.	.	.	transcript_id "TCONS_00011370"; gene_id "XLOC_007383"; exon_number "1"
chr1	ensembl	exon	27875411	27876213	.	-	.	transcript_id "GRMZM2G040338_T01"; gene_id "GRMZM2G040338"; gene_name "GRMZM2G040338";
chr1	Cufflinks	exon	27983046	27983770	.	.	.	transcript_id "TCONS_00011377"; gene_id "XLOC_007390"; exon_number "1"
chr1	Cufflinks	exon	28080929	28081231	.	.	.	transcript_id "TCONS_00011378"; gene_id "XLOC_007391"; exon_number "1"
chr1	ensembl	exon	28445753	28446048	.	+	.	transcript_id "GRMZM2G703531_T01"; gene_id "GRMZM2G703531"; gene_name "GRMZM2G703531";
chr1	ensembl	exon	28529947	28530232	.	+	.	transcript_id "GRMZM2G118501_T01"; gene_id "GRMZM2G118501"; gene_name "GRMZM2G118501";
chr1	ensembl	exon	28680626	28680833	.	+	.	transcript_id "GRMZM2G586989_T01"; gene_id "GRMZM2G586989"; gene_name "GRMZM2G586989";
chr1	ensembl	exon	28681119	28681493	.	+	.	transcript_id "GRMZM2G586989_T01"; gene_id "GRMZM2G586989"; gene_name "GRMZM2G586989";
chr1	ensembl	exon	28687789	28688092	.	+	.	transcript_id "GRMZM2G586993_T01"; gene_id "GRMZM2G586993"; gene_name "GRMZM2G586993";
chr1	Cufflinks	exon	28753895	28754444	.	.	.	transcript_id "TCONS_00011384"; gene_id "XLOC_007397"; exon_number "1"
chr1	ensembl	exon	28955798	28956065	.	-	.	transcript_id "GRMZM2G051406_T01"; gene_id "GRMZM2G051406"; gene_name "GRMZM2G051406";
chr1	ensembl	exon	28956142	28956425	.	-	.	transcript_id "GRMZM2G051406_T01"; gene_id "GRMZM2G051406"; gene_name "GRMZM2G051406";
chr1	Cufflinks	exon	28989665	28990184	.	.	.	transcript_id "TCONS_00011388"; gene_id "XLOC_007401"; exon_number "1"
chr1	ensembl	exon	29465063	29465363	.	+	.	transcript_id "GRMZM5G826760_T01"; gene_id "GRMZM5G826760"; gene_name "GRMZM5G826760";
chr1	ensembl	exon	29468734	29469144	.	-	.	transcript_id "GRMZM2G012539_T01"; gene_id "GRMZM2G012539"; gene_name "GRMZM2G012539";
chr1	Cufflinks	exon	29494755	29495028	.	.	.	transcript_id "TCONS_00011394"; gene_id "XLOC_007407"; exon_number "1"
chr1	Cufflinks	exon	29551220	29551906	.	.	.	transcript_id "TCONS_00011396"; gene_id "XLOC_007409"; exon_number "1"
chr1	ensembl	exon	29578261	29578615	.	-	.	transcript_id "GRMZM2G126826_T01"; gene_id "GRMZM2G126826"; gene_name "GRMZM2G126826";
chr1	Cufflinks	exon	29691159	29692713	.	.	.	transcript_id "TCONS_00011397"; gene_id "XLOC_007410"; exon_number "1"
chr1	ensembl	exon	29758044	29758243	.	+	.	transcript_id "GRMZM2G088907_T01"; gene_id "GRMZM2G088907"; gene_name "GRMZM2G088907";
chr1	Cufflinks	exon	29862811	29863048	.	.	.	transcript_id "TCONS_00011402"; gene_id "XLOC_007415"; exon_number "1"
chr1	ensembl	exon	29943445	29943750	.	+	.	transcript_id "GRMZM2G587215_T01"; gene_id "GRMZM2G587215"; gene_name "GRMZM2G587215";
chr1	ensembl	exon	29944343	29944544	.	-	.	transcript_id "GRMZM2G171418_T01"; gene_id "GRMZM2G171418"; gene_name "GRMZM2G171418";
chr1	ensembl	exon	30033871	30034165	.	+	.	transcript_id "GRMZM2G548861_T01"; gene_id "GRMZM2G548861"; gene_name "GRMZM2G548861";
chr1	Cufflinks	exon	30284774	30285456	.	.	.	transcript_id "TCONS_00011406"; gene_id "XLOC_007419"; exon_number "1"
chr1	ensembl	exon	30292738	30293177	.	+	.	transcript_id "GRMZM2G344996_T01"; gene_id "GRMZM2G344996"; gene_name "GRMZM2G344996";
chr1	ensembl	exon	30344558	30345591	.	+	.	transcript_id "GRMZM2G520883_T01"; gene_id "GRMZM2G520883"; gene_name "GRMZM2G520883";
chr1	ensembl	exon	30363594	30363838	.	-	.	transcript_id "GRMZM2G159746_T01"; gene_id "GRMZM2G159746"; gene_name "GRMZM2G159746";
chr1	Cufflinks	exon	30436217	30436824	.	.	.	transcript_id "TCONS_00011409"; gene_id "XLOC_007422"; exon_number "1"
chr1	Cufflinks	exon	30437133	30438547	.	.	.	transcript_id "TCONS_00011410"; gene_id "XLOC_007423"; exon_number "1"
chr1	ensembl	exon	30470737	30470944	.	+	.	transcript_id "GRMZM2G371081_T01"; gene_id "GRMZM2G371081"; gene_name "GRMZM2G371081";
chr1	ensembl	exon	30471035	30471278	.	-	.	transcript_id "GRMZM2G524902_T01"; gene_id "GRMZM2G524902"; gene_name "GRMZM2G524902";
chr1	Cufflinks	exon	30565670	30567507	.	.	.	transcript_id "TCONS_00011411"; gene_id "XLOC_007424"; exon_number "1"
chr1	Cufflinks	exon	30567969	30569786	.	.	.	transcript_id "TCONS_00011412"; gene_id "XLOC_007425"; exon_number "1"
chr1	ensembl	exon	30621907	30622282	.	-	.	transcript_id "GRMZM2G554644_T01"; gene_id "GRMZM2G554644"; gene_name "GRMZM2G554644";
chr1	Cufflinks	exon	30654326	30654992	.	.	.	transcript_id "TCONS_00011413"; gene_id "XLOC_007426"; exon_number "1"
chr1	Cufflinks	exon	30695505	30696648	.	.	.	transcript_id "TCONS_00011414"; gene_id "XLOC_007427"; exon_number "1"
chr1	ensembl	exon	30799723	30799835	.	+	.	transcript_id "GRMZM5G825969_T01"; gene_id "GRMZM5G825969"; gene_name "GRMZM5G825969";
chr1	ensembl	exon	30799947	30800149	.	+	.	transcript_id "GRMZM5G825969_T01"; gene_id "GRMZM5G825969"; gene_name "GRMZM5G825969";
chr1	ensembl	exon	30800242	30800567	.	+	.	transcript_id "GRMZM5G825969_T01"; gene_id "GRMZM5G825969"; gene_name "GRMZM5G825969";
chr1	ensembl	exon	30800361	30800770	.	-	.	transcript_id "GRMZM2G525600_T01"; gene_id "GRMZM2G525600"; gene_name "GRMZM2G525600";
chr1	ensembl	exon	30801491	30801977	.	+	.	transcript_id "GRMZM2G525605_T01"; gene_id "GRMZM2G525605"; gene_name "GRMZM2G525605";
chr1	ensembl	exon	30914471	30915086	.	-	.	transcript_id "GRMZM2G072088_T02"; gene_id "GRMZM2G072088"; gene_name "GRMZM2G072088";
chr1	Cufflinks	exon	30989147	30990029	.	.	.	transcript_id "TCONS_00011417"; gene_id "XLOC_007430"; exon_number "1"
chr1	Cufflinks	exon	30990151	30990817	.	.	.	transcript_id "TCONS_00011418"; gene_id "XLOC_007431"; exon_number "1"
chr1	ensembl	exon	31052836	31052860	.	-	.	transcript_id "GRMZM2G553187_T01"; gene_id "GRMZM2G553187"; gene_name "GRMZM2G553187";
chr1	ensembl	exon	31052998	31053115	.	-	.	transcript_id "GRMZM2G553187_T01"; gene_id "GRMZM2G553187"; gene_name "GRMZM2G553187";
chr1	ensembl	exon	31053209	31053537	.	-	.	transcript_id "GRMZM2G553187_T01"; gene_id "GRMZM2G553187"; gene_name "GRMZM2G553187";
chr1	ensembl	exon	31087828	31088442	.	+	.	transcript_id "GRMZM2G533796_T01"; gene_id "GRMZM2G533796"; gene_name "GRMZM2G533796";
chr1	ensembl	exon	31772814	31773096	.	+	.	transcript_id "GRMZM2G165552_T01"; gene_id "GRMZM2G165552"; gene_name "GRMZM2G165552";
chr1	ensembl	exon	31896169	31896432	.	+	.	transcript_id "GRMZM2G030995_T01"; gene_id "GRMZM2G030995"; gene_name "GRMZM2G030995";
chr1	ensembl	exon	32235276	32235589	.	+	.	transcript_id "GRMZM2G055087_T01"; gene_id "GRMZM2G055087"; gene_name "GRMZM2G055087";
chr1	ensembl	exon	32328089	32328331	.	-	.	transcript_id "GRMZM2G176022_T01"; gene_id "GRMZM2G176022"; gene_name "GRMZM2G176022";
chr1	ensembl	exon	32540898	32541679	.	-	.	transcript_id "GRMZM5G817335_T01"; gene_id "GRMZM5G817335"; gene_name "GRMZM5G817335";
chr1	Cufflinks	exon	32650950	32654245	.	.	.	transcript_id "TCONS_00011434"; gene_id "XLOC_007447"; exon_number "1"
chr1	Cufflinks	exon	32654355	32655812	.	.	.	transcript_id "TCONS_00011435"; gene_id "XLOC_007448"; exon_number "1"
chr1	Cufflinks	exon	32657398	32658113	.	.	.	transcript_id "TCONS_00011437"; gene_id "XLOC_007450"; exon_number "1"
chr1	Cufflinks	exon	32983729	32984478	.	.	.	transcript_id "TCONS_00011444"; gene_id "XLOC_007457"; exon_number "1"
chr1	ensembl	exon	32989161	32990423	.	+	.	transcript_id "GRMZM2G165921_T01"; gene_id "GRMZM2G165921"; gene_name "GRMZM2G165921";
chr1	Cufflinks	exon	33260754	33261031	.	.	.	transcript_id "TCONS_00011446"; gene_id "XLOC_007459"; exon_number "1"
chr1	ensembl	exon	33263910	33264242	.	+	.	transcript_id "GRMZM2G578582_T01"; gene_id "GRMZM2G578582"; gene_name "GRMZM2G578582";
chr1	Cufflinks	exon	33593187	33594414	.	.	.	transcript_id "TCONS_00011451"; gene_id "XLOC_007464"; exon_number "1"
chr1	ensembl	exon	33713771	33714095	.	+	.	transcript_id "GRMZM2G166012_T01"; gene_id "GRMZM2G166012"; gene_name "GRMZM2G166012";
chr1	Cufflinks	exon	33762087	33762287	.	.	.	transcript_id "TCONS_00011452"; gene_id "XLOC_007465"; exon_number "1"
chr1	ensembl	exon	33822926	33824400	.	-	.	transcript_id "GRMZM2G410603_T01"; gene_id "GRMZM2G410603"; gene_name "GRMZM2G410603";
chr1	ensembl	exon	33836702	33837155	.	-	.	transcript_id "GRMZM2G548595_T01"; gene_id "GRMZM2G548595"; gene_name "GRMZM2G548595";
chr1	ensembl	exon	33837374	33837656	.	-	.	transcript_id "GRMZM2G548595_T01"; gene_id "GRMZM2G548595"; gene_name "GRMZM2G548595";
chr1	ensembl	exon	33838293	33838720	.	-	.	transcript_id "GRMZM2G548593_T01"; gene_id "GRMZM2G548593"; gene_name "GRMZM2G548593";
chr1	ensembl	exon	33838805	33839292	.	-	.	transcript_id "GRMZM2G548593_T01"; gene_id "GRMZM2G548593"; gene_name "GRMZM2G548593";
chr1	ensembl	exon	33839762	33839973	.	-	.	transcript_id "GRMZM2G548591_T01"; gene_id "GRMZM2G548591"; gene_name "GRMZM2G548591";
chr1	ensembl	exon	34169928	34170208	.	+	.	transcript_id "GRMZM2G067207_T01"; gene_id "GRMZM2G067207"; gene_name "GRMZM2G067207";
chr1	ensembl	exon	34255816	34256994	.	+	.	transcript_id "GRMZM2G170382_T06"; gene_id "GRMZM2G170382"; gene_name "GRMZM2G170382";
chr1	ensembl	exon	34274608	34274792	.	-	.	transcript_id "GRMZM2G170377_T01"; gene_id "GRMZM2G170377"; gene_name "GRMZM2G170377";
chr1	ensembl	exon	34274880	34274963	.	-	.	transcript_id "GRMZM2G170377_T01"; gene_id "GRMZM2G170377"; gene_name "GRMZM2G170377";
chr1	ensembl	exon	34275033	34275186	.	-	.	transcript_id "GRMZM2G170377_T01"; gene_id "GRMZM2G170377"; gene_name "GRMZM2G170377";
chr1	ensembl	exon	34369697	34370397	.	+	.	transcript_id "GRMZM2G358899_T01"; gene_id "GRMZM2G358899"; gene_name "GRMZM2G358899";
chr1	ensembl	exon	34408251	34408863	.	-	.	transcript_id "GRMZM2G102347_T02"; gene_id "GRMZM2G102347"; gene_name "GRMZM2G102347";
chr1	ensembl	exon	34527729	34527978	.	-	.	transcript_id "GRMZM2G143422_T01"; gene_id "GRMZM2G143422"; gene_name "GRMZM2G143422";
chr1	ensembl	exon	34529028	34529422	.	-	.	transcript_id "GRMZM2G568468_T01"; gene_id "GRMZM2G568468"; gene_name "GRMZM2G568468";
chr1	Cufflinks	exon	34583222	34584534	.	.	.	transcript_id "TCONS_00011469"; gene_id "XLOC_007482"; exon_number "1"
chr1	ensembl	exon	34604467	34604794	.	-	.	transcript_id "GRMZM2G089832_T01"; gene_id "GRMZM2G089832"; gene_name "GRMZM2G089832";
chr1	ensembl	exon	34618107	34618540	.	-	.	transcript_id "GRMZM2G472473_T01"; gene_id "GRMZM2G472473"; gene_name "GRMZM2G472473";
chr1	ensembl	exon	35141798	35142464	.	+	.	transcript_id "GRMZM2G030107_T01"; gene_id "GRMZM2G030107"; gene_name "GRMZM2G030107";
chr1	ensembl	exon	35235983	35236386	.	-	.	transcript_id "GRMZM2G030400_T01"; gene_id "GRMZM2G030400"; gene_name "GRMZM2G030400";
chr1	Cufflinks	exon	35346412	35347481	.	.	.	transcript_id "TCONS_00011475"; gene_id "XLOC_007488"; exon_number "1"
chr1	ensembl	exon	35575712	35576125	.	-	.	transcript_id "GRMZM2G127213_T01"; gene_id "GRMZM2G127213"; gene_name "GRMZM2G127213";
chr1	ensembl	exon	35919768	35920502	.	-	.	transcript_id "GRMZM2G174589_T03"; gene_id "GRMZM2G174589"; gene_name "GRMZM2G174589";
chr1	Cufflinks	exon	36081924	36082566	.	.	.	transcript_id "TCONS_00011481"; gene_id "XLOC_007494"; exon_number "1"
chr1	Cufflinks	exon	36082629	36083239	.	.	.	transcript_id "TCONS_00011482"; gene_id "XLOC_007495"; exon_number "1"
chr1	Cufflinks	exon	36089944	36090251	.	.	.	transcript_id "TCONS_00011486"; gene_id "XLOC_007499"; exon_number "1"
chr1	ensembl	exon	36195071	36195398	.	+	.	transcript_id "GRMZM2G060017_T01"; gene_id "GRMZM2G060017"; gene_name "GRMZM2G060017";
chr1	ensembl	exon	36216652	36217177	.	-	.	transcript_id "GRMZM2G060138_T02"; gene_id "GRMZM2G060138"; gene_name "GRMZM2G060138";
chr1	Cufflinks	exon	36231607	36231971	.	-	.	transcript_id "TCONS_00006576"; gene_id "XLOC_004214"; exon_number "1"
chr1	Cufflinks	exon	36232060	36232113	.	-	.	transcript_id "TCONS_00006576"; gene_id "XLOC_004214"; exon_number "2"
chr1	ensembl	exon	36289839	36290142	.	+	.	transcript_id "GRMZM2G123595_T01"; gene_id "GRMZM2G123595"; gene_name "GRMZM2G123595";
chr1	ensembl	exon	36290239	36290422	.	+	.	transcript_id "GRMZM2G123595_T01"; gene_id "GRMZM2G123595"; gene_name "GRMZM2G123595";
chr1	ensembl	exon	36420787	36421168	.	+	.	transcript_id "GRMZM2G352676_T01"; gene_id "GRMZM2G352676"; gene_name "GRMZM2G352676";
chr1	ensembl	exon	36834280	36834711	.	+	.	transcript_id "GRMZM2G703549_T01"; gene_id "GRMZM2G703549"; gene_name "GRMZM2G703549";
chr1	ensembl	exon	36836583	36836887	.	-	.	transcript_id "GRMZM2G525745_T01"; gene_id "GRMZM2G525745"; gene_name "GRMZM2G525745";
chr1	ensembl	exon	36920307	36920651	.	+	.	transcript_id "GRMZM2G525686_T01"; gene_id "GRMZM2G525686"; gene_name "GRMZM2G525686";
chr1	ensembl	exon	36925495	36926185	.	-	.	transcript_id "GRMZM2G525681_T01"; gene_id "GRMZM2G525681"; gene_name "GRMZM2G525681";
chr1	ensembl	exon	37077274	37077791	.	-	.	transcript_id "GRMZM2G506143_T01"; gene_id "GRMZM2G506143"; gene_name "GRMZM2G506143";
chr1	Cufflinks	exon	37124734	37125257	.	.	.	transcript_id "TCONS_00011494"; gene_id "XLOC_007507"; exon_number "1"
chr1	ensembl	exon	37591773	37592079	.	+	.	transcript_id "GRMZM2G489979_T01"; gene_id "GRMZM2G489979"; gene_name "GRMZM2G489979";
chr1	Cufflinks	exon	37711677	37712684	.	.	.	transcript_id "TCONS_00011496"; gene_id "XLOC_007509"; exon_number "1"
chr1	ensembl	exon	37735329	37735648	.	+	.	transcript_id "GRMZM5G876260_T01"; gene_id "GRMZM5G876260"; gene_name "GRMZM5G876260";
chr1	ensembl	exon	37950663	37950889	.	-	.	transcript_id "GRMZM2G575009_T01"; gene_id "GRMZM2G575009"; gene_name "GRMZM2G575009";
chr1	ensembl	exon	37952005	37952075	.	-	.	transcript_id "GRMZM2G575009_T01"; gene_id "GRMZM2G575009"; gene_name "GRMZM2G575009";
chr1	ensembl	exon	38191741	38192571	.	-	.	transcript_id "GRMZM2G093217_T05"; gene_id "GRMZM2G093217"; gene_name "GRMZM2G093217";
chr1	ensembl	exon	38252108	38253176	.	+	.	transcript_id "GRMZM2G348984_T01"; gene_id "GRMZM2G348984"; gene_name "GRMZM2G348984";
chr1	Cufflinks	exon	38335133	38335741	.	.	.	transcript_id "TCONS_00011504"; gene_id "XLOC_007517"; exon_number "1"
chr1	Cufflinks	exon	38442311	38443106	.	.	.	transcript_id "TCONS_00011505"; gene_id "XLOC_007518"; exon_number "1"
chr1	ensembl	exon	38638122	38638366	.	+	.	transcript_id "GRMZM2G181006_T01"; gene_id "GRMZM2G181006"; gene_name "GRMZM2G181006";
chr1	ensembl	exon	39050421	39051301	.	+	.	transcript_id "GRMZM2G160237_T03"; gene_id "GRMZM2G160237"; gene_name "GRMZM2G160237";
chr1	Cufflinks	exon	39145205	39145394	.	+	.	transcript_id "TCONS_00001043"; gene_id "XLOC_000645"; exon_number "1"
chr1	Cufflinks	exon	39145490	39145657	.	+	.	transcript_id "TCONS_00001043"; gene_id "XLOC_000645"; exon_number "2"
chr1	ensembl	exon	39253096	39253376	.	-	.	transcript_id "GRMZM2G061085_T01"; gene_id "GRMZM2G061085"; gene_name "GRMZM2G061085";
chr1	ensembl	exon	39400868	39401466	.	+	.	transcript_id "GRMZM2G057635_T01"; gene_id "GRMZM2G057635"; gene_name "GRMZM2G057635";
chr1	ensembl	exon	39582709	39583309	.	-	.	transcript_id "GRMZM2G139568_T01"; gene_id "GRMZM2G139568"; gene_name "GRMZM2G139568";
chr1	ensembl	exon	39648153	39648369	.	-	.	transcript_id "GRMZM2G537440_T01"; gene_id "GRMZM2G537440"; gene_name "GRMZM2G537440";
chr1	Cufflinks	exon	39655797	39656720	.	.	.	transcript_id "TCONS_00011515"; gene_id "XLOC_007528"; exon_number "1"
chr1	ensembl	exon	39680310	39680830	.	-	.	transcript_id "GRMZM2G100053_T01"; gene_id "GRMZM2G100053"; gene_name "GRMZM2G100053";
chr1	ensembl	exon	39785435	39785632	.	+	.	transcript_id "GRMZM2G026959_T01"; gene_id "GRMZM2G026959"; gene_name "GRMZM2G026959";
chr1	ensembl	exon	39785740	39785868	.	+	.	transcript_id "GRMZM2G026959_T01"; gene_id "GRMZM2G026959"; gene_name "GRMZM2G026959";
chr1	ensembl	exon	39785946	39786527	.	+	.	transcript_id "GRMZM2G026959_T01"; gene_id "GRMZM2G026959"; gene_name "GRMZM2G026959";
chr1	ensembl	exon	39796399	39796698	.	-	.	transcript_id "GRMZM2G703559_T01"; gene_id "GRMZM2G703559"; gene_name "GRMZM2G703559";
chr1	Cufflinks	exon	39800253	39801092	.	.	.	transcript_id "TCONS_00011521"; gene_id "XLOC_007534"; exon_number "1"
chr1	ensembl	exon	39897180	39897799	.	+	.	transcript_id "GRMZM2G110425_T01"; gene_id "GRMZM2G110425"; gene_name "GRMZM2G110425";
chr1	ensembl	exon	39898697	39898898	.	+	.	transcript_id "GRMZM2G110425_T01"; gene_id "GRMZM2G110425"; gene_name "GRMZM2G110425";
chr1	Cufflinks	exon	40036611	40037205	.	.	.	transcript_id "TCONS_00011524"; gene_id "XLOC_007537"; exon_number "1"
chr1	Cufflinks	exon	40045041	40045465	.	.	.	transcript_id "TCONS_00011525"; gene_id "XLOC_007538"; exon_number "1"
chr1	Cufflinks	exon	40055358	40056409	.	.	.	transcript_id "TCONS_00011528"; gene_id "XLOC_007541"; exon_number "1"
chr1	ensembl	exon	40139023	40139660	.	-	.	transcript_id "GRMZM2G049159_T02"; gene_id "GRMZM2G049159"; gene_name "GRMZM2G049159";
chr1	ensembl	exon	40142772	40143020	.	-	.	transcript_id "GRMZM2G049159_T02"; gene_id "GRMZM2G049159"; gene_name "GRMZM2G049159";
chr1	Cufflinks	exon	40349089	40349605	.	.	.	transcript_id "TCONS_00011534"; gene_id "XLOC_007547"; exon_number "1"
chr1	Cufflinks	exon	40396143	40397498	.	.	.	transcript_id "TCONS_00011535"; gene_id "XLOC_007548"; exon_number "1"
chr1	Cufflinks	exon	40411375	40411877	.	.	.	transcript_id "TCONS_00011537"; gene_id "XLOC_007550"; exon_number "1"
chr1	Cufflinks	exon	40435637	40436293	.	.	.	transcript_id "TCONS_00011539"; gene_id "XLOC_007552"; exon_number "1"
chr1	ensembl	exon	40773964	40774324	.	+	.	transcript_id "GRMZM2G112416_T01"; gene_id "GRMZM2G112416"; gene_name "GRMZM2G112416";
chr1	Cufflinks	exon	40882831	40883357	.	.	.	transcript_id "TCONS_00011542"; gene_id "XLOC_007555"; exon_number "1"
chr1	Cufflinks	exon	40917369	40917868	.	.	.	transcript_id "TCONS_00011543"; gene_id "XLOC_007556"; exon_number "1"
chr1	Cufflinks	exon	40939397	40939681	.	.	.	transcript_id "TCONS_00011544"; gene_id "XLOC_007557"; exon_number "1"
chr1	ensembl	exon	41119199	41119513	.	-	.	transcript_id "GRMZM2G540508_T01"; gene_id "GRMZM2G540508"; gene_name "GRMZM2G540508";
chr1	ensembl	exon	41234038	41234729	.	-	.	transcript_id "GRMZM2G540325_T01"; gene_id "GRMZM2G540325"; gene_name "GRMZM2G540325";
chr1	ensembl	exon	41478468	41479078	.	+	.	transcript_id "GRMZM2G044215_T01"; gene_id "GRMZM2G044215"; gene_name "GRMZM2G044215";
chr1	ensembl	exon	41552916	41553484	.	+	.	transcript_id "GRMZM2G039936_T01"; gene_id "GRMZM2G039936"; gene_name "GRMZM2G039936";
chr1	ensembl	exon	41758564	41758953	.	-	.	transcript_id "GRMZM2G101190_T01"; gene_id "GRMZM2G101190"; gene_name "GRMZM2G101190";
chr1	Cufflinks	exon	41762799	41763143	.	.	.	transcript_id "TCONS_00011548"; gene_id "XLOC_007561"; exon_number "1"
chr1	ensembl	exon	42095892	42096164	.	-	.	transcript_id "GRMZM2G581231_T01"; gene_id "GRMZM2G581231"; gene_name "GRMZM2G581231";
chr1	Cufflinks	exon	42169167	42169596	.	.	.	transcript_id "TCONS_00011550"; gene_id "XLOC_007563"; exon_number "1"
chr1	ensembl	exon	42255873	42255940	.	+	.	transcript_id "GRMZM2G506185_T01"; gene_id "GRMZM2G506185"; gene_name "GRMZM2G506185";
chr1	ensembl	exon	42256028	42256214	.	+	.	transcript_id "GRMZM2G506185_T01"; gene_id "GRMZM2G506185"; gene_name "GRMZM2G506185";
chr1	ensembl	exon	42476110	42476317	.	-	.	transcript_id "GRMZM2G026953_T01"; gene_id "GRMZM2G026953"; gene_name "GRMZM2G026953";
chr1	ensembl	exon	43133287	43134102	.	+	.	transcript_id "GRMZM2G042032_T03"; gene_id "GRMZM2G042032"; gene_name "GRMZM2G042032";
chr1	ensembl	exon	43316254	43316960	.	+	.	transcript_id "GRMZM2G518430_T01"; gene_id "GRMZM2G518430"; gene_name "GRMZM2G518430";
chr1	Cufflinks	exon	43666545	43667648	.	.	.	transcript_id "TCONS_00011561"; gene_id "XLOC_007574"; exon_number "1"
chr1	ensembl	exon	44171080	44171319	.	+	.	transcript_id "GRMZM2G508907_T01"; gene_id "GRMZM2G508907"; gene_name "GRMZM2G508907";
chr1	ensembl	exon	44186789	44187344	.	+	.	transcript_id "GRMZM2G443655_T01"; gene_id "GRMZM2G443655"; gene_name "GRMZM2G443655";
chr1	ensembl	exon	44186900	44187197	.	-	.	transcript_id "GRMZM2G568648_T01"; gene_id "GRMZM2G568648"; gene_name "GRMZM2G568648";
chr1	ensembl	exon	44187245	44187319	.	-	.	transcript_id "GRMZM2G568648_T01"; gene_id "GRMZM2G568648"; gene_name "GRMZM2G568648";
chr1	Cufflinks	exon	44465132	44465774	.	.	.	transcript_id "TCONS_00011569"; gene_id "XLOC_007582"; exon_number "1"
chr1	ensembl	exon	44486009	44486180	.	-	.	transcript_id "GRMZM2G063783_T01"; gene_id "GRMZM2G063783"; gene_name "GRMZM2G063783";
chr1	Cufflinks	exon	44868813	44869314	.	.	.	transcript_id "TCONS_00011572"; gene_id "XLOC_007585"; exon_number "1"
chr1	Cufflinks	exon	45204787	45205645	.	.	.	transcript_id "TCONS_00011581"; gene_id "XLOC_007594"; exon_number "1"
chr1	Cufflinks	exon	45206627	45206887	.	.	.	transcript_id "TCONS_00011582"; gene_id "XLOC_007595"; exon_number "1"
chr1	Cufflinks	exon	45445115	45445710	.	.	.	transcript_id "TCONS_00011589"; gene_id "XLOC_007602"; exon_number "1"
chr1	ensembl	exon	45510990	45511749	.	+	.	transcript_id "GRMZM2G385021_T01"; gene_id "GRMZM2G385021"; gene_name "GRMZM2G385021";
chr1	ensembl	exon	45517283	45517609	.	+	.	transcript_id "GRMZM2G123990_T01"; gene_id "GRMZM2G123990"; gene_name "GRMZM2G123990";
chr1	Cufflinks	exon	45548996	45549400	.	.	.	transcript_id "TCONS_00011590"; gene_id "XLOC_007603"; exon_number "1"
chr1	ensembl	exon	45664428	45664984	.	-	.	transcript_id "GRMZM2G584263_T01"; gene_id "GRMZM2G584263"; gene_name "GRMZM2G584263";
chr1	ensembl	exon	45665866	45665900	.	-	.	transcript_id "GRMZM2G584263_T01"; gene_id "GRMZM2G584263"; gene_name "GRMZM2G584263";
chr1	ensembl	exon	45692852	45693187	.	+	.	transcript_id "GRMZM2G490362_T01"; gene_id "GRMZM2G490362"; gene_name "GRMZM2G490362";
chr1	ensembl	exon	46004029	46004461	.	+	.	transcript_id "GRMZM2G571637_T01"; gene_id "GRMZM2G571637"; gene_name "GRMZM2G571637";
chr1	ensembl	exon	46494846	46495283	.	-	.	transcript_id "GRMZM2G373544_T01"; gene_id "GRMZM2G373544"; gene_name "GRMZM2G373544";
chr1	Cufflinks	exon	46535749	46536411	.	.	.	transcript_id "TCONS_00011595"; gene_id "XLOC_007608"; exon_number "1"
chr1	ensembl	exon	46791903	46792096	.	-	.	transcript_id "GRMZM2G490703_T01"; gene_id "GRMZM2G490703"; gene_name "GRMZM2G490703";
chr1	ensembl	exon	46792135	46792455	.	-	.	transcript_id "GRMZM2G490703_T01"; gene_id "GRMZM2G490703"; gene_name "GRMZM2G490703";
chr1	ensembl	exon	47706471	47706631	.	-	.	transcript_id "GRMZM2G122899_T02"; gene_id "GRMZM2G122899"; gene_name "GRMZM2G122899";
chr1	ensembl	exon	47707001	47707050	.	-	.	transcript_id "GRMZM2G122899_T02"; gene_id "GRMZM2G122899"; gene_name "GRMZM2G122899";
chr1	Cufflinks	exon	47770410	47771279	.	.	.	transcript_id "TCONS_00011598"; gene_id "XLOC_007611"; exon_number "1"
chr1	Cufflinks	exon	47771354	47771965	.	.	.	transcript_id "TCONS_00011599"; gene_id "XLOC_007612"; exon_number "1"
chr1	Cufflinks	exon	47773022	47773567	.	.	.	transcript_id "TCONS_00011600"; gene_id "XLOC_007613"; exon_number "1"
chr1	Cufflinks	exon	47774113	47774118	.	-	.	transcript_id "TCONS_00006799"; gene_id "XLOC_004348"; exon_number "1"
chr1	Cufflinks	exon	47774852	47775352	.	-	.	transcript_id "TCONS_00006799"; gene_id "XLOC_004348"; exon_number "2"
chr1	Cufflinks	exon	47808346	47808747	.	.	.	transcript_id "TCONS_00011602"; gene_id "XLOC_007615"; exon_number "1"
chr1	Cufflinks	exon	47818739	47819053	.	.	.	transcript_id "TCONS_00011603"; gene_id "XLOC_007616"; exon_number "1"
chr1	Cufflinks	exon	47824662	47826347	.	.	.	transcript_id "TCONS_00011606"; gene_id "XLOC_007619"; exon_number "1"
chr1	Cufflinks	exon	47826403	47827241	.	.	.	transcript_id "TCONS_00011607"; gene_id "XLOC_007620"; exon_number "1"
chr1	Cufflinks	exon	47903831	47904727	.	.	.	transcript_id "TCONS_00011609"; gene_id "XLOC_007622"; exon_number "1"
chr1	ensembl	exon	47910872	47911443	.	-	.	transcript_id "GRMZM2G093760_T01"; gene_id "GRMZM2G093760"; gene_name "GRMZM2G093760";
chr1	ensembl	exon	48008336	48008727	.	+	.	transcript_id "GRMZM2G559531_T01"; gene_id "GRMZM2G559531"; gene_name "GRMZM2G559531";
chr1	Cufflinks	exon	48022791	48023113	.	.	.	transcript_id "TCONS_00011610"; gene_id "XLOC_007623"; exon_number "1"
chr1	ensembl	exon	48098129	48098520	.	+	.	transcript_id "GRMZM2G516976_T01"; gene_id "GRMZM2G516976"; gene_name "GRMZM2G516976";
chr1	ensembl	exon	48107462	48107831	.	+	.	transcript_id "GRMZM5G819950_T01"; gene_id "GRMZM5G819950"; gene_name "GRMZM5G819950";
chr1	ensembl	exon	48142442	48142833	.	+	.	transcript_id "GRMZM2G531523_T01"; gene_id "GRMZM2G531523"; gene_name "GRMZM2G531523";
chr1	ensembl	exon	48318737	48319096	.	+	.	transcript_id "GRMZM2G075879_T01"; gene_id "GRMZM2G075879"; gene_name "GRMZM2G075879";
chr1	ensembl	exon	48351576	48351831	.	-	.	transcript_id "GRMZM2G156982_T01"; gene_id "GRMZM2G156982"; gene_name "GRMZM2G156982";
chr1	ensembl	exon	48543611	48543906	.	+	.	transcript_id "GRMZM2G488475_T01"; gene_id "GRMZM2G488475"; gene_name "GRMZM2G488475";
chr1	Cufflinks	exon	48654831	48655048	.	.	.	transcript_id "TCONS_00011619"; gene_id "XLOC_007632"; exon_number "1"
chr1	ensembl	exon	49364284	49364556	.	+	.	transcript_id "GRMZM2G163182_T01"; gene_id "GRMZM2G163182"; gene_name "GRMZM2G163182";
chr1	ensembl	exon	49405403	49405700	.	+	.	transcript_id "GRMZM2G043439_T01"; gene_id "GRMZM2G043439"; gene_name "GRMZM2G043439";
chr1	ensembl	exon	49726482	49726935	.	-	.	transcript_id "GRMZM5G817117_T01"; gene_id "GRMZM5G817117"; gene_name "GRMZM5G817117";
chr1	ensembl	exon	49856955	49857225	.	-	.	transcript_id "GRMZM2G044693_T01"; gene_id "GRMZM2G044693"; gene_name "GRMZM2G044693";
chr1	ensembl	exon	49858783	49859130	.	-	.	transcript_id "GRMZM2G509413_T01"; gene_id "GRMZM2G509413"; gene_name "GRMZM2G509413";
chr1	Cufflinks	exon	49977454	49978077	.	.	.	transcript_id "TCONS_00011633"; gene_id "XLOC_007646"; exon_number "1"
chr1	ensembl	exon	50101330	50102036	.	-	.	transcript_id "GRMZM2G096786_T01"; gene_id "GRMZM2G096786"; gene_name "GRMZM2G096786";
chr1	Cufflinks	exon	50779163	50779582	.	.	.	transcript_id "TCONS_00011638"; gene_id "XLOC_007651"; exon_number "1"
chr1	Cufflinks	exon	50991618	50991979	.	+	.	transcript_id "TCONS_00001300"; gene_id "XLOC_000811"; exon_number "1"
chr1	Cufflinks	exon	50991618	50991903	.	+	.	transcript_id "TCONS_00001301"; gene_id "XLOC_000811"; exon_number "1"
chr1	Cufflinks	exon	50992888	50992907	.	+	.	transcript_id "TCONS_00001301"; gene_id "XLOC_000811"; exon_number "2"
chr1	Cufflinks	exon	51172547	51172810	.	.	.	transcript_id "TCONS_00011640"; gene_id "XLOC_007653"; exon_number "1"
chr1	Cufflinks	exon	51196607	51196799	.	+	.	transcript_id "TCONS_00001306"; gene_id "XLOC_000815"; exon_number "1"
chr1	Cufflinks	exon	51198478	51198706	.	+	.	transcript_id "TCONS_00001306"; gene_id "XLOC_000815"; exon_number "2"
chr1	ensembl	exon	51373581	51373816	.	-	.	transcript_id "GRMZM2G525269_T01"; gene_id "GRMZM2G525269"; gene_name "GRMZM2G525269";
chr1	Cufflinks	exon	51406187	51406839	.	.	.	transcript_id "TCONS_00011648"; gene_id "XLOC_007661"; exon_number "1"
chr1	Cufflinks	exon	51573465	51573706	.	.	.	transcript_id "TCONS_00011649"; gene_id "XLOC_007662"; exon_number "1"
chr1	ensembl	exon	51705503	51705893	.	+	.	transcript_id "GRMZM5G881551_T01"; gene_id "GRMZM5G881551"; gene_name "GRMZM5G881551";
chr1	ensembl	exon	51753440	51753588	.	+	.	transcript_id "GRMZM2G476593_T02"; gene_id "GRMZM2G476593"; gene_name "GRMZM2G476593";
chr1	ensembl	exon	51753910	51754063	.	+	.	transcript_id "GRMZM2G476593_T02"; gene_id "GRMZM2G476593"; gene_name "GRMZM2G476593";
chr1	ensembl	exon	51754172	51754564	.	+	.	transcript_id "GRMZM2G476593_T02"; gene_id "GRMZM2G476593"; gene_name "GRMZM2G476593";
chr1	ensembl	exon	52069712	52069830	.	-	.	transcript_id "GRMZM2G510880_T01"; gene_id "GRMZM2G510880"; gene_name "GRMZM2G510880";
chr1	ensembl	exon	52069879	52070331	.	-	.	transcript_id "GRMZM2G510880_T01"; gene_id "GRMZM2G510880"; gene_name "GRMZM2G510880";
chr1	ensembl	exon	52074890	52075105	.	+	.	transcript_id "GRMZM2G566352_T01"; gene_id "GRMZM2G566352"; gene_name "GRMZM2G566352";
chr1	Cufflinks	exon	52086160	52086484	.	-	.	transcript_id "TCONS_00006876"; gene_id "XLOC_004387"; exon_number "1"
chr1	Cufflinks	exon	52086715	52086851	.	-	.	transcript_id "TCONS_00006876"; gene_id "XLOC_004387"; exon_number "2"
chr1	ensembl	exon	52095395	52095773	.	+	.	transcript_id "GRMZM2G152891_T03"; gene_id "GRMZM2G152891"; gene_name "GRMZM2G152891";
chr1	ensembl	exon	52096886	52097207	.	+	.	transcript_id "GRMZM2G152891_T03"; gene_id "GRMZM2G152891"; gene_name "GRMZM2G152891";
chr1	ensembl	exon	52195387	52195924	.	-	.	transcript_id "GRMZM5G881529_T01"; gene_id "GRMZM5G881529"; gene_name "GRMZM5G881529";
chr1	ensembl	exon	52220477	52220796	.	+	.	transcript_id "GRMZM2G180894_T01"; gene_id "GRMZM2G180894"; gene_name "GRMZM2G180894";
chr1	ensembl	exon	52251588	52252216	.	-	.	transcript_id "GRMZM2G128634_T01"; gene_id "GRMZM2G128634"; gene_name "GRMZM2G128634";
chr1	ensembl	exon	52628373	52628745	.	-	.	transcript_id "GRMZM2G174690_T01"; gene_id "GRMZM2G174690"; gene_name "GRMZM2G174690";
chr1	ensembl	exon	53039848	53040856	.	+	.	transcript_id "GRMZM2G122734_T01"; gene_id "GRMZM2G122734"; gene_name "GRMZM2G122734";
chr1	ensembl	exon	53041705	53041738	.	+	.	transcript_id "GRMZM2G122734_T01"; gene_id "GRMZM2G122734"; gene_name "GRMZM2G122734";
chr1	ensembl	exon	53255863	53256177	.	+	.	transcript_id "GRMZM2G544606_T01"; gene_id "GRMZM2G544606"; gene_name "GRMZM2G544606";
chr1	ensembl	exon	53256402	53256642	.	+	.	transcript_id "GRMZM2G544602_T01"; gene_id "GRMZM2G544602"; gene_name "GRMZM2G544602";
chr1	ensembl	exon	53660431	53660715	.	-	.	transcript_id "GRMZM5G819966_T01"; gene_id "GRMZM5G819966"; gene_name "GRMZM5G819966";
chr1	ensembl	exon	53771187	53771511	.	-	.	transcript_id "GRMZM2G469764_T01"; gene_id "GRMZM2G469764"; gene_name "GRMZM2G469764";
chr1	ensembl	exon	53772488	53772518	.	-	.	transcript_id "GRMZM2G469764_T01"; gene_id "GRMZM2G469764"; gene_name "GRMZM2G469764";
chr1	Cufflinks	exon	53773722	53774227	.	.	.	transcript_id "TCONS_00011673"; gene_id "XLOC_007686"; exon_number "1"
chr1	ensembl	exon	53782007	53782266	.	+	.	transcript_id "GRMZM2G535317_T01"; gene_id "GRMZM2G535317"; gene_name "GRMZM2G535317";
chr1	ensembl	exon	53852593	53852927	.	-	.	transcript_id "GRMZM2G110349_T01"; gene_id "GRMZM2G110349"; gene_name "GRMZM2G110349";
chr1	ensembl	exon	54128448	54129091	.	-	.	transcript_id "GRMZM2G302785_T01"; gene_id "GRMZM2G302785"; gene_name "GRMZM2G302785";
chr1	ensembl	exon	54184822	54185517	.	+	.	transcript_id "GRMZM2G484072_T01"; gene_id "GRMZM2G484072"; gene_name "GRMZM2G484072";
chr1	Cufflinks	exon	54312879	54313125	.	.	.	transcript_id "TCONS_00011680"; gene_id "XLOC_007693"; exon_number "1"
chr1	ensembl	exon	54334798	54335481	.	+	.	transcript_id "GRMZM2G487141_T01"; gene_id "GRMZM2G487141"; gene_name "GRMZM2G487141";
chr1	ensembl	exon	54338978	54339338	.	-	.	transcript_id "GRMZM2G006456_T01"; gene_id "GRMZM2G006456"; gene_name "GRMZM2G006456";
chr1	ensembl	exon	54339408	54339524	.	-	.	transcript_id "GRMZM2G006456_T01"; gene_id "GRMZM2G006456"; gene_name "GRMZM2G006456";
chr1	ensembl	exon	54340568	54340648	.	-	.	transcript_id "GRMZM2G006456_T01"; gene_id "GRMZM2G006456"; gene_name "GRMZM2G006456";
chr1	ensembl	exon	54340961	54340982	.	-	.	transcript_id "GRMZM2G006456_T01"; gene_id "GRMZM2G006456"; gene_name "GRMZM2G006456";
chr1	ensembl	exon	54454252	54454505	.	-	.	transcript_id "GRMZM2G012807_T01"; gene_id "GRMZM2G012807"; gene_name "GRMZM2G012807";
chr1	ensembl	exon	54454590	54454899	.	-	.	transcript_id "GRMZM2G012807_T01"; gene_id "GRMZM2G012807"; gene_name "GRMZM2G012807";
chr1	ensembl	exon	54842118	54842412	.	+	.	transcript_id "GRMZM2G492605_T01"; gene_id "GRMZM2G492605"; gene_name "GRMZM2G492605";
chr1	Cufflinks	exon	55507365	55507682	.	.	.	transcript_id "TCONS_00011688"; gene_id "XLOC_007701"; exon_number "1"
chr1	ensembl	exon	55537622	55537802	.	+	.	transcript_id "GRMZM2G075753_T01"; gene_id "GRMZM2G075753"; gene_name "GRMZM2G075753";
chr1	ensembl	exon	55539925	55540501	.	+	.	transcript_id "GRMZM2G528567_T01"; gene_id "GRMZM2G528567"; gene_name "GRMZM2G528567";
chr1	ensembl	exon	55569092	55569849	.	-	.	transcript_id "GRMZM2G074920_T01"; gene_id "GRMZM2G074920"; gene_name "GRMZM2G074920";
chr1	Cufflinks	exon	55734575	55735735	.	.	.	transcript_id "TCONS_00011690"; gene_id "XLOC_007703"; exon_number "1"
chr1	ensembl	exon	56038258	56038733	.	-	.	transcript_id "GRMZM2G136270_T01"; gene_id "GRMZM2G136270"; gene_name "GRMZM2G136270";
chr1	ensembl	exon	56123395	56124122	.	-	.	transcript_id "GRMZM2G530099_T01"; gene_id "GRMZM2G530099"; gene_name "GRMZM2G530099";
chr1	ensembl	exon	56211959	56212175	.	-	.	transcript_id "GRMZM2G519398_T01"; gene_id "GRMZM2G519398"; gene_name "GRMZM2G519398";
chr1	ensembl	exon	56311865	56312188	.	-	.	transcript_id "GRMZM2G076056_T01"; gene_id "GRMZM2G076056"; gene_name "GRMZM2G076056";
chr1	ensembl	exon	56312453	56313256	.	-	.	transcript_id "GRMZM2G076056_T01"; gene_id "GRMZM2G076056"; gene_name "GRMZM2G076056";
chr1	ensembl	exon	56313412	56313512	.	-	.	transcript_id "GRMZM2G076056_T01"; gene_id "GRMZM2G076056"; gene_name "GRMZM2G076056";
chr1	ensembl	exon	56315985	56316889	.	+	.	transcript_id "GRMZM2G315279_T01"; gene_id "GRMZM2G315279"; gene_name "GRMZM2G315279";
chr1	ensembl	exon	56604951	56605244	.	+	.	transcript_id "GRMZM2G703577_T01"; gene_id "GRMZM2G703577"; gene_name "GRMZM2G703577";
chr1	ensembl	exon	56834210	56834757	.	-	.	transcript_id "GRMZM2G540600_T01"; gene_id "GRMZM2G540600"; gene_name "GRMZM2G540600";
chr1	Cufflinks	exon	57107192	57107530	.	.	.	transcript_id "TCONS_00011701"; gene_id "XLOC_007714"; exon_number "1"
chr1	ensembl	exon	57243962	57244347	.	+	.	transcript_id "GRMZM2G107577_T01"; gene_id "GRMZM2G107577"; gene_name "GRMZM2G107577";
chr1	ensembl	exon	57680978	57681235	.	+	.	transcript_id "GRMZM2G552469_T01"; gene_id "GRMZM2G552469"; gene_name "GRMZM2G552469";
chr1	ensembl	exon	57681553	57682246	.	+	.	transcript_id "GRMZM2G552469_T01"; gene_id "GRMZM2G552469"; gene_name "GRMZM2G552469";
chr1	Cufflinks	exon	57841351	57841886	.	.	.	transcript_id "TCONS_00011702"; gene_id "XLOC_007715"; exon_number "1"
chr1	Cufflinks	exon	57887552	57890102	.	.	.	transcript_id "TCONS_00011703"; gene_id "XLOC_007716"; exon_number "1"
chr1	Cufflinks	exon	57938611	57939019	.	-	.	transcript_id "TCONS_00006982"; gene_id "XLOC_004454"; exon_number "1"
chr1	Cufflinks	exon	57939946	57940319	.	-	.	transcript_id "TCONS_00006982"; gene_id "XLOC_004454"; exon_number "2"
chr1	ensembl	exon	58095246	58095676	.	-	.	transcript_id "GRMZM2G508684_T01"; gene_id "GRMZM2G508684"; gene_name "GRMZM2G508684";
chr1	ensembl	exon	58304766	58305013	.	-	.	transcript_id "GRMZM2G030376_T01"; gene_id "GRMZM2G030376"; gene_name "GRMZM2G030376";
chr1	Cufflinks	exon	58379504	58379850	.	.	.	transcript_id "TCONS_00011704"; gene_id "XLOC_007717"; exon_number "1"
chr1	Cufflinks	exon	58443638	58443920	.	.	.	transcript_id "TCONS_00011705"; gene_id "XLOC_007718"; exon_number "1"
chr1	Cufflinks	exon	58447613	58448840	.	.	.	transcript_id "TCONS_00011707"; gene_id "XLOC_007720"; exon_number "1"
chr1	Cufflinks	exon	58457206	58457438	.	.	.	transcript_id "TCONS_00011709"; gene_id "XLOC_007722"; exon_number "1"
chr1	Cufflinks	exon	58458570	58459129	.	.	.	transcript_id "TCONS_00011710"; gene_id "XLOC_007723"; exon_number "1"
chr1	ensembl	exon	58472627	58472931	.	+	.	transcript_id "GRMZM2G376395_T01"; gene_id "GRMZM2G376395"; gene_name "GRMZM2G376395";
chr1	Cufflinks	exon	58475786	58476495	.	.	.	transcript_id "TCONS_00011714"; gene_id "XLOC_007727"; exon_number "1"
chr1	ensembl	exon	58564171	58564438	.	-	.	transcript_id "GRMZM2G554478_T01"; gene_id "GRMZM2G554478"; gene_name "GRMZM2G554478";
chr1	Cufflinks	exon	59097495	59097738	.	.	.	transcript_id "TCONS_00011724"; gene_id "XLOC_007737"; exon_number "1"
chr1	ensembl	exon	59113579	59113904	.	+	.	transcript_id "GRMZM2G168297_T01"; gene_id "GRMZM2G168297"; gene_name "GRMZM2G168297";
chr1	ensembl	exon	59186085	59186297	.	-	.	transcript_id "GRMZM2G559426_T01"; gene_id "GRMZM2G559426"; gene_name "GRMZM2G559426";
chr1	Cufflinks	exon	59246312	59247697	.	.	.	transcript_id "TCONS_00011728"; gene_id "XLOC_007741"; exon_number "1"
chr1	Cufflinks	exon	59837226	59838486	.	.	.	transcript_id "TCONS_00011734"; gene_id "XLOC_007747"; exon_number "1"
chr1	Cufflinks	exon	59845398	59846089	.	.	.	transcript_id "TCONS_00011736"; gene_id "XLOC_007749"; exon_number "1"
chr1	ensembl	exon	59865240	59866608	.	+	.	transcript_id "GRMZM2G063073_T01"; gene_id "GRMZM2G063073"; gene_name "GRMZM2G063073";
chr1	Cufflinks	exon	59907798	59908664	.	.	.	transcript_id "TCONS_00011737"; gene_id "XLOC_007750"; exon_number "1"
chr1	ensembl	exon	60034565	60035120	.	+	.	transcript_id "GRMZM2G088166_T01"; gene_id "GRMZM2G088166"; gene_name "GRMZM2G088166";
chr1	ensembl	exon	60236196	60236794	.	-	.	transcript_id "GRMZM2G569983_T01"; gene_id "GRMZM2G569983"; gene_name "GRMZM2G569983";
chr1	ensembl	exon	60236918	60237060	.	-	.	transcript_id "GRMZM2G569983_T01"; gene_id "GRMZM2G569983"; gene_name "GRMZM2G569983";
chr1	ensembl	exon	60259780	60260065	.	-	.	transcript_id "GRMZM2G569981_T01"; gene_id "GRMZM2G569981"; gene_name "GRMZM2G569981";
chr1	Cufflinks	exon	60642498	60643199	.	.	.	transcript_id "TCONS_00011747"; gene_id "XLOC_007760"; exon_number "1"
chr1	Cufflinks	exon	60683038	60684054	.	.	.	transcript_id "TCONS_00011749"; gene_id "XLOC_007762"; exon_number "1"
chr1	ensembl	exon	60867064	60868425	.	+	.	transcript_id "GRMZM2G400749_T01"; gene_id "GRMZM2G400749"; gene_name "GRMZM2G400749";
chr1	ensembl	exon	60986074	60986556	.	+	.	transcript_id "GRMZM2G514227_T01"; gene_id "GRMZM2G514227"; gene_name "GRMZM2G514227";
chr1	ensembl	exon	60993870	60994297	.	+	.	transcript_id "GRMZM2G514227_T01"; gene_id "GRMZM2G514227"; gene_name "GRMZM2G514227";
chr1	Cufflinks	exon	61085228	61085558	.	.	.	transcript_id "TCONS_00011752"; gene_id "XLOC_007765"; exon_number "1"
chr1	Cufflinks	exon	61161100	61161389	.	.	.	transcript_id "TCONS_00011753"; gene_id "XLOC_007766"; exon_number "1"
chr1	Cufflinks	exon	61243682	61244085	.	.	.	transcript_id "TCONS_00011754"; gene_id "XLOC_007767"; exon_number "1"
chr1	Cufflinks	exon	61335800	61335816	.	+	.	transcript_id "TCONS_00001483"; gene_id "XLOC_000927"; exon_number "1"
chr1	Cufflinks	exon	61335895	61336224	.	+	.	transcript_id "TCONS_00001483"; gene_id "XLOC_000927"; exon_number "2"
chr1	Cufflinks	exon	61523556	61523796	.	.	.	transcript_id "TCONS_00011756"; gene_id "XLOC_007769"; exon_number "1"
chr1	ensembl	exon	61527837	61528184	.	-	.	transcript_id "GRMZM2G068868_T02"; gene_id "GRMZM2G068868"; gene_name "GRMZM2G068868";
chr1	ensembl	exon	61528309	61528373	.	-	.	transcript_id "GRMZM2G068868_T02"; gene_id "GRMZM2G068868"; gene_name "GRMZM2G068868";
chr1	ensembl	exon	61528467	61528559	.	-	.	transcript_id "GRMZM2G068868_T02"; gene_id "GRMZM2G068868"; gene_name "GRMZM2G068868";
chr1	ensembl	exon	61529093	61529156	.	-	.	transcript_id "GRMZM2G068868_T02"; gene_id "GRMZM2G068868"; gene_name "GRMZM2G068868";
chr1	ensembl	exon	61529591	61529900	.	-	.	transcript_id "GRMZM2G068868_T02"; gene_id "GRMZM2G068868"; gene_name "GRMZM2G068868";
chr1	ensembl	exon	61527837	61528184	.	-	.	transcript_id "GRMZM2G068868_T03"; gene_id "GRMZM2G068868"; gene_name "GRMZM2G068868";
chr1	ensembl	exon	61528309	61528373	.	-	.	transcript_id "GRMZM2G068868_T03"; gene_id "GRMZM2G068868"; gene_name "GRMZM2G068868";
chr1	ensembl	exon	61528467	61528559	.	-	.	transcript_id "GRMZM2G068868_T03"; gene_id "GRMZM2G068868"; gene_name "GRMZM2G068868";
chr1	ensembl	exon	61529591	61529900	.	-	.	transcript_id "GRMZM2G068868_T03"; gene_id "GRMZM2G068868"; gene_name "GRMZM2G068868";
chr1	Cufflinks	exon	61622981	61623243	.	.	.	transcript_id "TCONS_00011757"; gene_id "XLOC_007770"; exon_number "1"
chr1	Cufflinks	exon	61711833	61712112	.	.	.	transcript_id "TCONS_00011759"; gene_id "XLOC_007772"; exon_number "1"
chr1	Cufflinks	exon	61754911	61755390	.	.	.	transcript_id "TCONS_00011760"; gene_id "XLOC_007773"; exon_number "1"
chr1	ensembl	exon	62082482	62082794	.	-	.	transcript_id "GRMZM2G081343_T01"; gene_id "GRMZM2G081343"; gene_name "GRMZM2G081343";
chr1	ensembl	exon	62083342	62083544	.	-	.	transcript_id "GRMZM2G081343_T01"; gene_id "GRMZM2G081343"; gene_name "GRMZM2G081343";
chr1	ensembl	exon	62351999	62352202	.	+	.	transcript_id "GRMZM2G057725_T01"; gene_id "GRMZM2G057725"; gene_name "GRMZM2G057725";
chr1	Cufflinks	exon	62545793	62545994	.	.	.	transcript_id "TCONS_00011765"; gene_id "XLOC_007778"; exon_number "1"
chr1	ensembl	exon	62549158	62549545	.	+	.	transcript_id "GRMZM2G703590_T01"; gene_id "GRMZM2G703590"; gene_name "GRMZM2G703590";
chr1	ensembl	exon	62701947	62702261	.	-	.	transcript_id "GRMZM2G140968_T01"; gene_id "GRMZM2G140968"; gene_name "GRMZM2G140968";
chr1	ensembl	exon	62702743	62702991	.	-	.	transcript_id "GRMZM2G140968_T01"; gene_id "GRMZM2G140968"; gene_name "GRMZM2G140968";
chr1	ensembl	exon	62924730	62925091	.	-	.	transcript_id "GRMZM5G862071_T01"; gene_id "GRMZM5G862071"; gene_name "GRMZM5G862071";
chr1	ensembl	exon	63004291	63004834	.	-	.	transcript_id "GRMZM2G109263_T01"; gene_id "GRMZM2G109263"; gene_name "GRMZM2G109263";
chr1	ensembl	exon	63150251	63150763	.	+	.	transcript_id "GRMZM2G129321_T01"; gene_id "GRMZM2G129321"; gene_name "GRMZM2G129321";
chr1	Cufflinks	exon	63901093	63901377	.	.	.	transcript_id "TCONS_00011789"; gene_id "XLOC_007802"; exon_number "1"
chr1	Cufflinks	exon	63903369	63903892	.	.	.	transcript_id "TCONS_00011790"; gene_id "XLOC_007803"; exon_number "1"
chr1	Cufflinks	exon	63912191	63912498	.	.	.	transcript_id "TCONS_00011793"; gene_id "XLOC_007806"; exon_number "1"
chr1	Cufflinks	exon	63912894	63913140	.	.	.	transcript_id "TCONS_00011794"; gene_id "XLOC_007807"; exon_number "1"
chr1	ensembl	exon	63984172	63984699	.	+	.	transcript_id "GRMZM2G548330_T01"; gene_id "GRMZM2G548330"; gene_name "GRMZM2G548330";
chr1	Cufflinks	exon	64100853	64101274	.	.	.	transcript_id "TCONS_00011801"; gene_id "XLOC_007814"; exon_number "1"
chr1	ensembl	exon	64155452	64155698	.	-	.	transcript_id "GRMZM2G534260_T01"; gene_id "GRMZM2G534260"; gene_name "GRMZM2G534260";
chr1	Cufflinks	exon	64416301	64416518	.	.	.	transcript_id "TCONS_00011802"; gene_id "XLOC_007815"; exon_number "1"
chr1	ensembl	exon	64431852	64432243	.	-	.	transcript_id "GRMZM2G703602_T01"; gene_id "GRMZM2G703602"; gene_name "GRMZM2G703602";
chr1	ensembl	exon	64432348	64432561	.	-	.	transcript_id "GRMZM2G703602_T01"; gene_id "GRMZM2G703602"; gene_name "GRMZM2G703602";
chr1	ensembl	exon	64471950	64472249	.	+	.	transcript_id "GRMZM5G849267_T01"; gene_id "GRMZM5G849267"; gene_name "GRMZM5G849267";
chr1	ensembl	exon	64482513	64483185	.	-	.	transcript_id "GRMZM2G703604_T01"; gene_id "GRMZM2G703604"; gene_name "GRMZM2G703604";
chr1	Cufflinks	exon	64651094	64651376	.	.	.	transcript_id "TCONS_00011805"; gene_id "XLOC_007818"; exon_number "1"
chr1	Cufflinks	exon	64653110	64653722	.	.	.	transcript_id "TCONS_00011807"; gene_id "XLOC_007820"; exon_number "1"
chr1	ensembl	exon	64661050	64661165	.	+	.	transcript_id "GRMZM2G301294_T01"; gene_id "GRMZM2G301294"; gene_name "GRMZM2G301294";
chr1	ensembl	exon	64661243	64661832	.	+	.	transcript_id "GRMZM2G301294_T01"; gene_id "GRMZM2G301294"; gene_name "GRMZM2G301294";
chr1	ensembl	exon	64662265	64662922	.	+	.	transcript_id "GRMZM2G301294_T01"; gene_id "GRMZM2G301294"; gene_name "GRMZM2G301294";
chr1	ensembl	exon	64789401	64789788	.	-	.	transcript_id "GRMZM2G020130_T01"; gene_id "GRMZM2G020130"; gene_name "GRMZM2G020130";
chr1	Cufflinks	exon	64790601	64791196	.	.	.	transcript_id "TCONS_00011808"; gene_id "XLOC_007821"; exon_number "1"
chr1	ensembl	exon	64895578	64895954	.	-	.	transcript_id "GRMZM2G473782_T01"; gene_id "GRMZM2G473782"; gene_name "GRMZM2G473782";
chr1	ensembl	exon	65116230	65116809	.	+	.	transcript_id "GRMZM2G539440_T01"; gene_id "GRMZM2G539440"; gene_name "GRMZM2G539440";
chr1	ensembl	exon	65126616	65126993	.	-	.	transcript_id "GRMZM2G539435_T01"; gene_id "GRMZM2G539435"; gene_name "GRMZM2G539435";
chr1	ensembl	exon	65200342	65200581	.	+	.	transcript_id "GRMZM5G802108_T01"; gene_id "GRMZM5G802108"; gene_name "GRMZM5G802108";
chr1	ensembl	exon	65354969	65355260	.	-	.	transcript_id "GRMZM2G056931_T01"; gene_id "GRMZM2G056931"; gene_name "GRMZM2G056931";
chr1	ensembl	exon	65490014	65490687	.	+	.	transcript_id "GRMZM2G121990_T01"; gene_id "GRMZM2G121990"; gene_name "GRMZM2G121990";
chr1	ensembl	exon	65622718	65623144	.	+	.	transcript_id "GRMZM2G541092_T01"; gene_id "GRMZM2G541092"; gene_name "GRMZM2G541092";
chr1	ensembl	exon	65641736	65642392	.	-	.	transcript_id "GRMZM2G512699_T01"; gene_id "GRMZM2G512699"; gene_name "GRMZM2G512699";
chr1	ensembl	exon	65720298	65720861	.	-	.	transcript_id "GRMZM2G703613_T01"; gene_id "GRMZM2G703613"; gene_name "GRMZM2G703613";
chr1	ensembl	exon	65775623	65775910	.	-	.	transcript_id "GRMZM2G561783_T01"; gene_id "GRMZM2G561783"; gene_name "GRMZM2G561783";
chr1	ensembl	exon	66247900	66248821	.	+	.	transcript_id "GRMZM2G507046_T01"; gene_id "GRMZM2G507046"; gene_name "GRMZM2G507046";
chr1	Cufflinks	exon	66316590	66316891	.	.	.	transcript_id "TCONS_00011822"; gene_id "XLOC_007835"; exon_number "1"
chr1	ensembl	exon	66366801	66367342	.	+	.	transcript_id "GRMZM2G328284_T01"; gene_id "GRMZM2G328284"; gene_name "GRMZM2G328284";
chr1	ensembl	exon	66367533	66367558	.	+	.	transcript_id "GRMZM2G328284_T01"; gene_id "GRMZM2G328284"; gene_name "GRMZM2G328284";
chr1	ensembl	exon	66395106	66395445	.	-	.	transcript_id "GRMZM2G504601_T01"; gene_id "GRMZM2G504601"; gene_name "GRMZM2G504601";
chr1	Cufflinks	exon	66488755	66489132	.	.	.	transcript_id "TCONS_00011823"; gene_id "XLOC_007836"; exon_number "1"
chr1	ensembl	exon	66514377	66515231	.	+	.	transcript_id "GRMZM2G101745_T01"; gene_id "GRMZM2G101745"; gene_name "GRMZM2G101745";
chr1	ensembl	exon	66719247	66719646	.	+	.	transcript_id "GRMZM2G522679_T01"; gene_id "GRMZM2G522679"; gene_name "GRMZM2G522679";
chr1	ensembl	exon	66783577	66783781	.	-	.	transcript_id "GRMZM2G493337_T01"; gene_id "GRMZM2G493337"; gene_name "GRMZM2G493337";
chr1	ensembl	exon	66784723	66784997	.	-	.	transcript_id "GRMZM2G011719_T01"; gene_id "GRMZM2G011719"; gene_name "GRMZM2G011719";
chr1	ensembl	exon	66787050	66787413	.	+	.	transcript_id "GRMZM2G493330_T01"; gene_id "GRMZM2G493330"; gene_name "GRMZM2G493330";
chr1	ensembl	exon	66787067	66787296	.	-	.	transcript_id "GRMZM5G878305_T01"; gene_id "GRMZM5G878305"; gene_name "GRMZM5G878305";
chr1	ensembl	exon	66793098	66793531	.	+	.	transcript_id "GRMZM2G011684_T01"; gene_id "GRMZM2G011684"; gene_name "GRMZM2G011684";
chr1	ensembl	exon	66904267	66904737	.	-	.	transcript_id "GRMZM2G544748_T01"; gene_id "GRMZM2G544748"; gene_name "GRMZM2G544748";
chr1	ensembl	exon	67143557	67143857	.	-	.	transcript_id "GRMZM2G558121_T01"; gene_id "GRMZM2G558121"; gene_name "GRMZM2G558121";
chr1	ensembl	exon	67143940	67143984	.	-	.	transcript_id "GRMZM2G558121_T01"; gene_id "GRMZM2G558121"; gene_name "GRMZM2G558121";
chr1	ensembl	exon	67367500	67367701	.	+	.	transcript_id "GRMZM2G124689_T01"; gene_id "GRMZM2G124689"; gene_name "GRMZM2G124689";
chr1	Cufflinks	exon	67447683	67448050	.	.	.	transcript_id "TCONS_00011828"; gene_id "XLOC_007841"; exon_number "1"
chr1	ensembl	exon	67645110	67645902	.	+	.	transcript_id "GRMZM2G051879_T06"; gene_id "GRMZM2G051879"; gene_name "GRMZM2G051879";
chr1	ensembl	exon	67830280	67830751	.	+	.	transcript_id "GRMZM2G549693_T01"; gene_id "GRMZM2G549693"; gene_name "GRMZM2G549693";
chr1	ensembl	exon	67831006	67831445	.	-	.	transcript_id "GRMZM2G549696_T01"; gene_id "GRMZM2G549696"; gene_name "GRMZM2G549696";
chr1	ensembl	exon	68113566	68114085	.	+	.	transcript_id "GRMZM2G531962_T01"; gene_id "GRMZM2G531962"; gene_name "GRMZM2G531962";
chr1	Cufflinks	exon	68128633	68129295	.	.	.	transcript_id "TCONS_00011831"; gene_id "XLOC_007844"; exon_number "1"
chr1	Cufflinks	exon	68130131	68130855	.	.	.	transcript_id "TCONS_00011832"; gene_id "XLOC_007845"; exon_number "1"
chr1	ensembl	exon	68404999	68405711	.	-	.	transcript_id "GRMZM2G520395_T01"; gene_id "GRMZM2G520395"; gene_name "GRMZM2G520395";
chr1	ensembl	exon	68446529	68447875	.	-	.	transcript_id "GRMZM2G301748_T01"; gene_id "GRMZM2G301748"; gene_name "GRMZM2G301748";
chr1	ensembl	exon	68736488	68736887	.	-	.	transcript_id "GRMZM2G498443_T01"; gene_id "GRMZM2G498443"; gene_name "GRMZM2G498443";
chr1	Cufflinks	exon	68751047	68751051	.	-	.	transcript_id "TCONS_00007185"; gene_id "XLOC_004578"; exon_number "1"
chr1	Cufflinks	exon	68752477	68753047	.	-	.	transcript_id "TCONS_00007185"; gene_id "XLOC_004578"; exon_number "2"
chr1	ensembl	exon	68861595	68861880	.	-	.	transcript_id "GRMZM2G070462_T01"; gene_id "GRMZM2G070462"; gene_name "GRMZM2G070462";
chr1	ensembl	exon	68863248	68863296	.	-	.	transcript_id "GRMZM2G070462_T01"; gene_id "GRMZM2G070462"; gene_name "GRMZM2G070462";
chr1	ensembl	exon	68863488	68863564	.	-	.	transcript_id "GRMZM2G070462_T01"; gene_id "GRMZM2G070462"; gene_name "GRMZM2G070462";
chr1	ensembl	exon	68864283	68864615	.	-	.	transcript_id "GRMZM2G070462_T01"; gene_id "GRMZM2G070462"; gene_name "GRMZM2G070462";
chr1	ensembl	exon	68931816	68931834	.	-	.	transcript_id "GRMZM2G506681_T01"; gene_id "GRMZM2G506681"; gene_name "GRMZM2G506681";
chr1	ensembl	exon	68931923	68932070	.	-	.	transcript_id "GRMZM2G506681_T01"; gene_id "GRMZM2G506681"; gene_name "GRMZM2G506681";
chr1	ensembl	exon	68932438	68932595	.	-	.	transcript_id "GRMZM2G506681_T01"; gene_id "GRMZM2G506681"; gene_name "GRMZM2G506681";
chr1	ensembl	exon	68932714	68933092	.	-	.	transcript_id "GRMZM2G506681_T01"; gene_id "GRMZM2G506681"; gene_name "GRMZM2G506681";
chr1	ensembl	exon	68932440	68933007	.	+	.	transcript_id "GRMZM5G888698_T01"; gene_id "GRMZM5G888698"; gene_name "GRMZM5G888698";
chr1	ensembl	exon	68933119	68933149	.	+	.	transcript_id "GRMZM5G888698_T01"; gene_id "GRMZM5G888698"; gene_name "GRMZM5G888698";
chr1	ensembl	exon	69095899	69096101	.	-	.	transcript_id "GRMZM2G525136_T01"; gene_id "GRMZM2G525136"; gene_name "GRMZM2G525136";
chr1	ensembl	exon	69144779	69144979	.	-	.	transcript_id "GRMZM2G525142_T01"; gene_id "GRMZM2G525142"; gene_name "GRMZM2G525142";
chr1	ensembl	exon	69159253	69159487	.	-	.	transcript_id "GRMZM2G070690_T01"; gene_id "GRMZM2G070690"; gene_name "GRMZM2G070690";
chr1	ensembl	exon	69163256	69164715	.	-	.	transcript_id "GRMZM2G525146_T01"; gene_id "GRMZM2G525146"; gene_name "GRMZM2G525146";
chr1	ensembl	exon	69183090	69183661	.	-	.	transcript_id "GRMZM2G525150_T01"; gene_id "GRMZM2G525150"; gene_name "GRMZM2G525150";
chr1	ensembl	exon	69185386	69186317	.	-	.	transcript_id "GRMZM2G525152_T01"; gene_id "GRMZM2G525152"; gene_name "GRMZM2G525152";
chr1	ensembl	exon	69186755	69187410	.	-	.	transcript_id "GRMZM2G486558_T01"; gene_id "GRMZM2G486558"; gene_name "GRMZM2G486558";
chr1	ensembl	exon	69188989	69189596	.	-	.	transcript_id "GRMZM2G486580_T01"; gene_id "GRMZM2G486580"; gene_name "GRMZM2G486580";
chr1	ensembl	exon	69214333	69214731	.	-	.	transcript_id "GRMZM2G177316_T01"; gene_id "GRMZM2G177316"; gene_name "GRMZM2G177316";
chr1	ensembl	exon	69215006	69215407	.	-	.	transcript_id "GRMZM2G703622_T01"; gene_id "GRMZM2G703622"; gene_name "GRMZM2G703622";
chr1	ensembl	exon	69224609	69225090	.	-	.	transcript_id "GRMZM2G011100_T01"; gene_id "GRMZM2G011100"; gene_name "GRMZM2G011100";
chr1	ensembl	exon	69225374	69225677	.	-	.	transcript_id "GRMZM2G489380_T01"; gene_id "GRMZM2G489380"; gene_name "GRMZM2G489380";
chr1	ensembl	exon	69226199	69226811	.	-	.	transcript_id "GRMZM2G489380_T01"; gene_id "GRMZM2G489380"; gene_name "GRMZM2G489380";
chr1	ensembl	exon	69254566	69254794	.	+	.	transcript_id "GRMZM2G489393_T01"; gene_id "GRMZM2G489393"; gene_name "GRMZM2G489393";
chr1	ensembl	exon	69259275	69259482	.	+	.	transcript_id "GRMZM2G489405_T01"; gene_id "GRMZM2G489405"; gene_name "GRMZM2G489405";
chr1	ensembl	exon	69260648	69261537	.	+	.	transcript_id "GRMZM2G489409_T01"; gene_id "GRMZM2G489409"; gene_name "GRMZM2G489409";
chr1	Cufflinks	exon	69341882	69342477	.	.	.	transcript_id "TCONS_00011845"; gene_id "XLOC_007858"; exon_number "1"
chr1	Cufflinks	exon	69570060	69570391	.	.	.	transcript_id "TCONS_00011849"; gene_id "XLOC_007862"; exon_number "1"
chr1	ensembl	exon	69880693	69880777	.	+	.	transcript_id "GRMZM2G416156_T02"; gene_id "GRMZM2G416156"; gene_name "GRMZM2G416156";
chr1	ensembl	exon	69881357	69881823	.	+	.	transcript_id "GRMZM2G416156_T02"; gene_id "GRMZM2G416156"; gene_name "GRMZM2G416156";
chr1	ensembl	exon	70035225	70035435	.	+	.	transcript_id "GRMZM2G309597_T01"; gene_id "GRMZM2G309597"; gene_name "GRMZM2G309597";
chr1	Cufflinks	exon	70074222	70074502	.	.	.	transcript_id "TCONS_00011858"; gene_id "XLOC_007871"; exon_number "1"
chr1	ensembl	exon	70147640	70148003	.	+	.	transcript_id "GRMZM2G571992_T01"; gene_id "GRMZM2G571992"; gene_name "GRMZM2G571992";
chr1	ensembl	exon	70148081	70148108	.	+	.	transcript_id "GRMZM2G571992_T01"; gene_id "GRMZM2G571992"; gene_name "GRMZM2G571992";
chr1	Cufflinks	exon	70725946	70726927	.	.	.	transcript_id "TCONS_00011865"; gene_id "XLOC_007878"; exon_number "1"
chr1	Cufflinks	exon	70984845	70985300	.	.	.	transcript_id "TCONS_00011870"; gene_id "XLOC_007883"; exon_number "1"
chr1	ensembl	exon	71000852	71001161	.	-	.	transcript_id "GRMZM2G514185_T01"; gene_id "GRMZM2G514185"; gene_name "GRMZM2G514185";
chr1	ensembl	exon	71128934	71129833	.	-	.	transcript_id "GRMZM5G811373_T03"; gene_id "GRMZM5G811373"; gene_name "GRMZM5G811373";
chr1	ensembl	exon	71132660	71133599	.	+	.	transcript_id "GRMZM2G484680_T01"; gene_id "GRMZM2G484680"; gene_name "GRMZM2G484680";
chr1	Cufflinks	exon	71203425	71203863	.	.	.	transcript_id "TCONS_00011872"; gene_id "XLOC_007885"; exon_number "1"
chr1	ensembl	exon	71574725	71575050	.	-	.	transcript_id "GRMZM2G038466_T01"; gene_id "GRMZM2G038466"; gene_name "GRMZM2G038466";
chr1	ensembl	exon	71608421	71609364	.	-	.	transcript_id "GRMZM2G341269_T02"; gene_id "GRMZM2G341269"; gene_name "GRMZM2G341269";
chr1	ensembl	exon	71609505	71609784	.	-	.	transcript_id "GRMZM2G341269_T02"; gene_id "GRMZM2G341269"; gene_name "GRMZM2G341269";
chr1	ensembl	exon	71628893	71629234	.	+	.	transcript_id "GRMZM2G120773_T01"; gene_id "GRMZM2G120773"; gene_name "GRMZM2G120773";
chr1	ensembl	exon	71630226	71630477	.	+	.	transcript_id "GRMZM2G120787_T01"; gene_id "GRMZM2G120787"; gene_name "GRMZM2G120787";
chr1	ensembl	exon	71963437	71963858	.	-	.	transcript_id "GRMZM2G703634_T01"; gene_id "GRMZM2G703634"; gene_name "GRMZM2G703634";
chr1	ensembl	exon	72055446	72055997	.	-	.	transcript_id "GRMZM2G490246_T01"; gene_id "GRMZM2G490246"; gene_name "GRMZM2G490246";
chr1	ensembl	exon	72331777	72332213	.	+	.	transcript_id "GRMZM5G812005_T01"; gene_id "GRMZM5G812005"; gene_name "GRMZM5G812005";
chr1	ensembl	exon	72341063	72341430	.	-	.	transcript_id "GRMZM2G486897_T01"; gene_id "GRMZM2G486897"; gene_name "GRMZM2G486897";
chr1	ensembl	exon	72384444	72384902	.	+	.	transcript_id "GRMZM2G060589_T01"; gene_id "GRMZM2G060589"; gene_name "GRMZM2G060589";
chr1	ensembl	exon	72396038	72396089	.	+	.	transcript_id "GRMZM2G060589_T01"; gene_id "GRMZM2G060589"; gene_name "GRMZM2G060589";
chr1	ensembl	exon	72396300	72396389	.	+	.	transcript_id "GRMZM2G060589_T01"; gene_id "GRMZM2G060589"; gene_name "GRMZM2G060589";
chr1	ensembl	exon	72396967	72397251	.	+	.	transcript_id "GRMZM2G060589_T01"; gene_id "GRMZM2G060589"; gene_name "GRMZM2G060589";
chr1	ensembl	exon	72402216	72403606	.	-	.	transcript_id "GRMZM5G837210_T01"; gene_id "GRMZM5G837210"; gene_name "GRMZM5G837210";
chr1	ensembl	exon	72411657	72411898	.	-	.	transcript_id "GRMZM2G060620_T01"; gene_id "GRMZM2G060620"; gene_name "GRMZM2G060620";
chr1	Cufflinks	exon	72547701	72548032	.	.	.	transcript_id "TCONS_00011887"; gene_id "XLOC_007900"; exon_number "1"
chr1	Cufflinks	exon	72548630	72548898	.	.	.	transcript_id "TCONS_00011889"; gene_id "XLOC_007902"; exon_number "1"
chr1	Cufflinks	exon	72549077	72549722	.	.	.	transcript_id "TCONS_00011890"; gene_id "XLOC_007903"; exon_number "1"
chr1	Cufflinks	exon	72554489	72554839	.	.	.	transcript_id "TCONS_00011891"; gene_id "XLOC_007904"; exon_number "1"
chr1	Cufflinks	exon	72778762	72779646	.	.	.	transcript_id "TCONS_00011892"; gene_id "XLOC_007905"; exon_number "1"
chr1	ensembl	exon	72986485	72986776	.	+	.	transcript_id "GRMZM2G574318_T01"; gene_id "GRMZM2G574318"; gene_name "GRMZM2G574318";
chr1	ensembl	exon	73103660	73104180	.	+	.	transcript_id "GRMZM2G545228_T01"; gene_id "GRMZM2G545228"; gene_name "GRMZM2G545228";
chr1	Cufflinks	exon	73117529	73118142	.	.	.	transcript_id "TCONS_00011898"; gene_id "XLOC_007911"; exon_number "1"
chr1	ensembl	exon	73340380	73340733	.	-	.	transcript_id "GRMZM2G026137_T01"; gene_id "GRMZM2G026137"; gene_name "GRMZM2G026137";
chr1	ensembl	exon	73341049	73341149	.	-	.	transcript_id "GRMZM2G026137_T01"; gene_id "GRMZM2G026137"; gene_name "GRMZM2G026137";
chr1	ensembl	exon	73342344	73342643	.	-	.	transcript_id "GRMZM2G026137_T01"; gene_id "GRMZM2G026137"; gene_name "GRMZM2G026137";
chr1	ensembl	exon	73428258	73428742	.	-	.	transcript_id "GRMZM2G529379_T01"; gene_id "GRMZM2G529379"; gene_name "GRMZM2G529379";
chr1	ensembl	exon	73685591	73686028	.	+	.	transcript_id "GRMZM2G521686_T01"; gene_id "GRMZM2G521686"; gene_name "GRMZM2G521686";
chr1	ensembl	exon	73693301	73693621	.	+	.	transcript_id "GRMZM2G521680_T01"; gene_id "GRMZM2G521680"; gene_name "GRMZM2G521680";
chr1	ensembl	exon	73880167	73880727	.	-	.	transcript_id "GRMZM2G074102_T02"; gene_id "GRMZM2G074102"; gene_name "GRMZM2G074102";
chr1	ensembl	exon	73914989	73915208	.	-	.	transcript_id "GRMZM2G110228_T01"; gene_id "GRMZM2G110228"; gene_name "GRMZM2G110228";
chr1	ensembl	exon	73915068	73915313	.	+	.	transcript_id "GRMZM5G849164_T01"; gene_id "GRMZM5G849164"; gene_name "GRMZM5G849164";
chr1	ensembl	exon	73915388	73915473	.	+	.	transcript_id "GRMZM5G849164_T01"; gene_id "GRMZM5G849164"; gene_name "GRMZM5G849164";
chr1	ensembl	exon	73915574	73915800	.	+	.	transcript_id "GRMZM5G849164_T01"; gene_id "GRMZM5G849164"; gene_name "GRMZM5G849164";
chr1	ensembl	exon	74047342	74047975	.	-	.	transcript_id "GRMZM2G171022_T03"; gene_id "GRMZM2G171022"; gene_name "GRMZM2G171022";
chr1	ensembl	exon	74048100	74048384	.	-	.	transcript_id "GRMZM2G171022_T03"; gene_id "GRMZM2G171022"; gene_name "GRMZM2G171022";
chr1	ensembl	exon	74205418	74205768	.	+	.	transcript_id "GRMZM5G888817_T01"; gene_id "GRMZM5G888817"; gene_name "GRMZM5G888817";
chr1	ensembl	exon	74267310	74267754	.	-	.	transcript_id "GRMZM2G036543_T05"; gene_id "GRMZM2G036543"; gene_name "GRMZM2G036543";
chr1	ensembl	exon	74279345	74279465	.	+	.	transcript_id "GRMZM2G036484_T01"; gene_id "GRMZM2G036484"; gene_name "GRMZM2G036484";
chr1	ensembl	exon	74279534	74280060	.	+	.	transcript_id "GRMZM2G036484_T01"; gene_id "GRMZM2G036484"; gene_name "GRMZM2G036484";
chr1	Cufflinks	exon	74286140	74286512	.	.	.	transcript_id "TCONS_00011909"; gene_id "XLOC_007922"; exon_number "1"
chr1	ensembl	exon	74357866	74359417	.	+	.	transcript_id "GRMZM2G423565_T01"; gene_id "GRMZM2G423565"; gene_name "GRMZM2G423565";
chr1	ensembl	exon	74414122	74415295	.	-	.	transcript_id "GRMZM2G019639_T01"; gene_id "GRMZM2G019639"; gene_name "GRMZM2G019639";
chr1	ensembl	exon	74415381	74415736	.	-	.	transcript_id "GRMZM2G019639_T01"; gene_id "GRMZM2G019639"; gene_name "GRMZM2G019639";
chr1	ensembl	exon	74414133	74414422	.	-	.	transcript_id "GRMZM2G019639_T02"; gene_id "GRMZM2G019639"; gene_name "GRMZM2G019639";
chr1	ensembl	exon	74415105	74415295	.	-	.	transcript_id "GRMZM2G019639_T02"; gene_id "GRMZM2G019639"; gene_name "GRMZM2G019639";
chr1	ensembl	exon	74415381	74415736	.	-	.	transcript_id "GRMZM2G019639_T02"; gene_id "GRMZM2G019639"; gene_name "GRMZM2G019639";
chr1	ensembl	exon	74414476	74415308	.	-	.	transcript_id "GRMZM2G019639_T03"; gene_id "GRMZM2G019639"; gene_name "GRMZM2G019639";
chr1	ensembl	exon	74415381	74415736	.	-	.	transcript_id "GRMZM2G019639_T03"; gene_id "GRMZM2G019639"; gene_name "GRMZM2G019639";
chr1	ensembl	exon	74483289	74483900	.	+	.	transcript_id "GRMZM2G581457_T01"; gene_id "GRMZM2G581457"; gene_name "GRMZM2G581457";
chr1	Cufflinks	exon	74492814	74493613	.	.	.	transcript_id "TCONS_00011912"; gene_id "XLOC_007925"; exon_number "1"
chr1	Cufflinks	exon	74744623	74746337	.	.	.	transcript_id "TCONS_00011913"; gene_id "XLOC_007926"; exon_number "1"
chr1	Cufflinks	exon	74768867	74769333	.	+	.	transcript_id "TCONS_00001753"; gene_id "XLOC_001100"; exon_number "1"
chr1	Cufflinks	exon	75067463	75067617	.	+	.	transcript_id "TCONS_00001756"; gene_id "XLOC_001101"; exon_number "1"
chr1	Cufflinks	exon	75067706	75068423	.	+	.	transcript_id "TCONS_00001756"; gene_id "XLOC_001101"; exon_number "2"
chr1	Cufflinks	exon	75068534	75069147	.	.	.	transcript_id "TCONS_00011914"; gene_id "XLOC_007927"; exon_number "1"
chr1	ensembl	exon	75206961	75207312	.	-	.	transcript_id "GRMZM2G525047_T01"; gene_id "GRMZM2G525047"; gene_name "GRMZM2G525047";
chr1	ensembl	exon	75288380	75288594	.	+	.	transcript_id "GRMZM5G894854_T01"; gene_id "GRMZM5G894854"; gene_name "GRMZM5G894854";
chr1	ensembl	exon	75319095	75319951	.	-	.	transcript_id "GRMZM2G583289_T01"; gene_id "GRMZM2G583289"; gene_name "GRMZM2G583289";
chr1	ensembl	exon	75426562	75427095	.	-	.	transcript_id "GRMZM2G033102_T01"; gene_id "GRMZM2G033102"; gene_name "GRMZM2G033102";
chr1	Cufflinks	exon	75454673	75455855	.	.	.	transcript_id "TCONS_00011918"; gene_id "XLOC_007931"; exon_number "1"
chr1	Cufflinks	exon	75511050	75511584	.	.	.	transcript_id "TCONS_00011919"; gene_id "XLOC_007932"; exon_number "1"
chr1	Cufflinks	exon	75574407	75574788	.	-	.	transcript_id "TCONS_00007275"; gene_id "XLOC_004636"; exon_number "1"
chr1	Cufflinks	exon	75575491	75575875	.	-	.	transcript_id "TCONS_00007275"; gene_id "XLOC_004636"; exon_number "2"
chr1	ensembl	exon	75589975	75590185	.	-	.	transcript_id "GRMZM2G020835_T01"; gene_id "GRMZM2G020835"; gene_name "GRMZM2G020835";
chr1	ensembl	exon	75633704	75634236	.	+	.	transcript_id "GRMZM2G065657_T01"; gene_id "GRMZM2G065657"; gene_name "GRMZM2G065657";
chr1	ensembl	exon	75636295	75636648	.	-	.	transcript_id "GRMZM2G032768_T01"; gene_id "GRMZM2G032768"; gene_name "GRMZM2G032768";
chr1	ensembl	exon	75713223	75713768	.	+	.	transcript_id "GRMZM2G557649_T01"; gene_id "GRMZM2G557649"; gene_name "GRMZM2G557649";
chr1	ensembl	exon	76093623	76094008	.	-	.	transcript_id "GRMZM2G524588_T01"; gene_id "GRMZM2G524588"; gene_name "GRMZM2G524588";
chr1	ensembl	exon	76094091	76094637	.	-	.	transcript_id "GRMZM2G524588_T01"; gene_id "GRMZM2G524588"; gene_name "GRMZM2G524588";
chr1	Cufflinks	exon	76194190	76195637	.	+	.	transcript_id "TCONS_00001781"; gene_id "XLOC_001120"; exon_number "1"
chr1	Cufflinks	exon	76196774	76196779	.	+	.	transcript_id "TCONS_00001781"; gene_id "XLOC_001120"; exon_number "2"
chr1	Cufflinks	exon	76194190	76194514	.	-	.	transcript_id "TCONS_00007286"; gene_id "XLOC_004645"; exon_number "1"
chr1	Cufflinks	exon	76195158	76195629	.	-	.	transcript_id "TCONS_00007286"; gene_id "XLOC_004645"; exon_number "2"
chr1	ensembl	exon	76313841	76314234	.	+	.	transcript_id "GRMZM2G479347_T01"; gene_id "GRMZM2G479347"; gene_name "GRMZM2G479347";
chr1	ensembl	exon	76314626	76314952	.	+	.	transcript_id "GRMZM5G888919_T01"; gene_id "GRMZM5G888919"; gene_name "GRMZM5G888919";
chr1	ensembl	exon	76315055	76315210	.	+	.	transcript_id "GRMZM5G888919_T01"; gene_id "GRMZM5G888919"; gene_name "GRMZM5G888919";
chr1	ensembl	exon	76420878	76421147	.	-	.	transcript_id "GRMZM2G490213_T01"; gene_id "GRMZM2G490213"; gene_name "GRMZM2G490213";
chr1	ensembl	exon	76511587	76511959	.	+	.	transcript_id "GRMZM2G567219_T01"; gene_id "GRMZM2G567219"; gene_name "GRMZM2G567219";
chr1	Cufflinks	exon	76622072	76622540	.	.	.	transcript_id "TCONS_00011935"; gene_id "XLOC_007948"; exon_number "1"
chr1	Cufflinks	exon	76630726	76631576	.	.	.	transcript_id "TCONS_00011936"; gene_id "XLOC_007949"; exon_number "1"
chr1	Cufflinks	exon	76678204	76678664	.	.	.	transcript_id "TCONS_00011937"; gene_id "XLOC_007950"; exon_number "1"
chr1	Cufflinks	exon	77142346	77142651	.	.	.	transcript_id "TCONS_00011941"; gene_id "XLOC_007954"; exon_number "1"
chr1	ensembl	exon	77171602	77171961	.	+	.	transcript_id "GRMZM2G180829_T01"; gene_id "GRMZM2G180829"; gene_name "GRMZM2G180829";
chr1	Cufflinks	exon	77211326	77211660	.	.	.	transcript_id "TCONS_00011945"; gene_id "XLOC_007958"; exon_number "1"
chr1	ensembl	exon	77213566	77213955	.	+	.	transcript_id "GRMZM5G885884_T01"; gene_id "GRMZM5G885884"; gene_name "GRMZM5G885884";
chr1	ensembl	exon	77228808	77229099	.	-	.	transcript_id "GRMZM2G586945_T01"; gene_id "GRMZM2G586945"; gene_name "GRMZM2G586945";
chr1	ensembl	exon	77292159	77292367	.	-	.	transcript_id "GRMZM2G020582_T01"; gene_id "GRMZM2G020582"; gene_name "GRMZM2G020582";
chr1	ensembl	exon	77292556	77293080	.	-	.	transcript_id "GRMZM2G020582_T01"; gene_id "GRMZM2G020582"; gene_name "GRMZM2G020582";
chr1	ensembl	exon	77461609	77461951	.	-	.	transcript_id "GRMZM2G539816_T01"; gene_id "GRMZM2G539816"; gene_name "GRMZM2G539816";
chr1	ensembl	exon	77530622	77531151	.	+	.	transcript_id "GRMZM2G507876_T01"; gene_id "GRMZM2G507876"; gene_name "GRMZM2G507876";
chr1	ensembl	exon	77548362	77549032	.	+	.	transcript_id "GRMZM2G502525_T01"; gene_id "GRMZM2G502525"; gene_name "GRMZM2G502525";
chr1	Cufflinks	exon	77891226	77891636	.	.	.	transcript_id "TCONS_00011950"; gene_id "XLOC_007963"; exon_number "1"
chr1	ensembl	exon	77898157	77898888	.	+	.	transcript_id "GRMZM2G703641_T01"; gene_id "GRMZM2G703641"; gene_name "GRMZM2G703641";
chr1	ensembl	exon	77918488	77919300	.	-	.	transcript_id "GRMZM2G703644_T01"; gene_id "GRMZM2G703644"; gene_name "GRMZM2G703644";
chr1	ensembl	exon	77925243	77926055	.	-	.	transcript_id "GRMZM2G703646_T01"; gene_id "GRMZM2G703646"; gene_name "GRMZM2G703646";
chr1	Cufflinks	exon	78020690	78021000	.	.	.	transcript_id "TCONS_00011954"; gene_id "XLOC_007967"; exon_number "1"
chr1	Cufflinks	exon	78023578	78023792	.	+	.	transcript_id "TCONS_00001810"; gene_id "XLOC_001140"; exon_number "1"
chr1	Cufflinks	exon	78023864	78024229	.	+	.	transcript_id "TCONS_00001810"; gene_id "XLOC_001140"; exon_number "2"
chr1	ensembl	exon	78209381	78210992	.	+	.	transcript_id "GRMZM2G039000_T01"; gene_id "GRMZM2G039000"; gene_name "GRMZM2G039000";
chr1	ensembl	exon	78365894	78366331	.	+	.	transcript_id "GRMZM2G703650_T01"; gene_id "GRMZM2G703650"; gene_name "GRMZM2G703650";
chr1	Cufflinks	exon	78530841	78531864	.	.	.	transcript_id "TCONS_00011958"; gene_id "XLOC_007971"; exon_number "1"
chr1	ensembl	exon	78567161	78567542	.	-	.	transcript_id "GRMZM2G556073_T01"; gene_id "GRMZM2G556073"; gene_name "GRMZM2G556073";
chr1	Cufflinks	exon	78687105	78687935	.	-	.	transcript_id "TCONS_00007321"; gene_id "XLOC_004670"; exon_number "1"
chr1	ensembl	exon	78756404	78756997	.	+	.	transcript_id "GRMZM5G868041_T01"; gene_id "GRMZM5G868041"; gene_name "GRMZM5G868041";
chr1	ensembl	exon	78847326	78847374	.	+	.	transcript_id "GRMZM2G124991_T01"; gene_id "GRMZM2G124991"; gene_name "GRMZM2G124991";
chr1	ensembl	exon	78848019	78848375	.	+	.	transcript_id "GRMZM2G124991_T01"; gene_id "GRMZM2G124991"; gene_name "GRMZM2G124991";
chr1	ensembl	exon	78854735	78854783	.	+	.	transcript_id "GRMZM2G124995_T01"; gene_id "GRMZM2G124995"; gene_name "GRMZM2G124995";
chr1	ensembl	exon	78855428	78855784	.	+	.	transcript_id "GRMZM2G124995_T01"; gene_id "GRMZM2G124995"; gene_name "GRMZM2G124995";
chr1	ensembl	exon	79234919	79235149	.	+	.	transcript_id "GRMZM2G511846_T01"; gene_id "GRMZM2G511846"; gene_name "GRMZM2G511846";
chr1	ensembl	exon	79333651	79333860	.	+	.	transcript_id "GRMZM2G047385_T01"; gene_id "GRMZM2G047385"; gene_name "GRMZM2G047385";
chr1	ensembl	exon	79370202	79370716	.	-	.	transcript_id "GRMZM2G474674_T06"; gene_id "GRMZM2G474674"; gene_name "GRMZM2G474674";
chr1	ensembl	exon	79370802	79370928	.	-	.	transcript_id "GRMZM2G474674_T06"; gene_id "GRMZM2G474674"; gene_name "GRMZM2G474674";
chr1	ensembl	exon	79374825	79375292	.	-	.	transcript_id "GRMZM2G529315_T01"; gene_id "GRMZM2G529315"; gene_name "GRMZM2G529315";
chr1	ensembl	exon	79395240	79395705	.	-	.	transcript_id "GRMZM2G498220_T01"; gene_id "GRMZM2G498220"; gene_name "GRMZM2G498220";
chr1	ensembl	exon	79395797	79395875	.	-	.	transcript_id "GRMZM2G498220_T01"; gene_id "GRMZM2G498220"; gene_name "GRMZM2G498220";
chr1	ensembl	exon	79398481	79399521	.	+	.	transcript_id "GRMZM2G022093_T01"; gene_id "GRMZM2G022093"; gene_name "GRMZM2G022093";
chr1	ensembl	exon	79400698	79401003	.	-	.	transcript_id "GRMZM2G022112_T01"; gene_id "GRMZM2G022112"; gene_name "GRMZM2G022112";
chr1	ensembl	exon	79400698	79401012	.	+	.	transcript_id "GRMZM5G826816_T01"; gene_id "GRMZM5G826816"; gene_name "GRMZM5G826816";
chr1	ensembl	exon	79435194	79436724	.	-	.	transcript_id "GRMZM5G888848_T01"; gene_id "GRMZM5G888848"; gene_name "GRMZM5G888848";
chr1	ensembl	exon	79489484	79490492	.	+	.	transcript_id "GRMZM2G017759_T01"; gene_id "GRMZM2G017759"; gene_name "GRMZM2G017759";
chr1	ensembl	exon	79491341	79491374	.	+	.	transcript_id "GRMZM2G017759_T01"; gene_id "GRMZM2G017759"; gene_name "GRMZM2G017759";
chr1	ensembl	exon	79677559	79677886	.	+	.	transcript_id "GRMZM2G508541_T01"; gene_id "GRMZM2G508541"; gene_name "GRMZM2G508541";
chr1	ensembl	exon	79774098	79774389	.	+	.	transcript_id "GRMZM2G343819_T01"; gene_id "GRMZM2G343819"; gene_name "GRMZM2G343819";
chr1	ensembl	exon	80082666	80083316	.	-	.	transcript_id "GRMZM2G580313_T01"; gene_id "GRMZM2G580313"; gene_name "GRMZM2G580313";
chr1	ensembl	exon	80190497	80191012	.	-	.	transcript_id "GRMZM2G561567_T01"; gene_id "GRMZM2G561567"; gene_name "GRMZM2G561567";
chr1	ensembl	exon	80284539	80284780	.	-	.	transcript_id "GRMZM2G539801_T01"; gene_id "GRMZM2G539801"; gene_name "GRMZM2G539801";
chr1	ensembl	exon	80435192	80435713	.	-	.	transcript_id "GRMZM2G539842_T01"; gene_id "GRMZM2G539842"; gene_name "GRMZM2G539842";
chr1	ensembl	exon	80658848	80659092	.	+	.	transcript_id "GRMZM2G087243_T02"; gene_id "GRMZM2G087243"; gene_name "GRMZM2G087243";
chr1	ensembl	exon	80659238	80659617	.	+	.	transcript_id "GRMZM2G087243_T02"; gene_id "GRMZM2G087243"; gene_name "GRMZM2G087243";
chr1	ensembl	exon	80724473	80724674	.	-	.	transcript_id "GRMZM2G087386_T01"; gene_id "GRMZM2G087386"; gene_name "GRMZM2G087386";
chr1	ensembl	exon	80731894	80732095	.	-	.	transcript_id "GRMZM2G087392_T01"; gene_id "GRMZM2G087392"; gene_name "GRMZM2G087392";
chr1	ensembl	exon	80764800	80765321	.	-	.	transcript_id "GRMZM2G513083_T01"; gene_id "GRMZM2G513083"; gene_name "GRMZM2G513083";
chr1	ensembl	exon	80779806	80780012	.	-	.	transcript_id "GRMZM2G350991_T01"; gene_id "GRMZM2G350991"; gene_name "GRMZM2G350991";
chr1	ensembl	exon	80789011	80789530	.	-	.	transcript_id "GRMZM2G001666_T02"; gene_id "GRMZM2G001666"; gene_name "GRMZM2G001666";
chr1	Cufflinks	exon	80814580	80814805	.	.	.	transcript_id "TCONS_00011976"; gene_id "XLOC_007989"; exon_number "1"
chr1	Cufflinks	exon	80814878	80815092	.	.	.	transcript_id "TCONS_00011977"; gene_id "XLOC_007990"; exon_number "1"
chr1	ensembl	exon	80914518	80915081	.	+	.	transcript_id "GRMZM2G534328_T01"; gene_id "GRMZM2G534328"; gene_name "GRMZM2G534328";
chr1	ensembl	exon	81513344	81513464	.	-	.	transcript_id "GRMZM2G516552_T01"; gene_id "GRMZM2G516552"; gene_name "GRMZM2G516552";
chr1	ensembl	exon	81515121	81515220	.	-	.	transcript_id "GRMZM2G516552_T01"; gene_id "GRMZM2G516552"; gene_name "GRMZM2G516552";
chr1	ensembl	exon	81586362	81586585	.	-	.	transcript_id "GRMZM2G492466_T01"; gene_id "GRMZM2G492466"; gene_name "GRMZM2G492466";
chr1	ensembl	exon	81586775	81587071	.	+	.	transcript_id "GRMZM2G492473_T01"; gene_id "GRMZM2G492473"; gene_name "GRMZM2G492473";
chr1	ensembl	exon	81594917	81595159	.	+	.	transcript_id "GRMZM2G501444_T01"; gene_id "GRMZM2G501444"; gene_name "GRMZM2G501444";
chr1	ensembl	exon	81630422	81630680	.	+	.	transcript_id "GRMZM2G046133_T01"; gene_id "GRMZM2G046133"; gene_name "GRMZM2G046133";
chr1	ensembl	exon	81631806	81632025	.	+	.	transcript_id "GRMZM2G066323_T01"; gene_id "GRMZM2G066323"; gene_name "GRMZM2G066323";
chr1	Cufflinks	exon	81774930	81775339	.	-	.	transcript_id "TCONS_00007377"; gene_id "XLOC_004707"; exon_number "1"
chr1	Cufflinks	exon	81775847	81775890	.	-	.	transcript_id "TCONS_00007377"; gene_id "XLOC_004707"; exon_number "2"
chr1	Cufflinks	exon	81775971	81776119	.	-	.	transcript_id "TCONS_00007377"; gene_id "XLOC_004707"; exon_number "3"
chr1	Cufflinks	exon	81774930	81775339	.	-	.	transcript_id "TCONS_00007376"; gene_id "XLOC_004707"; exon_number "1"
chr1	Cufflinks	exon	81775971	81776119	.	-	.	transcript_id "TCONS_00007376"; gene_id "XLOC_004707"; exon_number "2"
chr1	ensembl	exon	81781841	81782072	.	-	.	transcript_id "GRMZM2G392420_T01"; gene_id "GRMZM2G392420"; gene_name "GRMZM2G392420";
chr1	ensembl	exon	81786688	81787169	.	-	.	transcript_id "GRMZM2G537118_T01"; gene_id "GRMZM2G537118"; gene_name "GRMZM2G537118";
chr1	ensembl	exon	81873986	81874293	.	+	.	transcript_id "GRMZM5G827566_T01"; gene_id "GRMZM5G827566"; gene_name "GRMZM5G827566";
chr1	ensembl	exon	81975094	81975513	.	+	.	transcript_id "GRMZM2G558768_T01"; gene_id "GRMZM2G558768"; gene_name "GRMZM2G558768";
chr1	ensembl	exon	81975721	81975792	.	+	.	transcript_id "GRMZM2G558768_T01"; gene_id "GRMZM2G558768"; gene_name "GRMZM2G558768";
chr1	ensembl	exon	82004815	82005092	.	+	.	transcript_id "GRMZM2G558768_T01"; gene_id "GRMZM2G558768"; gene_name "GRMZM2G558768";
chr1	Cufflinks	exon	82163504	82163810	.	.	.	transcript_id "TCONS_00011983"; gene_id "XLOC_007996"; exon_number "1"
chr1	ensembl	exon	82233008	82234109	.	-	.	transcript_id "GRMZM2G140880_T01"; gene_id "GRMZM2G140880"; gene_name "GRMZM2G140880";
chr1	ensembl	exon	82234887	82235065	.	-	.	transcript_id "GRMZM2G140880_T01"; gene_id "GRMZM2G140880"; gene_name "GRMZM2G140880";
chr1	ensembl	exon	82242760	82243440	.	-	.	transcript_id "GRMZM2G520540_T01"; gene_id "GRMZM2G520540"; gene_name "GRMZM2G520540";
chr1	Cufflinks	exon	82604030	82604314	.	.	.	transcript_id "TCONS_00011987"; gene_id "XLOC_008000"; exon_number "1"
chr1	Cufflinks	exon	82625960	82626440	.	.	.	transcript_id "TCONS_00011989"; gene_id "XLOC_008002"; exon_number "1"
chr1	Cufflinks	exon	82745177	82745499	.	.	.	transcript_id "TCONS_00011993"; gene_id "XLOC_008006"; exon_number "1"
chr1	ensembl	exon	82866981	82867317	.	-	.	transcript_id "GRMZM2G489365_T01"; gene_id "GRMZM2G489365"; gene_name "GRMZM2G489365";
chr1	ensembl	exon	82928272	82929241	.	-	.	transcript_id "GRMZM2G491321_T01"; gene_id "GRMZM2G491321"; gene_name "GRMZM2G491321";
chr1	ensembl	exon	82930215	82930545	.	-	.	transcript_id "GRMZM2G013753_T01"; gene_id "GRMZM2G013753"; gene_name "GRMZM2G013753";
chr1	ensembl	exon	82930829	82930869	.	-	.	transcript_id "GRMZM2G013747_T01"; gene_id "GRMZM2G013747"; gene_name "GRMZM2G013747";
chr1	ensembl	exon	82931131	82931424	.	-	.	transcript_id "GRMZM2G013747_T01"; gene_id "GRMZM2G013747"; gene_name "GRMZM2G013747";
chr1	ensembl	exon	82946610	82947850	.	+	.	transcript_id "GRMZM2G567063_T01"; gene_id "GRMZM2G567063"; gene_name "GRMZM2G567063";
chr1	ensembl	exon	82950489	82950775	.	-	.	transcript_id "GRMZM2G322338_T01"; gene_id "GRMZM2G322338"; gene_name "GRMZM2G322338";
chr1	ensembl	exon	82951138	82951814	.	-	.	transcript_id "GRMZM2G495876_T01"; gene_id "GRMZM2G495876"; gene_name "GRMZM2G495876";
chr1	ensembl	exon	83186406	83186865	.	+	.	transcript_id "GRMZM2G012564_T01"; gene_id "GRMZM2G012564"; gene_name "GRMZM2G012564";
chr1	ensembl	exon	83281923	83282546	.	+	.	transcript_id "GRMZM2G093001_T01"; gene_id "GRMZM2G093001"; gene_name "GRMZM2G093001";
chr1	Cufflinks	exon	83480934	83481716	.	.	.	transcript_id "TCONS_00011996"; gene_id "XLOC_008009"; exon_number "1"
chr1	ensembl	exon	83881523	83882002	.	+	.	transcript_id "GRMZM2G484240_T01"; gene_id "GRMZM2G484240"; gene_name "GRMZM2G484240";
chr1	Cufflinks	exon	84011783	84012057	.	.	.	transcript_id "TCONS_00012000"; gene_id "XLOC_008013"; exon_number "1"
chr1	Cufflinks	exon	84036353	84036560	.	.	.	transcript_id "TCONS_00012002"; gene_id "XLOC_008015"; exon_number "1"
chr1	ensembl	exon	84419729	84420060	.	+	.	transcript_id "GRMZM5G881761_T01"; gene_id "GRMZM5G881761"; gene_name "GRMZM5G881761";
chr1	ensembl	exon	84433857	84434581	.	-	.	transcript_id "GRMZM2G083398_T01"; gene_id "GRMZM2G083398"; gene_name "GRMZM2G083398";
chr1	ensembl	exon	84562462	84562798	.	-	.	transcript_id "GRMZM2G130747_T04"; gene_id "GRMZM2G130747"; gene_name "GRMZM2G130747";
chr1	Cufflinks	exon	84568580	84568845	.	.	.	transcript_id "TCONS_00012007"; gene_id "XLOC_008020"; exon_number "1"
chr1	Cufflinks	exon	84637882	84638530	.	.	.	transcript_id "TCONS_00012010"; gene_id "XLOC_008023"; exon_number "1"
chr1	ensembl	exon	85020003	85020336	.	+	.	transcript_id "GRMZM5G883408_T01"; gene_id "GRMZM5G883408"; gene_name "GRMZM5G883408";
chr1	Cufflinks	exon	85024540	85025358	.	.	.	transcript_id "TCONS_00012015"; gene_id "XLOC_008028"; exon_number "1"
chr1	ensembl	exon	85034398	85034621	.	+	.	transcript_id "GRMZM2G499191_T01"; gene_id "GRMZM2G499191"; gene_name "GRMZM2G499191";
chr1	Cufflinks	exon	85052035	85052255	.	.	.	transcript_id "TCONS_00012016"; gene_id "XLOC_008029"; exon_number "1"
chr1	ensembl	exon	85061634	85061926	.	+	.	transcript_id "GRMZM2G499253_T01"; gene_id "GRMZM2G499253"; gene_name "GRMZM2G499253";
chr1	ensembl	exon	85068460	85068574	.	+	.	transcript_id "GRMZM2G027177_T01"; gene_id "GRMZM2G027177"; gene_name "GRMZM2G027177";
chr1	ensembl	exon	85068685	85068879	.	+	.	transcript_id "GRMZM2G027177_T01"; gene_id "GRMZM2G027177"; gene_name "GRMZM2G027177";
chr1	ensembl	exon	85069162	85069819	.	+	.	transcript_id "GRMZM2G027177_T01"; gene_id "GRMZM2G027177"; gene_name "GRMZM2G027177";
chr1	ensembl	exon	85132667	85133294	.	+	.	transcript_id "GRMZM5G878964_T01"; gene_id "GRMZM5G878964"; gene_name "GRMZM5G878964";
chr1	ensembl	exon	85168173	85168520	.	+	.	transcript_id "GRMZM2G525657_T01"; gene_id "GRMZM2G525657"; gene_name "GRMZM2G525657";
chr1	ensembl	exon	85177083	85177283	.	+	.	transcript_id "GRMZM2G071407_T01"; gene_id "GRMZM2G071407"; gene_name "GRMZM2G071407";
chr1	ensembl	exon	85323852	85324437	.	-	.	transcript_id "GRMZM2G558537_T01"; gene_id "GRMZM2G558537"; gene_name "GRMZM2G558537";
chr1	ensembl	exon	85730277	85730490	.	-	.	transcript_id "GRMZM5G813670_T01"; gene_id "GRMZM5G813670"; gene_name "GRMZM5G813670";
chr1	ensembl	exon	85731517	85731675	.	-	.	transcript_id "GRMZM5G813670_T01"; gene_id "GRMZM5G813670"; gene_name "GRMZM5G813670";
chr1	ensembl	exon	85732008	85732072	.	-	.	transcript_id "GRMZM5G813670_T01"; gene_id "GRMZM5G813670"; gene_name "GRMZM5G813670";
chr1	ensembl	exon	85732193	85732264	.	-	.	transcript_id "GRMZM5G813670_T01"; gene_id "GRMZM5G813670"; gene_name "GRMZM5G813670";
chr1	ensembl	exon	85732969	85733272	.	-	.	transcript_id "GRMZM5G813670_T01"; gene_id "GRMZM5G813670"; gene_name "GRMZM5G813670";
chr1	ensembl	exon	85746903	85747325	.	-	.	transcript_id "GRMZM2G367998_T01"; gene_id "GRMZM2G367998"; gene_name "GRMZM2G367998";
chr1	ensembl	exon	85832339	85832457	.	+	.	transcript_id "GRMZM2G047312_T01"; gene_id "GRMZM2G047312"; gene_name "GRMZM2G047312";
chr1	ensembl	exon	85832566	85832662	.	+	.	transcript_id "GRMZM2G047312_T01"; gene_id "GRMZM2G047312"; gene_name "GRMZM2G047312";
chr1	ensembl	exon	85832784	85832912	.	+	.	transcript_id "GRMZM2G047312_T01"; gene_id "GRMZM2G047312"; gene_name "GRMZM2G047312";
chr1	ensembl	exon	85834358	85834539	.	+	.	transcript_id "GRMZM2G047312_T01"; gene_id "GRMZM2G047312"; gene_name "GRMZM2G047312";
chr1	ensembl	exon	86297786	86298125	.	+	.	transcript_id "GRMZM2G569479_T01"; gene_id "GRMZM2G569479"; gene_name "GRMZM2G569479";
chr1	Cufflinks	exon	86357926	86358446	.	.	.	transcript_id "TCONS_00012031"; gene_id "XLOC_008044"; exon_number "1"
chr1	Cufflinks	exon	86616617	86617375	.	.	.	transcript_id "TCONS_00012033"; gene_id "XLOC_008046"; exon_number "1"
chr1	Cufflinks	exon	86622361	86622574	.	.	.	transcript_id "TCONS_00012034"; gene_id "XLOC_008047"; exon_number "1"
chr1	Cufflinks	exon	86623404	86623741	.	.	.	transcript_id "TCONS_00012035"; gene_id "XLOC_008048"; exon_number "1"
chr1	ensembl	exon	86718900	86719433	.	+	.	transcript_id "GRMZM5G895423_T01"; gene_id "GRMZM5G895423"; gene_name "GRMZM5G895423";
chr1	ensembl	exon	86723244	86723777	.	+	.	transcript_id "GRMZM5G852014_T01"; gene_id "GRMZM5G852014"; gene_name "GRMZM5G852014";
chr1	Cufflinks	exon	87155449	87155904	.	.	.	transcript_id "TCONS_00012039"; gene_id "XLOC_008052"; exon_number "1"
chr1	ensembl	exon	87238202	87238744	.	+	.	transcript_id "GRMZM2G132159_T01"; gene_id "GRMZM2G132159"; gene_name "GRMZM2G132159";
chr1	ensembl	exon	87918430	87918624	.	+	.	transcript_id "GRMZM2G071532_T01"; gene_id "GRMZM2G071532"; gene_name "GRMZM2G071532";
chr1	Cufflinks	exon	87961157	87961726	.	.	.	transcript_id "TCONS_00012051"; gene_id "XLOC_008064"; exon_number "1"
chr1	Cufflinks	exon	88120225	88120802	.	.	.	transcript_id "TCONS_00012053"; gene_id "XLOC_008066"; exon_number "1"
chr1	Cufflinks	exon	88121341	88121740	.	.	.	transcript_id "TCONS_00012054"; gene_id "XLOC_008067"; exon_number "1"
chr1	ensembl	exon	88160126	88160326	.	+	.	transcript_id "GRMZM2G048181_T01"; gene_id "GRMZM2G048181"; gene_name "GRMZM2G048181";
chr1	ensembl	exon	88161495	88162093	.	+	.	transcript_id "GRMZM2G048181_T01"; gene_id "GRMZM2G048181"; gene_name "GRMZM2G048181";
chr1	ensembl	exon	88323637	88323939	.	+	.	transcript_id "GRMZM2G514690_T01"; gene_id "GRMZM2G514690"; gene_name "GRMZM2G514690";
chr1	ensembl	exon	88350932	88351278	.	+	.	transcript_id "GRMZM2G528511_T01"; gene_id "GRMZM2G528511"; gene_name "GRMZM2G528511";
chr1	Cufflinks	exon	88446908	88447559	.	+	.	transcript_id "TCONS_00001980"; gene_id "XLOC_001256"; exon_number "1"
chr1	Cufflinks	exon	88448023	88448191	.	+	.	transcript_id "TCONS_00001980"; gene_id "XLOC_001256"; exon_number "2"
chr1	ensembl	exon	88474947	88475205	.	+	.	transcript_id "GRMZM2G104643_T01"; gene_id "GRMZM2G104643"; gene_name "GRMZM2G104643";
chr1	Cufflinks	exon	89070278	89070513	.	+	.	transcript_id "TCONS_00001988"; gene_id "XLOC_001262"; exon_number "1"
chr1	Cufflinks	exon	89070652	89071331	.	+	.	transcript_id "TCONS_00001988"; gene_id "XLOC_001262"; exon_number "2"
chr1	ensembl	exon	89097944	89098157	.	-	.	transcript_id "GRMZM2G515554_T01"; gene_id "GRMZM2G515554"; gene_name "GRMZM2G515554";
chr1	Cufflinks	exon	89239991	89241269	.	-	.	transcript_id "TCONS_00007502"; gene_id "XLOC_004784"; exon_number "1"
chr1	Cufflinks	exon	89241361	89241417	.	-	.	transcript_id "TCONS_00007502"; gene_id "XLOC_004784"; exon_number "2"
chr1	ensembl	exon	89845466	89845721	.	+	.	transcript_id "GRMZM2G582024_T01"; gene_id "GRMZM2G582024"; gene_name "GRMZM2G582024";
chr1	ensembl	exon	89854249	89854510	.	-	.	transcript_id "GRMZM2G506239_T01"; gene_id "GRMZM2G506239"; gene_name "GRMZM2G506239";
chr1	Cufflinks	exon	89871550	89872656	.	+	.	transcript_id "TCONS_00002001"; gene_id "XLOC_001271"; exon_number "1"
chr1	Cufflinks	exon	89871550	89872289	.	+	.	transcript_id "TCONS_00002002"; gene_id "XLOC_001271"; exon_number "1"
chr1	Cufflinks	exon	89873486	89873607	.	+	.	transcript_id "TCONS_00002002"; gene_id "XLOC_001271"; exon_number "2"
chr1	ensembl	exon	89981380	89982006	.	+	.	transcript_id "GRMZM2G176451_T01"; gene_id "GRMZM2G176451"; gene_name "GRMZM2G176451";
chr1	Cufflinks	exon	89999034	89999323	.	.	.	transcript_id "TCONS_00012070"; gene_id "XLOC_008083"; exon_number "1"
chr1	Cufflinks	exon	89999640	89999887	.	.	.	transcript_id "TCONS_00012071"; gene_id "XLOC_008084"; exon_number "1"
chr1	ensembl	exon	90257247	90257529	.	+	.	transcript_id "GRMZM5G832859_T01"; gene_id "GRMZM5G832859"; gene_name "GRMZM5G832859";
chr1	ensembl	exon	90743193	90743350	.	-	.	transcript_id "GRMZM2G075938_T01"; gene_id "GRMZM2G075938"; gene_name "GRMZM2G075938";
chr1	ensembl	exon	90819888	90820205	.	+	.	transcript_id "GRMZM2G096036_T01"; gene_id "GRMZM2G096036"; gene_name "GRMZM2G096036";
chr1	ensembl	exon	90820351	90820411	.	+	.	transcript_id "GRMZM2G096036_T01"; gene_id "GRMZM2G096036"; gene_name "GRMZM2G096036";
chr1	ensembl	exon	90820589	90820817	.	+	.	transcript_id "GRMZM2G096036_T01"; gene_id "GRMZM2G096036"; gene_name "GRMZM2G096036";
chr1	Cufflinks	exon	90909218	90909988	.	.	.	transcript_id "TCONS_00012077"; gene_id "XLOC_008090"; exon_number "1"
chr1	ensembl	exon	91458989	91459352	.	+	.	transcript_id "GRMZM2G495019_T01"; gene_id "GRMZM2G495019"; gene_name "GRMZM2G495019";
chr1	Cufflinks	exon	91738866	91739307	.	.	.	transcript_id "TCONS_00012081"; gene_id "XLOC_008094"; exon_number "1"
chr1	ensembl	exon	91767087	91767662	.	-	.	transcript_id "GRMZM2G531223_T01"; gene_id "GRMZM2G531223"; gene_name "GRMZM2G531223";
chr1	ensembl	exon	91782313	91782489	.	-	.	transcript_id "GRMZM2G528802_T01"; gene_id "GRMZM2G528802"; gene_name "GRMZM2G528802";
chr1	ensembl	exon	91787351	91787434	.	-	.	transcript_id "GRMZM2G528802_T01"; gene_id "GRMZM2G528802"; gene_name "GRMZM2G528802";
chr1	Cufflinks	exon	91818157	91818383	.	.	.	transcript_id "TCONS_00012082"; gene_id "XLOC_008095"; exon_number "1"
chr1	ensembl	exon	91917567	91917831	.	+	.	transcript_id "GRMZM2G050522_T01"; gene_id "GRMZM2G050522"; gene_name "GRMZM2G050522";
chr1	ensembl	exon	91931683	91931955	.	+	.	transcript_id "GRMZM2G514020_T01"; gene_id "GRMZM2G514020"; gene_name "GRMZM2G514020";
chr1	Cufflinks	exon	92114304	92116255	.	.	.	transcript_id "TCONS_00012085"; gene_id "XLOC_008098"; exon_number "1"
chr1	ensembl	exon	92218660	92219551	.	-	.	transcript_id "GRMZM2G309248_T01"; gene_id "GRMZM2G309248"; gene_name "GRMZM2G309248";
chr1	ensembl	exon	92218898	92219533	.	+	.	transcript_id "GRMZM5G883935_T01"; gene_id "GRMZM5G883935"; gene_name "GRMZM5G883935";
chr1	ensembl	exon	92341809	92342072	.	+	.	transcript_id "GRMZM2G126671_T01"; gene_id "GRMZM2G126671"; gene_name "GRMZM2G126671";
chr1	ensembl	exon	92433703	92434021	.	+	.	transcript_id "GRMZM2G508769_T01"; gene_id "GRMZM2G508769"; gene_name "GRMZM2G508769";
chr1	ensembl	exon	92435104	92435306	.	+	.	transcript_id "GRMZM2G508769_T01"; gene_id "GRMZM2G508769"; gene_name "GRMZM2G508769";
chr1	ensembl	exon	92660640	92660866	.	-	.	transcript_id "GRMZM2G155948_T01"; gene_id "GRMZM2G155948"; gene_name "GRMZM2G155948";
chr1	ensembl	exon	92757311	92757663	.	-	.	transcript_id "GRMZM2G571603_T01"; gene_id "GRMZM2G571603"; gene_name "GRMZM2G571603";
chr1	ensembl	exon	92825830	92826525	.	+	.	transcript_id "GRMZM2G385196_T02"; gene_id "GRMZM2G385196"; gene_name "GRMZM2G385196";
chr1	Cufflinks	exon	93244549	93244764	.	.	.	transcript_id "TCONS_00012098"; gene_id "XLOC_008111"; exon_number "1"
chr1	Cufflinks	exon	93590309	93592256	.	.	.	transcript_id "TCONS_00012099"; gene_id "XLOC_008112"; exon_number "1"
chr1	Cufflinks	exon	93726603	93727765	.	-	.	transcript_id "TCONS_00007550"; gene_id "XLOC_004812"; exon_number "1"
chr1	Cufflinks	exon	93962892	93963267	.	.	.	transcript_id "TCONS_00012112"; gene_id "XLOC_008125"; exon_number "1"
chr1	Cufflinks	exon	94013562	94014011	.	.	.	transcript_id "TCONS_00012114"; gene_id "XLOC_008127"; exon_number "1"
chr1	Cufflinks	exon	94015845	94016629	.	.	.	transcript_id "TCONS_00012115"; gene_id "XLOC_008128"; exon_number "1"
chr1	ensembl	exon	94080375	94080628	.	-	.	transcript_id "GRMZM2G058199_T01"; gene_id "GRMZM2G058199"; gene_name "GRMZM2G058199";
chr1	Cufflinks	exon	94141648	94142306	.	.	.	transcript_id "TCONS_00012116"; gene_id "XLOC_008129"; exon_number "1"
chr1	ensembl	exon	94301157	94301709	.	-	.	transcript_id "GRMZM2G141692_T01"; gene_id "GRMZM2G141692"; gene_name "GRMZM2G141692";
chr1	ensembl	exon	94301802	94301841	.	-	.	transcript_id "GRMZM2G141692_T01"; gene_id "GRMZM2G141692"; gene_name "GRMZM2G141692";
chr1	ensembl	exon	94327686	94328151	.	+	.	transcript_id "GRMZM2G512532_T01"; gene_id "GRMZM2G512532"; gene_name "GRMZM2G512532";
chr1	ensembl	exon	94352138	94352493	.	+	.	transcript_id "GRMZM2G088666_T01"; gene_id "GRMZM2G088666"; gene_name "GRMZM2G088666";
chr1	ensembl	exon	94357745	94358664	.	+	.	transcript_id "GRMZM2G536348_T01"; gene_id "GRMZM2G536348"; gene_name "GRMZM2G536348";
chr1	ensembl	exon	94841689	94842145	.	+	.	transcript_id "GRMZM2G527548_T01"; gene_id "GRMZM2G527548"; gene_name "GRMZM2G527548";
chr1	ensembl	exon	94972207	94972650	.	+	.	transcript_id "GRMZM2G107551_T01"; gene_id "GRMZM2G107551"; gene_name "GRMZM2G107551";
chr1	ensembl	exon	95144573	95144866	.	-	.	transcript_id "GRMZM2G155411_T01"; gene_id "GRMZM2G155411"; gene_name "GRMZM2G155411";
chr1	ensembl	exon	95188983	95189221	.	-	.	transcript_id "GRMZM2G007939_T03"; gene_id "GRMZM2G007939"; gene_name "GRMZM2G007939";
chr1	ensembl	exon	95192384	95192562	.	-	.	transcript_id "GRMZM2G007939_T03"; gene_id "GRMZM2G007939"; gene_name "GRMZM2G007939";
chr1	ensembl	exon	95247908	95248329	.	-	.	transcript_id "GRMZM5G818126_T01"; gene_id "GRMZM5G818126"; gene_name "GRMZM5G818126";
chr1	ensembl	exon	95304654	95304900	.	-	.	transcript_id "GRMZM2G499562_T01"; gene_id "GRMZM2G499562"; gene_name "GRMZM2G499562";
chr1	Cufflinks	exon	95439745	95440403	.	.	.	transcript_id "TCONS_00012124"; gene_id "XLOC_008137"; exon_number "1"
chr1	Cufflinks	exon	95440829	95441350	.	.	.	transcript_id "TCONS_00012125"; gene_id "XLOC_008138"; exon_number "1"
chr1	Cufflinks	exon	95526862	95527169	.	.	.	transcript_id "TCONS_00012128"; gene_id "XLOC_008141"; exon_number "1"
chr1	ensembl	exon	95682131	95682578	.	-	.	transcript_id "GRMZM2G363970_T04"; gene_id "GRMZM2G363970"; gene_name "GRMZM2G363970";
chr1	ensembl	exon	95782072	95782159	.	+	.	transcript_id "GRMZM2G703671_T01"; gene_id "GRMZM2G703671"; gene_name "GRMZM2G703671";
chr1	ensembl	exon	95782297	95782436	.	+	.	transcript_id "GRMZM2G703671_T01"; gene_id "GRMZM2G703671"; gene_name "GRMZM2G703671";
chr1	ensembl	exon	95782781	95782953	.	+	.	transcript_id "GRMZM2G703671_T01"; gene_id "GRMZM2G703671"; gene_name "GRMZM2G703671";
chr1	Cufflinks	exon	95992893	95993402	.	.	.	transcript_id "TCONS_00012132"; gene_id "XLOC_008145"; exon_number "1"
chr1	ensembl	exon	96217518	96217784	.	+	.	transcript_id "GRMZM2G510885_T01"; gene_id "GRMZM2G510885"; gene_name "GRMZM2G510885";
chr1	Cufflinks	exon	96264659	96265293	.	.	.	transcript_id "TCONS_00012137"; gene_id "XLOC_008150"; exon_number "1"
chr1	ensembl	exon	96681680	96682195	.	-	.	transcript_id "GRMZM2G703688_T01"; gene_id "GRMZM2G703688"; gene_name "GRMZM2G703688";
chr1	Cufflinks	exon	96823339	96823677	.	.	.	transcript_id "TCONS_00012140"; gene_id "XLOC_008153"; exon_number "1"
chr1	Cufflinks	exon	96947009	96948246	.	+	.	transcript_id "TCONS_00002087"; gene_id "XLOC_001332"; exon_number "1"
chr1	Cufflinks	exon	97201494	97201811	.	.	.	transcript_id "TCONS_00012142"; gene_id "XLOC_008155"; exon_number "1"
chr1	ensembl	exon	97235543	97235967	.	+	.	transcript_id "GRMZM2G512258_T01"; gene_id "GRMZM2G512258"; gene_name "GRMZM2G512258";
chr1	ensembl	exon	97249662	97250255	.	+	.	transcript_id "GRMZM2G527752_T01"; gene_id "GRMZM2G527752"; gene_name "GRMZM2G527752";
chr1	ensembl	exon	97274384	97274924	.	+	.	transcript_id "GRMZM2G515835_T01"; gene_id "GRMZM2G515835"; gene_name "GRMZM2G515835";
chr1	ensembl	exon	97299363	97299742	.	+	.	transcript_id "GRMZM2G405834_T02"; gene_id "GRMZM2G405834"; gene_name "GRMZM2G405834";
chr1	Cufflinks	exon	97507760	97509037	.	.	.	transcript_id "TCONS_00012145"; gene_id "XLOC_008158"; exon_number "1"
chr1	Cufflinks	exon	97650030	97651484	.	.	.	transcript_id "TCONS_00012146"; gene_id "XLOC_008159"; exon_number "1"
chr1	ensembl	exon	97667932	97668343	.	+	.	transcript_id "GRMZM5G843630_T01"; gene_id "GRMZM5G843630"; gene_name "GRMZM5G843630";
chr1	Cufflinks	exon	97876755	97877713	.	.	.	transcript_id "TCONS_00012148"; gene_id "XLOC_008161"; exon_number "1"
chr1	ensembl	exon	98191168	98191414	.	+	.	transcript_id "GRMZM2G491059_T01"; gene_id "GRMZM2G491059"; gene_name "GRMZM2G491059";
chr1	ensembl	exon	98195424	98195707	.	+	.	transcript_id "GRMZM2G703691_T01"; gene_id "GRMZM2G703691"; gene_name "GRMZM2G703691";
chr1	ensembl	exon	98227752	98227948	.	-	.	transcript_id "GRMZM2G072964_T01"; gene_id "GRMZM2G072964"; gene_name "GRMZM2G072964";
chr1	ensembl	exon	98400242	98400357	.	-	.	transcript_id "GRMZM2G550995_T01"; gene_id "GRMZM2G550995"; gene_name "GRMZM2G550995";
chr1	ensembl	exon	98400647	98400883	.	-	.	transcript_id "GRMZM2G550995_T01"; gene_id "GRMZM2G550995"; gene_name "GRMZM2G550995";
chr1	ensembl	exon	98427439	98427720	.	-	.	transcript_id "GRMZM2G409902_T04"; gene_id "GRMZM2G409902"; gene_name "GRMZM2G409902";
chr1	ensembl	exon	98457417	98457810	.	+	.	transcript_id "GRMZM5G859300_T01"; gene_id "GRMZM5G859300"; gene_name "GRMZM5G859300";
chr1	ensembl	exon	98647214	98647755	.	-	.	transcript_id "GRMZM2G517481_T01"; gene_id "GRMZM2G517481"; gene_name "GRMZM2G517481";
chr1	ensembl	exon	98697598	98698091	.	-	.	transcript_id "GRMZM2G505956_T01"; gene_id "GRMZM2G505956"; gene_name "GRMZM2G505956";
chr1	ensembl	exon	98702374	98702867	.	-	.	transcript_id "GRMZM2G505958_T01"; gene_id "GRMZM2G505958"; gene_name "GRMZM2G505958";
chr1	Cufflinks	exon	99164825	99165192	.	.	.	transcript_id "TCONS_00012154"; gene_id "XLOC_008167"; exon_number "1"
chr1	ensembl	exon	99170321	99170612	.	-	.	transcript_id "GRMZM2G496198_T01"; gene_id "GRMZM2G496198"; gene_name "GRMZM2G496198";
chr1	ensembl	exon	99274031	99274380	.	-	.	transcript_id "GRMZM2G554284_T01"; gene_id "GRMZM2G554284"; gene_name "GRMZM2G554284";
chr1	ensembl	exon	99618816	99619046	.	+	.	transcript_id "GRMZM2G575935_T01"; gene_id "GRMZM2G575935"; gene_name "GRMZM2G575935";
chr1	Cufflinks	exon	99664959	99665034	.	+	.	transcript_id "TCONS_00002130"; gene_id "XLOC_001358"; exon_number "1"
chr1	Cufflinks	exon	99665192	99665803	.	+	.	transcript_id "TCONS_00002130"; gene_id "XLOC_001358"; exon_number "2"
chr1	ensembl	exon	99710487	99710695	.	+	.	transcript_id "GRMZM2G584935_T01"; gene_id "GRMZM2G584935"; gene_name "GRMZM2G584935";
chr1	ensembl	exon	99711330	99711390	.	+	.	transcript_id "GRMZM2G584935_T01"; gene_id "GRMZM2G584935"; gene_name "GRMZM2G584935";
chr1	Cufflinks	exon	99819969	99820408	.	.	.	transcript_id "TCONS_00012158"; gene_id "XLOC_008171"; exon_number "1"
chr1	ensembl	exon	99979542	99979922	.	+	.	transcript_id "GRMZM2G526237_T01"; gene_id "GRMZM2G526237"; gene_name "GRMZM2G526237";
chr1	ensembl	exon	100348932	100349195	.	+	.	transcript_id "GRMZM2G496660_T01"; gene_id "GRMZM2G496660"; gene_name "GRMZM2G496660";
chr1	ensembl	exon	100351267	100351571	.	-	.	transcript_id "GRMZM2G496655_T01"; gene_id "GRMZM2G496655"; gene_name "GRMZM2G496655";
chr1	ensembl	exon	100351660	100351934	.	-	.	transcript_id "GRMZM2G496655_T01"; gene_id "GRMZM2G496655"; gene_name "GRMZM2G496655";
chr1	ensembl	exon	100553058	100553287	.	-	.	transcript_id "GRMZM2G522424_T01"; gene_id "GRMZM2G522424"; gene_name "GRMZM2G522424";
chr1	ensembl	exon	100566754	100566986	.	+	.	transcript_id "GRMZM2G067151_T01"; gene_id "GRMZM2G067151"; gene_name "GRMZM2G067151";
chr1	Cufflinks	exon	100610634	100611121	.	.	.	transcript_id "TCONS_00012165"; gene_id "XLOC_008178"; exon_number "1"
chr1	Cufflinks	exon	101050177	101050680	.	.	.	transcript_id "TCONS_00012169"; gene_id "XLOC_008182"; exon_number "1"
chr1	ensembl	exon	101178296	101178676	.	+	.	transcript_id "GRMZM2G168989_T01"; gene_id "GRMZM2G168989"; gene_name "GRMZM2G168989";
chr1	ensembl	exon	101178753	101178816	.	+	.	transcript_id "GRMZM2G168989_T01"; gene_id "GRMZM2G168989"; gene_name "GRMZM2G168989";
chr1	ensembl	exon	101400671	101400997	.	+	.	transcript_id "GRMZM2G022320_T01"; gene_id "GRMZM2G022320"; gene_name "GRMZM2G022320";
chr1	Cufflinks	exon	101563561	101564145	.	.	.	transcript_id "TCONS_00012173"; gene_id "XLOC_008186"; exon_number "1"
chr1	Cufflinks	exon	101643270	101644224	.	.	.	transcript_id "TCONS_00012175"; gene_id "XLOC_008188"; exon_number "1"
chr1	Cufflinks	exon	101781226	101782581	.	.	.	transcript_id "TCONS_00012176"; gene_id "XLOC_008189"; exon_number "1"
chr1	Cufflinks	exon	102172291	102173037	.	.	.	transcript_id "TCONS_00012182"; gene_id "XLOC_008195"; exon_number "1"
chr1	ensembl	exon	102228931	102229255	.	-	.	transcript_id "GRMZM2G108910_T01"; gene_id "GRMZM2G108910"; gene_name "GRMZM2G108910";
chr1	ensembl	exon	102233398	102233799	.	-	.	transcript_id "GRMZM2G547400_T01"; gene_id "GRMZM2G547400"; gene_name "GRMZM2G547400";
chr1	Cufflinks	exon	102252159	102252789	.	.	.	transcript_id "TCONS_00012186"; gene_id "XLOC_008199"; exon_number "1"
chr1	Cufflinks	exon	102254046	102254246	.	.	.	transcript_id "TCONS_00012187"; gene_id "XLOC_008200"; exon_number "1"
chr1	Cufflinks	exon	102794661	102795154	.	.	.	transcript_id "TCONS_00012189"; gene_id "XLOC_008202"; exon_number "1"
chr1	Cufflinks	exon	102837231	102837832	.	.	.	transcript_id "TCONS_00012190"; gene_id "XLOC_008203"; exon_number "1"
chr1	Cufflinks	exon	102865973	102866239	.	+	.	transcript_id "TCONS_00002164"; gene_id "XLOC_001382"; exon_number "1"
chr1	Cufflinks	exon	102867257	102867288	.	+	.	transcript_id "TCONS_00002164"; gene_id "XLOC_001382"; exon_number "2"
chr1	ensembl	exon	102924932	102925247	.	+	.	transcript_id "GRMZM2G158897_T01"; gene_id "GRMZM2G158897"; gene_name "GRMZM2G158897";
chr1	ensembl	exon	102925774	102925932	.	+	.	transcript_id "GRMZM2G158897_T01"; gene_id "GRMZM2G158897"; gene_name "GRMZM2G158897";
chr1	ensembl	exon	102926248	102927689	.	+	.	transcript_id "GRMZM2G158897_T01"; gene_id "GRMZM2G158897"; gene_name "GRMZM2G158897";
chr1	ensembl	exon	102929455	102929797	.	-	.	transcript_id "GRMZM2G158970_T01"; gene_id "GRMZM2G158970"; gene_name "GRMZM2G158970";
chr1	ensembl	exon	102929872	102929987	.	-	.	transcript_id "GRMZM2G158970_T01"; gene_id "GRMZM2G158970"; gene_name "GRMZM2G158970";
chr1	ensembl	exon	103101459	103101966	.	+	.	transcript_id "GRMZM2G358917_T01"; gene_id "GRMZM2G358917"; gene_name "GRMZM2G358917";
chr1	ensembl	exon	103195209	103195936	.	-	.	transcript_id "GRMZM2G517864_T01"; gene_id "GRMZM2G517864"; gene_name "GRMZM2G517864";
chr1	ensembl	exon	103911906	103912116	.	-	.	transcript_id "GRMZM2G491238_T01"; gene_id "GRMZM2G491238"; gene_name "GRMZM2G491238";
chr1	ensembl	exon	104273804	104274233	.	-	.	transcript_id "GRMZM2G508991_T01"; gene_id "GRMZM2G508991"; gene_name "GRMZM2G508991";
chr1	Cufflinks	exon	104336154	104336383	.	.	.	transcript_id "TCONS_00012203"; gene_id "XLOC_008216"; exon_number "1"
chr1	Cufflinks	exon	104336953	104337840	.	.	.	transcript_id "TCONS_00012204"; gene_id "XLOC_008217"; exon_number "1"
chr1	ensembl	exon	104810333	104810533	.	+	.	transcript_id "GRMZM2G492794_T01"; gene_id "GRMZM2G492794"; gene_name "GRMZM2G492794";
chr1	ensembl	exon	104938387	104939713	.	+	.	transcript_id "GRMZM2G160178_T01"; gene_id "GRMZM2G160178"; gene_name "GRMZM2G160178";
chr1	Cufflinks	exon	105124483	105124815	.	.	.	transcript_id "TCONS_00012206"; gene_id "XLOC_008219"; exon_number "1"
chr1	Cufflinks	exon	105143006	105143347	.	.	.	transcript_id "TCONS_00012207"; gene_id "XLOC_008220"; exon_number "1"
chr1	ensembl	exon	105239681	105240183	.	+	.	transcript_id "GRMZM2G522674_T01"; gene_id "GRMZM2G522674"; gene_name "GRMZM2G522674";
chr1	Cufflinks	exon	105392549	105393345	.	.	.	transcript_id "TCONS_00012211"; gene_id "XLOC_008224"; exon_number "1"
chr1	ensembl	exon	105680374	105680928	.	+	.	transcript_id "GRMZM2G433627_T01"; gene_id "GRMZM2G433627"; gene_name "GRMZM2G433627";
chr1	ensembl	exon	105700117	105700477	.	-	.	transcript_id "GRMZM2G433630_T01"; gene_id "GRMZM2G433630"; gene_name "GRMZM2G433630";
chr1	ensembl	exon	105700671	105700926	.	-	.	transcript_id "GRMZM2G433630_T01"; gene_id "GRMZM2G433630"; gene_name "GRMZM2G433630";
chr1	ensembl	exon	105837341	105837447	.	-	.	transcript_id "GRMZM2G703704_T01"; gene_id "GRMZM2G703704"; gene_name "GRMZM2G703704";
chr1	ensembl	exon	105837575	105837919	.	-	.	transcript_id "GRMZM2G703704_T01"; gene_id "GRMZM2G703704"; gene_name "GRMZM2G703704";
chr1	Cufflinks	exon	106434422	106434645	.	.	.	transcript_id "TCONS_00012217"; gene_id "XLOC_008230"; exon_number "1"
chr1	ensembl	exon	106452355	106452785	.	+	.	transcript_id "GRMZM2G513273_T01"; gene_id "GRMZM2G513273"; gene_name "GRMZM2G513273";
chr1	Cufflinks	exon	106555544	106555756	.	.	.	transcript_id "TCONS_00012218"; gene_id "XLOC_008231"; exon_number "1"
chr1	ensembl	exon	106607560	106608504	.	+	.	transcript_id "GRMZM2G174819_T01"; gene_id "GRMZM2G174819"; gene_name "GRMZM2G174819";
chr1	Cufflinks	exon	106755949	106756472	.	.	.	transcript_id "TCONS_00012222"; gene_id "XLOC_008235"; exon_number "1"
chr1	ensembl	exon	106958116	106958466	.	+	.	transcript_id "GRMZM2G508090_T01"; gene_id "GRMZM2G508090"; gene_name "GRMZM2G508090";
chr1	ensembl	exon	107008904	107009018	.	+	.	transcript_id "GRMZM2G166979_T01"; gene_id "GRMZM2G166979"; gene_name "GRMZM2G166979";
chr1	ensembl	exon	107009103	107009225	.	+	.	transcript_id "GRMZM2G166979_T01"; gene_id "GRMZM2G166979"; gene_name "GRMZM2G166979";
chr1	ensembl	exon	107009613	107009780	.	+	.	transcript_id "GRMZM2G166979_T01"; gene_id "GRMZM2G166979"; gene_name "GRMZM2G166979";
chr1	ensembl	exon	107009885	107009969	.	+	.	transcript_id "GRMZM2G166979_T01"; gene_id "GRMZM2G166979"; gene_name "GRMZM2G166979";
chr1	ensembl	exon	107011176	107011400	.	+	.	transcript_id "GRMZM2G166979_T01"; gene_id "GRMZM2G166979"; gene_name "GRMZM2G166979";
chr1	ensembl	exon	107011446	107011970	.	-	.	transcript_id "GRMZM5G827341_T01"; gene_id "GRMZM5G827341"; gene_name "GRMZM5G827341";
chr1	Cufflinks	exon	107264762	107265888	.	.	.	transcript_id "TCONS_00012228"; gene_id "XLOC_008241"; exon_number "1"
chr1	Cufflinks	exon	107272198	107273179	.	.	.	transcript_id "TCONS_00012229"; gene_id "XLOC_008242"; exon_number "1"
chr1	ensembl	exon	107325351	107325644	.	-	.	transcript_id "GRMZM2G469838_T01"; gene_id "GRMZM2G469838"; gene_name "GRMZM2G469838";
chr1	ensembl	exon	107434413	107434776	.	+	.	transcript_id "GRMZM2G495649_T01"; gene_id "GRMZM2G495649"; gene_name "GRMZM2G495649";
chr1	ensembl	exon	107603905	107604440	.	+	.	transcript_id "GRMZM2G130497_T01"; gene_id "GRMZM2G130497"; gene_name "GRMZM2G130497";
chr1	ensembl	exon	107616345	107616687	.	-	.	transcript_id "GRMZM5G866959_T01"; gene_id "GRMZM5G866959"; gene_name "GRMZM5G866959";
chr1	ensembl	exon	107634393	107634732	.	-	.	transcript_id "GRMZM2G555807_T01"; gene_id "GRMZM2G555807"; gene_name "GRMZM2G555807";
chr1	Cufflinks	exon	107712459	107714003	.	.	.	transcript_id "TCONS_00012234"; gene_id "XLOC_008247"; exon_number "1"
chr1	Cufflinks	exon	107877941	107878261	.	-	.	transcript_id "TCONS_00007682"; gene_id "XLOC_004900"; exon_number "1"
chr1	Cufflinks	exon	107879634	107879796	.	-	.	transcript_id "TCONS_00007682"; gene_id "XLOC_004900"; exon_number "2"
chr1	ensembl	exon	108068171	108068888	.	+	.	transcript_id "GRMZM2G078125_T01"; gene_id "GRMZM2G078125"; gene_name "GRMZM2G078125";
chr1	Cufflinks	exon	108211016	108211343	.	.	.	transcript_id "TCONS_00012239"; gene_id "XLOC_008252"; exon_number "1"
chr1	Cufflinks	exon	108295078	108295337	.	.	.	transcript_id "TCONS_00012240"; gene_id "XLOC_008253"; exon_number "1"
chr1	Cufflinks	exon	108295709	108296029	.	.	.	transcript_id "TCONS_00012241"; gene_id "XLOC_008254"; exon_number "1"
chr1	Cufflinks	exon	108314413	108314694	.	+	.	transcript_id "TCONS_00002235"; gene_id "XLOC_001431"; exon_number "1"
chr1	Cufflinks	exon	108314413	108314644	.	+	.	transcript_id "TCONS_00002236"; gene_id "XLOC_001431"; exon_number "1"
chr1	Cufflinks	exon	108315663	108315764	.	+	.	transcript_id "TCONS_00002236"; gene_id "XLOC_001431"; exon_number "2"
chr1	Cufflinks	exon	108590429	108590928	.	.	.	transcript_id "TCONS_00012242"; gene_id "XLOC_008255"; exon_number "1"
chr1	Cufflinks	exon	108625992	108626897	.	.	.	transcript_id "TCONS_00012243"; gene_id "XLOC_008256"; exon_number "1"
chr1	Cufflinks	exon	108705338	108706659	.	.	.	transcript_id "TCONS_00012244"; gene_id "XLOC_008257"; exon_number "1"
chr1	ensembl	exon	109023511	109023755	.	+	.	transcript_id "GRMZM2G014932_T01"; gene_id "GRMZM2G014932"; gene_name "GRMZM2G014932";
chr1	ensembl	exon	109305438	109305816	.	-	.	transcript_id "GRMZM2G534446_T01"; gene_id "GRMZM2G534446"; gene_name "GRMZM2G534446";
chr1	ensembl	exon	109305899	109305977	.	-	.	transcript_id "GRMZM2G534446_T01"; gene_id "GRMZM2G534446"; gene_name "GRMZM2G534446";
chr1	Cufflinks	exon	109628716	109630267	.	.	.	transcript_id "TCONS_00012251"; gene_id "XLOC_008264"; exon_number "1"
chr1	Cufflinks	exon	109691297	109691562	.	.	.	transcript_id "TCONS_00012252"; gene_id "XLOC_008265"; exon_number "1"
chr1	ensembl	exon	109888724	109889225	.	+	.	transcript_id "GRMZM2G498208_T01"; gene_id "GRMZM2G498208"; gene_name "GRMZM2G498208";
chr1	ensembl	exon	109893275	109893857	.	+	.	transcript_id "GRMZM2G028322_T01"; gene_id "GRMZM2G028322"; gene_name "GRMZM2G028322";
chr1	ensembl	exon	110159895	110160365	.	-	.	transcript_id "GRMZM2G703710_T01"; gene_id "GRMZM2G703710"; gene_name "GRMZM2G703710";
chr1	Cufflinks	exon	110178711	110179031	.	.	.	transcript_id "TCONS_00012255"; gene_id "XLOC_008268"; exon_number "1"
chr1	ensembl	exon	110254159	110254533	.	-	.	transcript_id "GRMZM2G486090_T01"; gene_id "GRMZM2G486090"; gene_name "GRMZM2G486090";
chr1	ensembl	exon	110254644	110254997	.	-	.	transcript_id "GRMZM2G486090_T01"; gene_id "GRMZM2G486090"; gene_name "GRMZM2G486090";
chr1	ensembl	exon	110255145	110255200	.	-	.	transcript_id "GRMZM2G486090_T01"; gene_id "GRMZM2G486090"; gene_name "GRMZM2G486090";
chr1	Cufflinks	exon	110288329	110289193	.	.	.	transcript_id "TCONS_00012257"; gene_id "XLOC_008270"; exon_number "1"
chr1	Cufflinks	exon	110317978	110318377	.	.	.	transcript_id "TCONS_00012258"; gene_id "XLOC_008271"; exon_number "1"
chr1	ensembl	exon	110320144	110320381	.	+	.	transcript_id "GRMZM5G879931_T01"; gene_id "GRMZM5G879931"; gene_name "GRMZM5G879931";
chr1	ensembl	exon	110373320	110373593	.	+	.	transcript_id "GRMZM2G526199_T01"; gene_id "GRMZM2G526199"; gene_name "GRMZM2G526199";
chr1	Cufflinks	exon	110396824	110397227	.	+	.	transcript_id "TCONS_00002242"; gene_id "XLOC_001436"; exon_number "1"
chr1	Cufflinks	exon	110398401	110398575	.	+	.	transcript_id "TCONS_00002242"; gene_id "XLOC_001436"; exon_number "2"
chr1	Cufflinks	exon	110397232	110397588	.	.	.	transcript_id "TCONS_00012259"; gene_id "XLOC_008272"; exon_number "1"
chr1	ensembl	exon	110489711	110490095	.	-	.	transcript_id "GRMZM2G535168_T01"; gene_id "GRMZM2G535168"; gene_name "GRMZM2G535168";
chr1	ensembl	exon	110490354	110490592	.	+	.	transcript_id "GRMZM2G535183_T01"; gene_id "GRMZM2G535183"; gene_name "GRMZM2G535183";
chr1	ensembl	exon	110496090	110496215	.	-	.	transcript_id "GRMZM2G535212_T01"; gene_id "GRMZM2G535212"; gene_name "GRMZM2G535212";
chr1	ensembl	exon	110496958	110497516	.	-	.	transcript_id "GRMZM2G535212_T01"; gene_id "GRMZM2G535212"; gene_name "GRMZM2G535212";
chr1	Cufflinks	exon	110912333	110912754	.	.	.	transcript_id "TCONS_00012260"; gene_id "XLOC_008273"; exon_number "1"
chr1	Cufflinks	exon	111285890	111286414	.	.	.	transcript_id "TCONS_00012262"; gene_id "XLOC_008275"; exon_number "1"
chr1	ensembl	exon	111588525	111588991	.	+	.	transcript_id "GRMZM2G501496_T01"; gene_id "GRMZM2G501496"; gene_name "GRMZM2G501496";
chr1	Cufflinks	exon	112324456	112325000	.	.	.	transcript_id "TCONS_00012278"; gene_id "XLOC_008291"; exon_number "1"
chr1	ensembl	exon	112489265	112489608	.	-	.	transcript_id "GRMZM2G577283_T01"; gene_id "GRMZM2G577283"; gene_name "GRMZM2G577283";
chr1	Cufflinks	exon	112645512	112646102	.	.	.	transcript_id "TCONS_00012280"; gene_id "XLOC_008293"; exon_number "1"
chr1	ensembl	exon	112663393	112663843	.	+	.	transcript_id "GRMZM2G129220_T01"; gene_id "GRMZM2G129220"; gene_name "GRMZM2G129220";
chr1	ensembl	exon	112716019	112716677	.	+	.	transcript_id "GRMZM2G703721_T01"; gene_id "GRMZM2G703721"; gene_name "GRMZM2G703721";
chr1	Cufflinks	exon	112876640	112877680	.	.	.	transcript_id "TCONS_00012281"; gene_id "XLOC_008294"; exon_number "1"
chr1	Cufflinks	exon	112877781	112879051	.	.	.	transcript_id "TCONS_00012282"; gene_id "XLOC_008295"; exon_number "1"
chr1	ensembl	exon	112901536	112901615	.	-	.	transcript_id "GRMZM2G510490_T01"; gene_id "GRMZM2G510490"; gene_name "GRMZM2G510490";
chr1	ensembl	exon	112901699	112902046	.	-	.	transcript_id "GRMZM2G510490_T01"; gene_id "GRMZM2G510490"; gene_name "GRMZM2G510490";
chr1	ensembl	exon	113004603	113004760	.	+	.	transcript_id "GRMZM2G363319_T02"; gene_id "GRMZM2G363319"; gene_name "GRMZM2G363319";
chr1	ensembl	exon	113005018	113005474	.	+	.	transcript_id "GRMZM2G363319_T02"; gene_id "GRMZM2G363319"; gene_name "GRMZM2G363319";
chr1	ensembl	exon	113004603	113005478	.	+	.	transcript_id "GRMZM2G363319_T01"; gene_id "GRMZM2G363319"; gene_name "GRMZM2G363319";
chr1	ensembl	exon	113029619	113029957	.	+	.	transcript_id "GRMZM2G014288_T01"; gene_id "GRMZM2G014288"; gene_name "GRMZM2G014288";
chr1	ensembl	exon	113036227	113036516	.	-	.	transcript_id "GRMZM2G489543_T01"; gene_id "GRMZM2G489543"; gene_name "GRMZM2G489543";
chr1	Cufflinks	exon	113534799	113535947	.	.	.	transcript_id "TCONS_00012285"; gene_id "XLOC_008298"; exon_number "1"
chr1	Cufflinks	exon	113572842	113573196	.	.	.	transcript_id "TCONS_00012288"; gene_id "XLOC_008301"; exon_number "1"
chr1	Cufflinks	exon	113581003	113581270	.	.	.	transcript_id "TCONS_00012289"; gene_id "XLOC_008302"; exon_number "1"
chr1	ensembl	exon	113648114	113648174	.	-	.	transcript_id "GRMZM2G548489_T01"; gene_id "GRMZM2G548489"; gene_name "GRMZM2G548489";
chr1	ensembl	exon	113649107	113649607	.	-	.	transcript_id "GRMZM2G548489_T01"; gene_id "GRMZM2G548489"; gene_name "GRMZM2G548489";
chr1	ensembl	exon	113739691	113740453	.	-	.	transcript_id "GRMZM5G864657_T01"; gene_id "GRMZM5G864657"; gene_name "GRMZM5G864657";
chr1	ensembl	exon	113838406	113838606	.	-	.	transcript_id "GRMZM2G078556_T01"; gene_id "GRMZM2G078556"; gene_name "GRMZM2G078556";
chr1	ensembl	exon	113925331	113925587	.	-	.	transcript_id "GRMZM2G042392_T01"; gene_id "GRMZM2G042392"; gene_name "GRMZM2G042392";
chr1	Cufflinks	exon	114229545	114229813	.	.	.	transcript_id "TCONS_00012294"; gene_id "XLOC_008307"; exon_number "1"
chr1	ensembl	exon	114311251	114311575	.	+	.	transcript_id "GRMZM5G847664_T01"; gene_id "GRMZM5G847664"; gene_name "GRMZM5G847664";
chr1	Cufflinks	exon	114455422	114455880	.	.	.	transcript_id "TCONS_00012295"; gene_id "XLOC_008308"; exon_number "1"
chr1	Cufflinks	exon	114470439	114470965	.	.	.	transcript_id "TCONS_00012300"; gene_id "XLOC_008313"; exon_number "1"
chr1	Cufflinks	exon	114471351	114471881	.	.	.	transcript_id "TCONS_00012301"; gene_id "XLOC_008314"; exon_number "1"
chr1	Cufflinks	exon	114472408	114472714	.	.	.	transcript_id "TCONS_00012302"; gene_id "XLOC_008315"; exon_number "1"
chr1	ensembl	exon	115109401	115109693	.	+	.	transcript_id "GRMZM2G489408_T01"; gene_id "GRMZM2G489408"; gene_name "GRMZM2G489408";
chr1	ensembl	exon	115179507	115179674	.	+	.	transcript_id "GRMZM2G069134_T01"; gene_id "GRMZM2G069134"; gene_name "GRMZM2G069134";
chr1	Cufflinks	exon	115340400	115340660	.	.	.	transcript_id "TCONS_00012313"; gene_id "XLOC_008326"; exon_number "1"
chr1	Cufflinks	exon	115610608	115610858	.	.	.	transcript_id "TCONS_00012315"; gene_id "XLOC_008328"; exon_number "1"
chr1	ensembl	exon	115789990	115790920	.	+	.	transcript_id "GRMZM5G811359_T01"; gene_id "GRMZM5G811359"; gene_name "GRMZM5G811359";
chr1	Cufflinks	exon	115799081	115799429	.	.	.	transcript_id "TCONS_00012319"; gene_id "XLOC_008332"; exon_number "1"
chr1	Cufflinks	exon	115989591	115989841	.	.	.	transcript_id "TCONS_00012323"; gene_id "XLOC_008336"; exon_number "1"
chr1	Cufflinks	exon	116223951	116224420	.	.	.	transcript_id "TCONS_00012325"; gene_id "XLOC_008338"; exon_number "1"
chr1	Cufflinks	exon	116444676	116446689	.	.	.	transcript_id "TCONS_00012326"; gene_id "XLOC_008339"; exon_number "1"
chr1	ensembl	exon	116717667	116718032	.	+	.	transcript_id "GRMZM2G074366_T01"; gene_id "GRMZM2G074366"; gene_name "GRMZM2G074366";
chr1	ensembl	exon	116718719	116718876	.	-	.	transcript_id "GRMZM2G074345_T01"; gene_id "GRMZM2G074345"; gene_name "GRMZM2G074345";
chr1	ensembl	exon	116746258	116746589	.	+	.	transcript_id "GRMZM2G516598_T01"; gene_id "GRMZM2G516598"; gene_name "GRMZM2G516598";
chr1	ensembl	exon	116759617	116759948	.	-	.	transcript_id "GRMZM2G136790_T01"; gene_id "GRMZM2G136790"; gene_name "GRMZM2G136790";
chr1	ensembl	exon	116792315	116792578	.	+	.	transcript_id "GRMZM2G009646_T01"; gene_id "GRMZM2G009646"; gene_name "GRMZM2G009646";
chr1	ensembl	exon	116792877	116793134	.	+	.	transcript_id "GRMZM2G009646_T01"; gene_id "GRMZM2G009646"; gene_name "GRMZM2G009646";
chr1	ensembl	exon	116915520	116915559	.	-	.	transcript_id "GRMZM2G561212_T01"; gene_id "GRMZM2G561212"; gene_name "GRMZM2G561212";
chr1	ensembl	exon	116915637	116916014	.	-	.	transcript_id "GRMZM2G561212_T01"; gene_id "GRMZM2G561212"; gene_name "GRMZM2G561212";
chr1	ensembl	exon	116916705	116916719	.	-	.	transcript_id "GRMZM2G561212_T01"; gene_id "GRMZM2G561212"; gene_name "GRMZM2G561212";
chr1	Cufflinks	exon	116955576	116956683	.	-	.	transcript_id "TCONS_00007751"; gene_id "XLOC_004950"; exon_number "1"
chr1	ensembl	exon	117060361	117060577	.	+	.	transcript_id "GRMZM2G476581_T01"; gene_id "GRMZM2G476581"; gene_name "GRMZM2G476581";
chr1	ensembl	exon	117431768	117431890	.	+	.	transcript_id "GRMZM2G160336_T01"; gene_id "GRMZM2G160336"; gene_name "GRMZM2G160336";
chr1	ensembl	exon	117432530	117432616	.	+	.	transcript_id "GRMZM2G160336_T01"; gene_id "GRMZM2G160336"; gene_name "GRMZM2G160336";
chr1	ensembl	exon	117432831	117433372	.	+	.	transcript_id "GRMZM2G160336_T01"; gene_id "GRMZM2G160336"; gene_name "GRMZM2G160336";
chr1	ensembl	exon	117433704	117434010	.	+	.	transcript_id "GRMZM2G160336_T01"; gene_id "GRMZM2G160336"; gene_name "GRMZM2G160336";
chr1	ensembl	exon	117706294	117706695	.	-	.	transcript_id "GRMZM2G540814_T01"; gene_id "GRMZM2G540814"; gene_name "GRMZM2G540814";
chr1	Cufflinks	exon	117865254	117866466	.	.	.	transcript_id "TCONS_00012341"; gene_id "XLOC_008354"; exon_number "1"
chr1	ensembl	exon	117872397	117872493	.	+	.	transcript_id "GRMZM2G094240_T01"; gene_id "GRMZM2G094240"; gene_name "GRMZM2G094240";
chr1	ensembl	exon	117872875	117873028	.	+	.	transcript_id "GRMZM2G094240_T01"; gene_id "GRMZM2G094240"; gene_name "GRMZM2G094240";
chr1	ensembl	exon	117873209	117873436	.	+	.	transcript_id "GRMZM2G094240_T01"; gene_id "GRMZM2G094240"; gene_name "GRMZM2G094240";
chr1	ensembl	exon	117895877	117896187	.	-	.	transcript_id "GRMZM2G538947_T01"; gene_id "GRMZM2G538947"; gene_name "GRMZM2G538947";
chr1	Cufflinks	exon	117954304	117954512	.	.	.	transcript_id "TCONS_00012345"; gene_id "XLOC_008358"; exon_number "1"
chr1	Cufflinks	exon	118011153	118011373	.	.	.	transcript_id "TCONS_00012350"; gene_id "XLOC_008363"; exon_number "1"
chr1	Cufflinks	exon	118155169	118155472	.	.	.	transcript_id "TCONS_00012355"; gene_id "XLOC_008368"; exon_number "1"
chr1	ensembl	exon	118287735	118288068	.	-	.	transcript_id "GRMZM2G504060_T01"; gene_id "GRMZM2G504060"; gene_name "GRMZM2G504060";
chr1	ensembl	exon	118334322	118334752	.	+	.	transcript_id "GRMZM2G578125_T01"; gene_id "GRMZM2G578125"; gene_name "GRMZM2G578125";
chr1	Cufflinks	exon	118359820	118360403	.	.	.	transcript_id "TCONS_00012360"; gene_id "XLOC_008373"; exon_number "1"
chr1	ensembl	exon	118667474	118667831	.	+	.	transcript_id "GRMZM2G582905_T01"; gene_id "GRMZM2G582905"; gene_name "GRMZM2G582905";
chr1	ensembl	exon	118951757	118951967	.	+	.	transcript_id "GRMZM2G503468_T01"; gene_id "GRMZM2G503468"; gene_name "GRMZM2G503468";
chr1	Cufflinks	exon	119080301	119080926	.	.	.	transcript_id "TCONS_00012376"; gene_id "XLOC_008389"; exon_number "1"
chr1	Cufflinks	exon	119142743	119143305	.	.	.	transcript_id "TCONS_00012379"; gene_id "XLOC_008392"; exon_number "1"
chr1	ensembl	exon	119554670	119555793	.	+	.	transcript_id "GRMZM2G581557_T01"; gene_id "GRMZM2G581557"; gene_name "GRMZM2G581557";
chr1	ensembl	exon	119652810	119653445	.	-	.	transcript_id "GRMZM2G129413_T02"; gene_id "GRMZM2G129413"; gene_name "GRMZM2G129413";
chr1	ensembl	exon	119656589	119656710	.	-	.	transcript_id "GRMZM2G129413_T02"; gene_id "GRMZM2G129413"; gene_name "GRMZM2G129413";
chr1	Cufflinks	exon	120002471	120002863	.	.	.	transcript_id "TCONS_00012383"; gene_id "XLOC_008396"; exon_number "1"
chr1	ensembl	exon	120042409	120042660	.	-	.	transcript_id "GRMZM2G545636_T01"; gene_id "GRMZM2G545636"; gene_name "GRMZM2G545636";
chr1	ensembl	exon	120044688	120044972	.	-	.	transcript_id "GRMZM2G545636_T01"; gene_id "GRMZM2G545636"; gene_name "GRMZM2G545636";
chr1	Cufflinks	exon	120165068	120166275	.	.	.	transcript_id "TCONS_00012386"; gene_id "XLOC_008399"; exon_number "1"
chr1	Cufflinks	exon	120166645	120167456	.	.	.	transcript_id "TCONS_00012387"; gene_id "XLOC_008400"; exon_number "1"
chr1	Cufflinks	exon	120788388	120788829	.	.	.	transcript_id "TCONS_00012393"; gene_id "XLOC_008406"; exon_number "1"
chr1	Cufflinks	exon	121290885	121291129	.	.	.	transcript_id "TCONS_00012399"; gene_id "XLOC_008412"; exon_number "1"
chr1	Cufflinks	exon	121316813	121317111	.	.	.	transcript_id "TCONS_00012400"; gene_id "XLOC_008413"; exon_number "1"
chr1	Cufflinks	exon	121317258	121318580	.	.	.	transcript_id "TCONS_00012401"; gene_id "XLOC_008414"; exon_number "1"
chr1	Cufflinks	exon	121321257	121322729	.	.	.	transcript_id "TCONS_00012402"; gene_id "XLOC_008415"; exon_number "1"
chr1	ensembl	exon	121343705	121343949	.	-	.	transcript_id "GRMZM2G512496_T01"; gene_id "GRMZM2G512496"; gene_name "GRMZM2G512496";
chr1	ensembl	exon	121465518	121465606	.	-	.	transcript_id "GRMZM2G447010_T01"; gene_id "GRMZM2G447010"; gene_name "GRMZM2G447010";
chr1	ensembl	exon	121465677	121465740	.	-	.	transcript_id "GRMZM2G447010_T01"; gene_id "GRMZM2G447010"; gene_name "GRMZM2G447010";
chr1	ensembl	exon	121466568	121466721	.	-	.	transcript_id "GRMZM2G447010_T01"; gene_id "GRMZM2G447010"; gene_name "GRMZM2G447010";
chr1	ensembl	exon	121535851	121536326	.	-	.	transcript_id "GRMZM2G568490_T01"; gene_id "GRMZM2G568490"; gene_name "GRMZM2G568490";
chr1	ensembl	exon	121538836	121539092	.	+	.	transcript_id "GRMZM2G568491_T01"; gene_id "GRMZM2G568491"; gene_name "GRMZM2G568491";
chr1	ensembl	exon	121971309	121971660	.	-	.	transcript_id "GRMZM2G562921_T01"; gene_id "GRMZM2G562921"; gene_name "GRMZM2G562921";
chr1	Cufflinks	exon	122218474	122220428	.	.	.	transcript_id "TCONS_00012406"; gene_id "XLOC_008419"; exon_number "1"
chr1	Cufflinks	exon	122249356	122250310	.	.	.	transcript_id "TCONS_00012407"; gene_id "XLOC_008420"; exon_number "1"
chr1	ensembl	exon	122398692	122398894	.	+	.	transcript_id "GRMZM2G576276_T01"; gene_id "GRMZM2G576276"; gene_name "GRMZM2G576276";
chr1	ensembl	exon	122541043	122541264	.	+	.	transcript_id "GRMZM2G505555_T01"; gene_id "GRMZM2G505555"; gene_name "GRMZM2G505555";
chr1	ensembl	exon	122611444	122611870	.	-	.	transcript_id "GRMZM2G559017_T01"; gene_id "GRMZM2G559017"; gene_name "GRMZM2G559017";
chr1	ensembl	exon	123015378	123016357	.	+	.	transcript_id "GRMZM5G841743_T01"; gene_id "GRMZM5G841743"; gene_name "GRMZM5G841743";
chr1	ensembl	exon	123117780	123118199	.	+	.	transcript_id "GRMZM2G573720_T01"; gene_id "GRMZM2G573720"; gene_name "GRMZM2G573720";
chr1	ensembl	exon	123314773	123315506	.	-	.	transcript_id "GRMZM2G496747_T01"; gene_id "GRMZM2G496747"; gene_name "GRMZM2G496747";
chr1	ensembl	exon	123517679	123518325	.	-	.	transcript_id "GRMZM2G145092_T01"; gene_id "GRMZM2G145092"; gene_name "GRMZM2G145092";
chr1	Cufflinks	exon	123865497	123865658	.	-	.	transcript_id "TCONS_00007813"; gene_id "XLOC_004991"; exon_number "1"
chr1	Cufflinks	exon	123866620	123866685	.	-	.	transcript_id "TCONS_00007813"; gene_id "XLOC_004991"; exon_number "2"
chr1	Cufflinks	exon	123867602	123867996	.	-	.	transcript_id "TCONS_00007813"; gene_id "XLOC_004991"; exon_number "3"
chr1	Cufflinks	exon	123867110	123867996	.	-	.	transcript_id "TCONS_00007814"; gene_id "XLOC_004991"; exon_number "1"
chr1	ensembl	exon	123984461	123985063	.	-	.	transcript_id "GRMZM2G515544_T01"; gene_id "GRMZM2G515544"; gene_name "GRMZM2G515544";
chr1	ensembl	exon	124348851	124349219	.	-	.	transcript_id "GRMZM2G499931_T01"; gene_id "GRMZM2G499931"; gene_name "GRMZM2G499931";
chr1	ensembl	exon	124378097	124378950	.	+	.	transcript_id "GRMZM2G499928_T01"; gene_id "GRMZM2G499928"; gene_name "GRMZM2G499928";
chr1	Cufflinks	exon	125106925	125107755	.	.	.	transcript_id "TCONS_00012433"; gene_id "XLOC_008446"; exon_number "1"
chr1	Cufflinks	exon	125107912	125108286	.	.	.	transcript_id "TCONS_00012434"; gene_id "XLOC_008447"; exon_number "1"
chr1	ensembl	exon	125118060	125118260	.	+	.	transcript_id "GRMZM2G556698_T01"; gene_id "GRMZM2G556698"; gene_name "GRMZM2G556698";
chr1	ensembl	exon	125208952	125209792	.	+	.	transcript_id "GRMZM2G077099_T01"; gene_id "GRMZM2G077099"; gene_name "GRMZM2G077099";
chr1	ensembl	exon	125209902	125209966	.	+	.	transcript_id "GRMZM2G077099_T01"; gene_id "GRMZM2G077099"; gene_name "GRMZM2G077099";
chr1	ensembl	exon	125337791	125338003	.	-	.	transcript_id "GRMZM2G703738_T01"; gene_id "GRMZM2G703738"; gene_name "GRMZM2G703738";
chr1	Cufflinks	exon	125375851	125376279	.	.	.	transcript_id "TCONS_00012438"; gene_id "XLOC_008451"; exon_number "1"
chr1	ensembl	exon	125641412	125641680	.	+	.	transcript_id "GRMZM2G579451_T01"; gene_id "GRMZM2G579451"; gene_name "GRMZM2G579451";
chr1	ensembl	exon	125642742	125643007	.	+	.	transcript_id "GRMZM5G851394_T01"; gene_id "GRMZM5G851394"; gene_name "GRMZM5G851394";
chr1	ensembl	exon	125645565	125645881	.	+	.	transcript_id "GRMZM5G851394_T01"; gene_id "GRMZM5G851394"; gene_name "GRMZM5G851394";
chr1	ensembl	exon	125701879	125702229	.	-	.	transcript_id "GRMZM5G826966_T01"; gene_id "GRMZM5G826966"; gene_name "GRMZM5G826966";
chr1	ensembl	exon	125801728	125802103	.	+	.	transcript_id "GRMZM5G800837_T01"; gene_id "GRMZM5G800837"; gene_name "GRMZM5G800837";
chr1	ensembl	exon	125801743	125802118	.	-	.	transcript_id "GRMZM2G145012_T01"; gene_id "GRMZM2G145012"; gene_name "GRMZM2G145012";
chr1	ensembl	exon	125811886	125812407	.	-	.	transcript_id "GRMZM2G172581_T01"; gene_id "GRMZM2G172581"; gene_name "GRMZM2G172581";
chr1	ensembl	exon	126102941	126103186	.	-	.	transcript_id "GRMZM2G082223_T01"; gene_id "GRMZM2G082223"; gene_name "GRMZM2G082223";
chr1	ensembl	exon	126103390	126103494	.	-	.	transcript_id "GRMZM2G082223_T01"; gene_id "GRMZM2G082223"; gene_name "GRMZM2G082223";
chr1	ensembl	exon	126572045	126572213	.	-	.	transcript_id "GRMZM2G487778_T01"; gene_id "GRMZM2G487778"; gene_name "GRMZM2G487778";
chr1	ensembl	exon	126573240	126573393	.	-	.	transcript_id "GRMZM2G487778_T01"; gene_id "GRMZM2G487778"; gene_name "GRMZM2G487778";
chr1	ensembl	exon	126659591	126660232	.	+	.	transcript_id "GRMZM2G540655_T01"; gene_id "GRMZM2G540655"; gene_name "GRMZM2G540655";
chr1	ensembl	exon	126944055	126944551	.	+	.	transcript_id "GRMZM2G552811_T01"; gene_id "GRMZM2G552811"; gene_name "GRMZM2G552811";
chr1	Cufflinks	exon	127110106	127110736	.	.	.	transcript_id "TCONS_00012454"; gene_id "XLOC_008467"; exon_number "1"
chr1	ensembl	exon	127394077	127394322	.	+	.	transcript_id "GRMZM2G516449_T01"; gene_id "GRMZM2G516449"; gene_name "GRMZM2G516449";
chr1	ensembl	exon	127437075	127437892	.	+	.	transcript_id "GRMZM2G497922_T01"; gene_id "GRMZM2G497922"; gene_name "GRMZM2G497922";
chr1	Cufflinks	exon	127609081	127609365	.	.	.	transcript_id "TCONS_00012460"; gene_id "XLOC_008473"; exon_number "1"
chr1	Cufflinks	exon	127616897	127617220	.	.	.	transcript_id "TCONS_00012462"; gene_id "XLOC_008475"; exon_number "1"
chr1	ensembl	exon	127774041	127774208	.	-	.	transcript_id "GRMZM2G079095_T01"; gene_id "GRMZM2G079095"; gene_name "GRMZM2G079095";
chr1	Cufflinks	exon	128212690	128213503	.	.	.	transcript_id "TCONS_00012466"; gene_id "XLOC_008479"; exon_number "1"
chr1	ensembl	exon	128219027	128219434	.	+	.	transcript_id "GRMZM2G543067_T01"; gene_id "GRMZM2G543067"; gene_name "GRMZM2G543067";
chr1	ensembl	exon	128323653	128324039	.	+	.	transcript_id "GRMZM5G855849_T01"; gene_id "GRMZM5G855849"; gene_name "GRMZM5G855849";
chr1	ensembl	exon	128795640	128795796	.	-	.	transcript_id "GRMZM2G572187_T01"; gene_id "GRMZM2G572187"; gene_name "GRMZM2G572187";
chr1	ensembl	exon	128795871	128796014	.	-	.	transcript_id "GRMZM2G572187_T01"; gene_id "GRMZM2G572187"; gene_name "GRMZM2G572187";
chr1	ensembl	exon	128797236	128797871	.	-	.	transcript_id "GRMZM2G449407_T01"; gene_id "GRMZM2G449407"; gene_name "GRMZM2G449407";
chr1	ensembl	exon	129118425	129118698	.	-	.	transcript_id "GRMZM2G494334_T01"; gene_id "GRMZM2G494334"; gene_name "GRMZM2G494334";
chr1	Cufflinks	exon	129694042	129694739	.	.	.	transcript_id "TCONS_00012480"; gene_id "XLOC_008493"; exon_number "1"
chr1	Cufflinks	exon	129700150	129700700	.	.	.	transcript_id "TCONS_00012481"; gene_id "XLOC_008494"; exon_number "1"
chr1	ensembl	exon	130104348	130104710	.	+	.	transcript_id "GRMZM2G519647_T01"; gene_id "GRMZM2G519647"; gene_name "GRMZM2G519647";
chr1	ensembl	exon	130254416	130255295	.	-	.	transcript_id "GRMZM2G520467_T01"; gene_id "GRMZM2G520467"; gene_name "GRMZM2G520467";
chr1	ensembl	exon	130329832	130330263	.	-	.	transcript_id "GRMZM2G378047_T01"; gene_id "GRMZM2G378047"; gene_name "GRMZM2G378047";
chr1	ensembl	exon	130429497	130429761	.	-	.	transcript_id "GRMZM2G585886_T01"; gene_id "GRMZM2G585886"; gene_name "GRMZM2G585886";
chr1	ensembl	exon	130449021	130449310	.	+	.	transcript_id "GRMZM2G514577_T01"; gene_id "GRMZM2G514577"; gene_name "GRMZM2G514577";
chr1	ensembl	exon	130683278	130683966	.	-	.	transcript_id "GRMZM2G488825_T01"; gene_id "GRMZM2G488825"; gene_name "GRMZM2G488825";
chr1	Cufflinks	exon	130759025	130759134	.	-	.	transcript_id "TCONS_00007861"; gene_id "XLOC_005026"; exon_number "1"
chr1	Cufflinks	exon	130763676	130764039	.	-	.	transcript_id "TCONS_00007861"; gene_id "XLOC_005026"; exon_number "2"
chr1	ensembl	exon	130934831	130935329	.	+	.	transcript_id "GRMZM2G178176_T01"; gene_id "GRMZM2G178176"; gene_name "GRMZM2G178176";
chr1	ensembl	exon	130972293	130972608	.	+	.	transcript_id "GRMZM2G512153_T01"; gene_id "GRMZM2G512153"; gene_name "GRMZM2G512153";
chr1	ensembl	exon	130978124	130978622	.	-	.	transcript_id "GRMZM2G512160_T01"; gene_id "GRMZM2G512160"; gene_name "GRMZM2G512160";
chr1	ensembl	exon	131089330	131089564	.	+	.	transcript_id "GRMZM2G703746_T01"; gene_id "GRMZM2G703746"; gene_name "GRMZM2G703746";
chr1	ensembl	exon	131090201	131090223	.	+	.	transcript_id "GRMZM2G703746_T01"; gene_id "GRMZM2G703746"; gene_name "GRMZM2G703746";
chr1	ensembl	exon	131310411	131310833	.	+	.	transcript_id "GRMZM2G115310_T01"; gene_id "GRMZM2G115310"; gene_name "GRMZM2G115310";
chr1	ensembl	exon	132672087	132672542	.	+	.	transcript_id "GRMZM2G512889_T01"; gene_id "GRMZM2G512889"; gene_name "GRMZM2G512889";
chr1	ensembl	exon	132675025	132675761	.	+	.	transcript_id "GRMZM2G512893_T01"; gene_id "GRMZM2G512893"; gene_name "GRMZM2G512893";
chr1	Cufflinks	exon	132716987	132717234	.	.	.	transcript_id "TCONS_00012499"; gene_id "XLOC_008512"; exon_number "1"
chr1	ensembl	exon	133181347	133182001	.	-	.	transcript_id "GRMZM2G077250_T01"; gene_id "GRMZM2G077250"; gene_name "GRMZM2G077250";
chr1	ensembl	exon	133182086	133182211	.	-	.	transcript_id "GRMZM2G077250_T01"; gene_id "GRMZM2G077250"; gene_name "GRMZM2G077250";
chr1	Cufflinks	exon	133284424	133285118	.	.	.	transcript_id "TCONS_00012502"; gene_id "XLOC_008515"; exon_number "1"
chr1	ensembl	exon	133310828	133311136	.	-	.	transcript_id "GRMZM2G082072_T01"; gene_id "GRMZM2G082072"; gene_name "GRMZM2G082072";
chr1	ensembl	exon	133370849	133371237	.	+	.	transcript_id "GRMZM2G510526_T01"; gene_id "GRMZM2G510526"; gene_name "GRMZM2G510526";
chr1	ensembl	exon	133378339	133378728	.	+	.	transcript_id "GRMZM2G551146_T01"; gene_id "GRMZM2G551146"; gene_name "GRMZM2G551146";
chr1	Cufflinks	exon	133494459	133494683	.	.	.	transcript_id "TCONS_00012503"; gene_id "XLOC_008516"; exon_number "1"
chr1	ensembl	exon	134062669	134063030	.	-	.	transcript_id "GRMZM2G035676_T01"; gene_id "GRMZM2G035676"; gene_name "GRMZM2G035676";
chr1	ensembl	exon	134063680	134063728	.	-	.	transcript_id "GRMZM2G035676_T01"; gene_id "GRMZM2G035676"; gene_name "GRMZM2G035676";
chr1	ensembl	exon	134323199	134323533	.	-	.	transcript_id "GRMZM2G505324_T01"; gene_id "GRMZM2G505324"; gene_name "GRMZM2G505324";
chr1	ensembl	exon	134422897	134423173	.	-	.	transcript_id "GRMZM2G533801_T01"; gene_id "GRMZM2G533801"; gene_name "GRMZM2G533801";
chr1	ensembl	exon	135093267	135093670	.	+	.	transcript_id "GRMZM5G843152_T01"; gene_id "GRMZM5G843152"; gene_name "GRMZM5G843152";
chr1	Cufflinks	exon	135096302	135096517	.	.	.	transcript_id "TCONS_00012510"; gene_id "XLOC_008523"; exon_number "1"
chr1	Cufflinks	exon	135096665	135097102	.	.	.	transcript_id "TCONS_00012511"; gene_id "XLOC_008524"; exon_number "1"
chr1	Cufflinks	exon	135097468	135098319	.	.	.	transcript_id "TCONS_00012512"; gene_id "XLOC_008525"; exon_number "1"
chr1	Cufflinks	exon	135416262	135416762	.	.	.	transcript_id "TCONS_00012515"; gene_id "XLOC_008528"; exon_number "1"
chr1	ensembl	exon	135609666	135610314	.	-	.	transcript_id "GRMZM2G167100_T01"; gene_id "GRMZM2G167100"; gene_name "GRMZM2G167100";
chr1	Cufflinks	exon	136262651	136263168	.	.	.	transcript_id "TCONS_00012524"; gene_id "XLOC_008537"; exon_number "1"
chr1	Cufflinks	exon	136263330	136264110	.	.	.	transcript_id "TCONS_00012525"; gene_id "XLOC_008538"; exon_number "1"
chr1	Cufflinks	exon	136265232	136265799	.	.	.	transcript_id "TCONS_00012527"; gene_id "XLOC_008540"; exon_number "1"
chr1	Cufflinks	exon	136267419	136267669	.	.	.	transcript_id "TCONS_00012528"; gene_id "XLOC_008541"; exon_number "1"
chr1	Cufflinks	exon	136270635	136271468	.	.	.	transcript_id "TCONS_00012529"; gene_id "XLOC_008542"; exon_number "1"
chr1	ensembl	exon	136798863	136799775	.	-	.	transcript_id "GRMZM2G423479_T01"; gene_id "GRMZM2G423479"; gene_name "GRMZM2G423479";
chr1	ensembl	exon	137103135	137104051	.	+	.	transcript_id "GRMZM2G549899_T01"; gene_id "GRMZM2G549899"; gene_name "GRMZM2G549899";
chr1	Cufflinks	exon	137245830	137246347	.	.	.	transcript_id "TCONS_00012536"; gene_id "XLOC_008549"; exon_number "1"
chr1	Cufflinks	exon	137333731	137334512	.	.	.	transcript_id "TCONS_00012537"; gene_id "XLOC_008550"; exon_number "1"
chr1	Cufflinks	exon	137335447	137336056	.	.	.	transcript_id "TCONS_00012539"; gene_id "XLOC_008552"; exon_number "1"
chr1	Cufflinks	exon	137404545	137405711	.	.	.	transcript_id "TCONS_00012540"; gene_id "XLOC_008553"; exon_number "1"
chr1	Cufflinks	exon	137406053	137406372	.	.	.	transcript_id "TCONS_00012541"; gene_id "XLOC_008554"; exon_number "1"
chr1	Cufflinks	exon	137812056	137812320	.	+	.	transcript_id "TCONS_00002453"; gene_id "XLOC_001585"; exon_number "1"
chr1	Cufflinks	exon	137813298	137813345	.	+	.	transcript_id "TCONS_00002453"; gene_id "XLOC_001585"; exon_number "2"
chr1	ensembl	exon	138135880	138136405	.	+	.	transcript_id "GRMZM2G165506_T01"; gene_id "GRMZM2G165506"; gene_name "GRMZM2G165506";
chr1	Cufflinks	exon	138361579	138362348	.	.	.	transcript_id "TCONS_00012545"; gene_id "XLOC_008558"; exon_number "1"
chr1	Cufflinks	exon	138362469	138362763	.	.	.	transcript_id "TCONS_00012546"; gene_id "XLOC_008559"; exon_number "1"
chr1	Cufflinks	exon	138952279	138953059	.	.	.	transcript_id "TCONS_00012551"; gene_id "XLOC_008564"; exon_number "1"
chr1	Cufflinks	exon	139393268	139393472	.	.	.	transcript_id "TCONS_00012553"; gene_id "XLOC_008566"; exon_number "1"
chr1	Cufflinks	exon	139501546	139501757	.	.	.	transcript_id "TCONS_00012554"; gene_id "XLOC_008567"; exon_number "1"
chr1	ensembl	exon	139510095	139510307	.	-	.	transcript_id "GRMZM2G081878_T01"; gene_id "GRMZM2G081878"; gene_name "GRMZM2G081878";
chr1	ensembl	exon	139666903	139667169	.	+	.	transcript_id "GRMZM2G501419_T01"; gene_id "GRMZM2G501419"; gene_name "GRMZM2G501419";
chr1	Cufflinks	exon	139672482	139672696	.	.	.	transcript_id "TCONS_00012555"; gene_id "XLOC_008568"; exon_number "1"
chr1	ensembl	exon	140192977	140193612	.	-	.	transcript_id "GRMZM2G341197_T02"; gene_id "GRMZM2G341197"; gene_name "GRMZM2G341197";
chr1	Cufflinks	exon	140283082	140283665	.	.	.	transcript_id "TCONS_00012563"; gene_id "XLOC_008576"; exon_number "1"
chr1	ensembl	exon	140334460	140334726	.	+	.	transcript_id "GRMZM2G030469_T01"; gene_id "GRMZM2G030469"; gene_name "GRMZM2G030469";
chr1	ensembl	exon	140649232	140649529	.	+	.	transcript_id "GRMZM2G703751_T01"; gene_id "GRMZM2G703751"; gene_name "GRMZM2G703751";
chr1	ensembl	exon	140764340	140764890	.	-	.	transcript_id "GRMZM2G159583_T01"; gene_id "GRMZM2G159583"; gene_name "GRMZM2G159583";
chr1	Cufflinks	exon	140916920	140917124	.	.	.	transcript_id "TCONS_00012567"; gene_id "XLOC_008580"; exon_number "1"
chr1	Cufflinks	exon	140934656	140935055	.	.	.	transcript_id "TCONS_00012568"; gene_id "XLOC_008581"; exon_number "1"
chr1	ensembl	exon	140983831	140984038	.	+	.	transcript_id "GRMZM2G578045_T01"; gene_id "GRMZM2G578045"; gene_name "GRMZM2G578045";
chr1	ensembl	exon	141191808	141192200	.	-	.	transcript_id "GRMZM2G103321_T01"; gene_id "GRMZM2G103321"; gene_name "GRMZM2G103321";
chr1	Cufflinks	exon	141537875	141538852	.	.	.	transcript_id "TCONS_00012577"; gene_id "XLOC_008590"; exon_number "1"
chr1	Cufflinks	exon	141735442	141735855	.	.	.	transcript_id "TCONS_00012579"; gene_id "XLOC_008592"; exon_number "1"
chr1	ensembl	exon	141792987	141793766	.	+	.	transcript_id "GRMZM2G703759_T01"; gene_id "GRMZM2G703759"; gene_name "GRMZM2G703759";
chr1	Cufflinks	exon	141813948	141814534	.	.	.	transcript_id "TCONS_00012581"; gene_id "XLOC_008594"; exon_number "1"
chr1	ensembl	exon	142121397	142121838	.	+	.	transcript_id "GRMZM2G328410_T01"; gene_id "GRMZM2G328410"; gene_name "GRMZM2G328410";
chr1	ensembl	exon	142121878	142121990	.	+	.	transcript_id "GRMZM2G328410_T01"; gene_id "GRMZM2G328410"; gene_name "GRMZM2G328410";
chr1	Cufflinks	exon	142200866	142201558	.	.	.	transcript_id "TCONS_00012588"; gene_id "XLOC_008601"; exon_number "1"
chr1	Cufflinks	exon	142217281	142218047	.	.	.	transcript_id "TCONS_00012591"; gene_id "XLOC_008604"; exon_number "1"
chr1	Cufflinks	exon	142224845	142225139	.	.	.	transcript_id "TCONS_00012592"; gene_id "XLOC_008605"; exon_number "1"
chr1	ensembl	exon	142362489	142362930	.	-	.	transcript_id "GRMZM2G043424_T01"; gene_id "GRMZM2G043424"; gene_name "GRMZM2G043424";
chr1	ensembl	exon	142365728	142366168	.	-	.	transcript_id "GRMZM2G043466_T01"; gene_id "GRMZM2G043466"; gene_name "GRMZM2G043466";
chr1	Cufflinks	exon	142639301	142639812	.	.	.	transcript_id "TCONS_00012595"; gene_id "XLOC_008608"; exon_number "1"
chr1	Cufflinks	exon	142783158	142783491	.	.	.	transcript_id "TCONS_00012597"; gene_id "XLOC_008610"; exon_number "1"
chr1	Cufflinks	exon	142859539	142860052	.	.	.	transcript_id "TCONS_00012599"; gene_id "XLOC_008612"; exon_number "1"
chr1	ensembl	exon	143316956	143317422	.	+	.	transcript_id "GRMZM2G093042_T01"; gene_id "GRMZM2G093042"; gene_name "GRMZM2G093042";
chr1	Cufflinks	exon	143489561	143489576	.	-	.	transcript_id "TCONS_00007915"; gene_id "XLOC_005060"; exon_number "1"
chr1	Cufflinks	exon	143491441	143491761	.	-	.	transcript_id "TCONS_00007915"; gene_id "XLOC_005060"; exon_number "2"
chr1	Cufflinks	exon	143491260	143491761	.	-	.	transcript_id "TCONS_00007916"; gene_id "XLOC_005060"; exon_number "1"
chr1	Cufflinks	exon	143533162	143533704	.	.	.	transcript_id "TCONS_00012602"; gene_id "XLOC_008615"; exon_number "1"
chr1	Cufflinks	exon	144261178	144261412	.	.	.	transcript_id "TCONS_00012611"; gene_id "XLOC_008624"; exon_number "1"
chr1	Cufflinks	exon	144315085	144315328	.	.	.	transcript_id "TCONS_00012615"; gene_id "XLOC_008628"; exon_number "1"
chr1	Cufflinks	exon	144385750	144386634	.	.	.	transcript_id "TCONS_00012617"; gene_id "XLOC_008630"; exon_number "1"
chr1	Cufflinks	exon	144386811	144387178	.	.	.	transcript_id "TCONS_00012618"; gene_id "XLOC_008631"; exon_number "1"
chr1	ensembl	exon	144421000	144421262	.	-	.	transcript_id "GRMZM2G173386_T01"; gene_id "GRMZM2G173386"; gene_name "GRMZM2G173386";
chr1	ensembl	exon	144421889	144421920	.	-	.	transcript_id "GRMZM2G173386_T01"; gene_id "GRMZM2G173386"; gene_name "GRMZM2G173386";
chr1	Cufflinks	exon	144572626	144572991	.	.	.	transcript_id "TCONS_00012620"; gene_id "XLOC_008633"; exon_number "1"
chr1	ensembl	exon	144692093	144692689	.	-	.	transcript_id "GRMZM5G815063_T01"; gene_id "GRMZM5G815063"; gene_name "GRMZM5G815063";
chr1	Cufflinks	exon	144751525	144752222	.	.	.	transcript_id "TCONS_00012623"; gene_id "XLOC_008636"; exon_number "1"
chr1	ensembl	exon	144758524	144758880	.	+	.	transcript_id "GRMZM2G540840_T01"; gene_id "GRMZM2G540840"; gene_name "GRMZM2G540840";
chr1	Cufflinks	exon	144797532	144798801	.	.	.	transcript_id "TCONS_00012626"; gene_id "XLOC_008639"; exon_number "1"
chr1	ensembl	exon	145241795	145242722	.	-	.	transcript_id "GRMZM2G491291_T01"; gene_id "GRMZM2G491291"; gene_name "GRMZM2G491291";
chr1	ensembl	exon	145315335	145315360	.	-	.	transcript_id "GRMZM2G420438_T01"; gene_id "GRMZM2G420438"; gene_name "GRMZM2G420438";
chr1	ensembl	exon	145315715	145315891	.	-	.	transcript_id "GRMZM2G420438_T01"; gene_id "GRMZM2G420438"; gene_name "GRMZM2G420438";
chr1	Cufflinks	exon	145743926	145744715	.	.	.	transcript_id "TCONS_00012635"; gene_id "XLOC_008648"; exon_number "1"
chr1	ensembl	exon	145766561	145766871	.	+	.	transcript_id "GRMZM2G488337_T01"; gene_id "GRMZM2G488337"; gene_name "GRMZM2G488337";
chr1	ensembl	exon	145889637	145890048	.	+	.	transcript_id "GRMZM2G577149_T01"; gene_id "GRMZM2G577149"; gene_name "GRMZM2G577149";
chr1	ensembl	exon	146037970	146038203	.	-	.	transcript_id "GRMZM2G526533_T01"; gene_id "GRMZM2G526533"; gene_name "GRMZM2G526533";
chr1	ensembl	exon	146067284	146067633	.	-	.	transcript_id "GRMZM2G571956_T01"; gene_id "GRMZM2G571956"; gene_name "GRMZM2G571956";
chr1	ensembl	exon	146191793	146192071	.	+	.	transcript_id "GRMZM2G550733_T01"; gene_id "GRMZM2G550733"; gene_name "GRMZM2G550733";
chr1	ensembl	exon	146199600	146199628	.	-	.	transcript_id "GRMZM2G569964_T01"; gene_id "GRMZM2G569964"; gene_name "GRMZM2G569964";
chr1	ensembl	exon	146199705	146199972	.	-	.	transcript_id "GRMZM2G569964_T01"; gene_id "GRMZM2G569964"; gene_name "GRMZM2G569964";
chr1	ensembl	exon	146485588	146486348	.	-	.	transcript_id "GRMZM5G859459_T01"; gene_id "GRMZM5G859459"; gene_name "GRMZM5G859459";
chr1	Cufflinks	exon	146489870	146490311	.	.	.	transcript_id "TCONS_00012642"; gene_id "XLOC_008655"; exon_number "1"
chr1	ensembl	exon	146504141	146504569	.	-	.	transcript_id "GRMZM5G897521_T01"; gene_id "GRMZM5G897521"; gene_name "GRMZM5G897521";
chr1	ensembl	exon	146543315	146543844	.	+	.	transcript_id "GRMZM2G554580_T01"; gene_id "GRMZM2G554580"; gene_name "GRMZM2G554580";
chr1	Cufflinks	exon	146774537	146775253	.	.	.	transcript_id "TCONS_00012646"; gene_id "XLOC_008659"; exon_number "1"
chr1	ensembl	exon	146823648	146824436	.	+	.	transcript_id "GRMZM2G159009_T01"; gene_id "GRMZM2G159009"; gene_name "GRMZM2G159009";
chr1	Cufflinks	exon	146893585	146894209	.	+	.	transcript_id "TCONS_00002524"; gene_id "XLOC_001635"; exon_number "1"
chr1	Cufflinks	exon	146893585	146893813	.	+	.	transcript_id "TCONS_00002525"; gene_id "XLOC_001635"; exon_number "1"
chr1	Cufflinks	exon	146908739	146908857	.	+	.	transcript_id "TCONS_00002525"; gene_id "XLOC_001635"; exon_number "2"
chr1	ensembl	exon	147118883	147119260	.	-	.	transcript_id "GRMZM2G501386_T01"; gene_id "GRMZM2G501386"; gene_name "GRMZM2G501386";
chr1	ensembl	exon	147141267	147141502	.	-	.	transcript_id "GRMZM2G078716_T01"; gene_id "GRMZM2G078716"; gene_name "GRMZM2G078716";
chr1	Cufflinks	exon	147158789	147159178	.	.	.	transcript_id "TCONS_00012654"; gene_id "XLOC_008666"; exon_number "1"
chr1	Cufflinks	exon	147163257	147163523	.	.	.	transcript_id "TCONS_00012655"; gene_id "XLOC_008667"; exon_number "1"
chr1	ensembl	exon	147198032	147198520	.	+	.	transcript_id "GRMZM2G007001_T01"; gene_id "GRMZM2G007001"; gene_name "GRMZM2G007001";
chr1	Cufflinks	exon	147201158	147202148	.	.	.	transcript_id "TCONS_00012656"; gene_id "XLOC_008668"; exon_number "1"
chr1	ensembl	exon	147206877	147207232	.	-	.	transcript_id "GRMZM2G106724_T01"; gene_id "GRMZM2G106724"; gene_name "GRMZM2G106724";
chr1	Cufflinks	exon	147228756	147229332	.	.	.	transcript_id "TCONS_00012659"; gene_id "XLOC_008671"; exon_number "1"
chr1	ensembl	exon	147236489	147236764	.	-	.	transcript_id "GRMZM5G841594_T01"; gene_id "GRMZM5G841594"; gene_name "GRMZM5G841594";
chr1	ensembl	exon	147236885	147237043	.	-	.	transcript_id "GRMZM5G841594_T01"; gene_id "GRMZM5G841594"; gene_name "GRMZM5G841594";
chr1	ensembl	exon	147237140	147237294	.	-	.	transcript_id "GRMZM5G841594_T01"; gene_id "GRMZM5G841594"; gene_name "GRMZM5G841594";
chr1	Cufflinks	exon	147793693	147794211	.	.	.	transcript_id "TCONS_00012665"; gene_id "XLOC_008677"; exon_number "1"
chr1	Cufflinks	exon	147802482	147803568	.	.	.	transcript_id "TCONS_00012667"; gene_id "XLOC_008679"; exon_number "1"
chr1	Cufflinks	exon	147818823	147819685	.	.	.	transcript_id "TCONS_00012670"; gene_id "XLOC_008682"; exon_number "1"
chr1	ensembl	exon	147892499	147892827	.	-	.	transcript_id "GRMZM5G864951_T01"; gene_id "GRMZM5G864951"; gene_name "GRMZM5G864951";
chr1	ensembl	exon	147978275	147978606	.	+	.	transcript_id "GRMZM2G547822_T01"; gene_id "GRMZM2G547822"; gene_name "GRMZM2G547822";
chr1	ensembl	exon	148457939	148458398	.	-	.	transcript_id "GRMZM2G435274_T01"; gene_id "GRMZM2G435274"; gene_name "GRMZM2G435274";
chr1	ensembl	exon	148808862	148809217	.	+	.	transcript_id "GRMZM2G517823_T01"; gene_id "GRMZM2G517823"; gene_name "GRMZM2G517823";
chr1	Cufflinks	exon	148836556	148836931	.	.	.	transcript_id "TCONS_00012678"; gene_id "XLOC_008689"; exon_number "1"
chr1	Cufflinks	exon	148912653	148912677	.	-	.	transcript_id "TCONS_00007971"; gene_id "XLOC_005094"; exon_number "1"
chr1	Cufflinks	exon	148913784	148914225	.	-	.	transcript_id "TCONS_00007971"; gene_id "XLOC_005094"; exon_number "2"
chr1	ensembl	exon	149123887	149124062	.	-	.	transcript_id "GRMZM2G048877_T01"; gene_id "GRMZM2G048877"; gene_name "GRMZM2G048877";
chr1	ensembl	exon	149124253	149124704	.	-	.	transcript_id "GRMZM2G048877_T01"; gene_id "GRMZM2G048877"; gene_name "GRMZM2G048877";
chr1	Cufflinks	exon	149240434	149241155	.	.	.	transcript_id "TCONS_00012685"; gene_id "XLOC_008696"; exon_number "1"
chr1	Cufflinks	exon	149241361	149242758	.	.	.	transcript_id "TCONS_00012686"; gene_id "XLOC_008697"; exon_number "1"
chr1	ensembl	exon	149279001	149279812	.	-	.	transcript_id "GRMZM2G537726_T01"; gene_id "GRMZM2G537726"; gene_name "GRMZM2G537726";
chr1	Cufflinks	exon	149594090	149594302	.	-	.	transcript_id "TCONS_00007976"; gene_id "XLOC_005097"; exon_number "1"
chr1	Cufflinks	exon	149596307	149596632	.	-	.	transcript_id "TCONS_00007976"; gene_id "XLOC_005097"; exon_number "2"
chr1	ensembl	exon	149717744	149718100	.	+	.	transcript_id "GRMZM2G530979_T01"; gene_id "GRMZM2G530979"; gene_name "GRMZM2G530979";
chr1	ensembl	exon	149718177	149718557	.	+	.	transcript_id "GRMZM2G530979_T01"; gene_id "GRMZM2G530979"; gene_name "GRMZM2G530979";
chr1	ensembl	exon	149748503	149748795	.	+	.	transcript_id "GRMZM2G575841_T01"; gene_id "GRMZM2G575841"; gene_name "GRMZM2G575841";
chr1	Cufflinks	exon	149876072	149878350	.	.	.	transcript_id "TCONS_00012688"; gene_id "XLOC_008699"; exon_number "1"
chr1	Cufflinks	exon	149878660	149879069	.	.	.	transcript_id "TCONS_00012689"; gene_id "XLOC_008700"; exon_number "1"
chr1	ensembl	exon	149970343	149970828	.	+	.	transcript_id "GRMZM2G332098_T01"; gene_id "GRMZM2G332098"; gene_name "GRMZM2G332098";
chr1	ensembl	exon	149971174	149973149	.	+	.	transcript_id "GRMZM2G332098_T01"; gene_id "GRMZM2G332098"; gene_name "GRMZM2G332098";
chr1	ensembl	exon	149973289	149973618	.	+	.	transcript_id "GRMZM2G332098_T01"; gene_id "GRMZM2G332098"; gene_name "GRMZM2G332098";
chr1	ensembl	exon	149975705	149976135	.	+	.	transcript_id "GRMZM2G501798_T01"; gene_id "GRMZM2G501798"; gene_name "GRMZM2G501798";
chr1	Cufflinks	exon	150003348	150003942	.	.	.	transcript_id "TCONS_00012692"; gene_id "XLOC_008703"; exon_number "1"
chr1	Cufflinks	exon	150005109	150005371	.	.	.	transcript_id "TCONS_00012693"; gene_id "XLOC_008704"; exon_number "1"
chr1	ensembl	exon	150176602	150177531	.	+	.	transcript_id "GRMZM2G528439_T01"; gene_id "GRMZM2G528439"; gene_name "GRMZM2G528439";
chr1	ensembl	exon	150180021	150180191	.	-	.	transcript_id "GRMZM2G075370_T01"; gene_id "GRMZM2G075370"; gene_name "GRMZM2G075370";
chr1	ensembl	exon	150287156	150287597	.	+	.	transcript_id "GRMZM2G549080_T01"; gene_id "GRMZM2G549080"; gene_name "GRMZM2G549080";
chr1	Cufflinks	exon	150293469	150294209	.	.	.	transcript_id "TCONS_00012697"; gene_id "XLOC_008708"; exon_number "1"
chr1	Cufflinks	exon	150294284	150294692	.	.	.	transcript_id "TCONS_00012698"; gene_id "XLOC_008709"; exon_number "1"
chr1	ensembl	exon	150600940	150601291	.	-	.	transcript_id "GRMZM2G155633_T01"; gene_id "GRMZM2G155633"; gene_name "GRMZM2G155633";
chr1	ensembl	exon	150601663	150601951	.	-	.	transcript_id "GRMZM2G155633_T01"; gene_id "GRMZM2G155633"; gene_name "GRMZM2G155633";
chr1	Cufflinks	exon	150616046	150616452	.	.	.	transcript_id "TCONS_00012699"; gene_id "XLOC_008710"; exon_number "1"
chr1	Cufflinks	exon	150803767	150804077	.	.	.	transcript_id "TCONS_00012702"; gene_id "XLOC_008713"; exon_number "1"
chr1	Cufflinks	exon	150938067	150938363	.	+	.	transcript_id "TCONS_00002568"; gene_id "XLOC_001664"; exon_number "1"
chr1	Cufflinks	exon	150939281	150939507	.	+	.	transcript_id "TCONS_00002568"; gene_id "XLOC_001664"; exon_number "2"
chr1	Cufflinks	exon	150940999	150941419	.	.	.	transcript_id "TCONS_00012703"; gene_id "XLOC_008714"; exon_number "1"
chr1	Cufflinks	exon	150943700	150943975	.	.	.	transcript_id "TCONS_00012704"; gene_id "XLOC_008715"; exon_number "1"
chr1	ensembl	exon	151078538	151078988	.	-	.	transcript_id "GRMZM2G019280_T01"; gene_id "GRMZM2G019280"; gene_name "GRMZM2G019280";
chr1	ensembl	exon	151079071	151079102	.	-	.	transcript_id "GRMZM2G019280_T01"; gene_id "GRMZM2G019280"; gene_name "GRMZM2G019280";
chr1	Cufflinks	exon	151370484	151370502	.	-	.	transcript_id "TCONS_00007996"; gene_id "XLOC_005110"; exon_number "1"
chr1	Cufflinks	exon	151371474	151372024	.	-	.	transcript_id "TCONS_00007996"; gene_id "XLOC_005110"; exon_number "2"
chr1	ensembl	exon	151675861	151676283	.	+	.	transcript_id "GRMZM5G885287_T01"; gene_id "GRMZM5G885287"; gene_name "GRMZM5G885287";
chr1	ensembl	exon	151754858	151755176	.	-	.	transcript_id "GRMZM2G115016_T01"; gene_id "GRMZM2G115016"; gene_name "GRMZM2G115016";
chr1	ensembl	exon	151857195	151857587	.	+	.	transcript_id "GRMZM2G520833_T01"; gene_id "GRMZM2G520833"; gene_name "GRMZM2G520833";
chr1	ensembl	exon	151857772	151858109	.	+	.	transcript_id "GRMZM2G520833_T01"; gene_id "GRMZM2G520833"; gene_name "GRMZM2G520833";
chr1	ensembl	exon	152916635	152916839	.	-	.	transcript_id "GRMZM2G546636_T01"; gene_id "GRMZM2G546636"; gene_name "GRMZM2G546636";
chr1	ensembl	exon	153149699	153149929	.	-	.	transcript_id "GRMZM2G093336_T01"; gene_id "GRMZM2G093336"; gene_name "GRMZM2G093336";
chr1	ensembl	exon	153199828	153200193	.	-	.	transcript_id "GRMZM2G041722_T01"; gene_id "GRMZM2G041722"; gene_name "GRMZM2G041722";
chr1	ensembl	exon	153234913	153235300	.	-	.	transcript_id "GRMZM2G557408_T01"; gene_id "GRMZM2G557408"; gene_name "GRMZM2G557408";
chr1	ensembl	exon	153237864	153238893	.	-	.	transcript_id "GRMZM2G557410_T01"; gene_id "GRMZM2G557410"; gene_name "GRMZM2G557410";
chr1	ensembl	exon	153242578	153242807	.	+	.	transcript_id "GRMZM2G557413_T01"; gene_id "GRMZM2G557413"; gene_name "GRMZM2G557413";
chr1	Cufflinks	exon	153364221	153364484	.	.	.	transcript_id "TCONS_00012722"; gene_id "XLOC_008733"; exon_number "1"
chr1	ensembl	exon	153561968	153562264	.	-	.	transcript_id "GRMZM2G086667_T01"; gene_id "GRMZM2G086667"; gene_name "GRMZM2G086667";
chr1	ensembl	exon	153565673	153566325	.	+	.	transcript_id "GRMZM2G167806_T01"; gene_id "GRMZM2G167806"; gene_name "GRMZM2G167806";
chr1	ensembl	exon	153740154	153740330	.	+	.	transcript_id "GRMZM2G059842_T01"; gene_id "GRMZM2G059842"; gene_name "GRMZM2G059842";
chr1	ensembl	exon	154065868	154067274	.	+	.	transcript_id "GRMZM2G056031_T01"; gene_id "GRMZM2G056031"; gene_name "GRMZM2G056031";
chr1	ensembl	exon	154314091	154314191	.	+	.	transcript_id "GRMZM2G123900_T04"; gene_id "GRMZM2G123900"; gene_name "GRMZM2G123900";
chr1	ensembl	exon	154314269	154315172	.	+	.	transcript_id "GRMZM2G123900_T04"; gene_id "GRMZM2G123900"; gene_name "GRMZM2G123900";
chr1	Cufflinks	exon	154325070	154325928	.	.	.	transcript_id "TCONS_00012735"; gene_id "XLOC_008746"; exon_number "1"
chr1	ensembl	exon	154347739	154348022	.	+	.	transcript_id "GRMZM2G557162_T01"; gene_id "GRMZM2G557162"; gene_name "GRMZM2G557162";
chr1	Cufflinks	exon	154521357	154522345	.	.	.	transcript_id "TCONS_00012736"; gene_id "XLOC_008747"; exon_number "1"
chr1	Cufflinks	exon	154684826	154685351	.	.	.	transcript_id "TCONS_00012738"; gene_id "XLOC_008749"; exon_number "1"
chr1	Cufflinks	exon	154692746	154693133	.	.	.	transcript_id "TCONS_00012743"; gene_id "XLOC_008754"; exon_number "1"
chr1	Cufflinks	exon	154758717	154758979	.	.	.	transcript_id "TCONS_00012745"; gene_id "XLOC_008756"; exon_number "1"
chr1	Cufflinks	exon	154759183	154759598	.	.	.	transcript_id "TCONS_00012746"; gene_id "XLOC_008757"; exon_number "1"
chr1	Cufflinks	exon	154763738	154764177	.	-	.	transcript_id "TCONS_00008031"; gene_id "XLOC_005131"; exon_number "1"
chr1	Cufflinks	exon	154791465	154793233	.	.	.	transcript_id "TCONS_00012747"; gene_id "XLOC_008758"; exon_number "1"
chr1	ensembl	exon	155097260	155097512	.	+	.	transcript_id "GRMZM2G123508_T01"; gene_id "GRMZM2G123508"; gene_name "GRMZM2G123508";
chr1	ensembl	exon	155192085	155192248	.	+	.	transcript_id "GRMZM2G065261_T01"; gene_id "GRMZM2G065261"; gene_name "GRMZM2G065261";
chr1	ensembl	exon	155192344	155192398	.	+	.	transcript_id "GRMZM2G065261_T01"; gene_id "GRMZM2G065261"; gene_name "GRMZM2G065261";
chr1	ensembl	exon	155411561	155411760	.	+	.	transcript_id "GRMZM2G519565_T01"; gene_id "GRMZM2G519565"; gene_name "GRMZM2G519565";
chr1	ensembl	exon	155457165	155457731	.	+	.	transcript_id "GRMZM2G556345_T01"; gene_id "GRMZM2G556345"; gene_name "GRMZM2G556345";
chr1	ensembl	exon	155457966	155458731	.	-	.	transcript_id "GRMZM2G556348_T01"; gene_id "GRMZM2G556348"; gene_name "GRMZM2G556348";
chr1	ensembl	exon	155635949	155636398	.	+	.	transcript_id "GRMZM2G179317_T01"; gene_id "GRMZM2G179317"; gene_name "GRMZM2G179317";
chr1	ensembl	exon	155636679	155637529	.	+	.	transcript_id "GRMZM2G179317_T01"; gene_id "GRMZM2G179317"; gene_name "GRMZM2G179317";
chr1	ensembl	exon	155637751	155638450	.	+	.	transcript_id "GRMZM2G179317_T01"; gene_id "GRMZM2G179317"; gene_name "GRMZM2G179317";
chr1	ensembl	exon	155683183	155683640	.	-	.	transcript_id "GRMZM5G806613_T01"; gene_id "GRMZM5G806613"; gene_name "GRMZM5G806613";
chr1	Cufflinks	exon	155914662	155915480	.	.	.	transcript_id "TCONS_00012751"; gene_id "XLOC_008762"; exon_number "1"
chr1	ensembl	exon	155926140	155926850	.	-	.	transcript_id "GRMZM2G559355_T01"; gene_id "GRMZM2G559355"; gene_name "GRMZM2G559355";
chr1	Cufflinks	exon	156048559	156048889	.	+	.	transcript_id "TCONS_00002610"; gene_id "XLOC_001698"; exon_number "1"
chr1	Cufflinks	exon	156049770	156049958	.	+	.	transcript_id "TCONS_00002610"; gene_id "XLOC_001698"; exon_number "2"
chr1	Cufflinks	exon	156316919	156317474	.	.	.	transcript_id "TCONS_00012757"; gene_id "XLOC_008768"; exon_number "1"
chr1	ensembl	exon	156347579	156347591	.	+	.	transcript_id "GRMZM2G459261_T01"; gene_id "GRMZM2G459261"; gene_name "GRMZM2G459261";
chr1	ensembl	exon	156347978	156348043	.	+	.	transcript_id "GRMZM2G459261_T01"; gene_id "GRMZM2G459261"; gene_name "GRMZM2G459261";
chr1	ensembl	exon	156348350	156348611	.	+	.	transcript_id "GRMZM2G459261_T01"; gene_id "GRMZM2G459261"; gene_name "GRMZM2G459261";
chr1	Cufflinks	exon	156383870	156384815	.	.	.	transcript_id "TCONS_00012758"; gene_id "XLOC_008769"; exon_number "1"
chr1	ensembl	exon	156450010	156450282	.	-	.	transcript_id "GRMZM2G342452_T01"; gene_id "GRMZM2G342452"; gene_name "GRMZM2G342452";
chr1	Cufflinks	exon	156583915	156584502	.	.	.	transcript_id "TCONS_00012760"; gene_id "XLOC_008771"; exon_number "1"
chr1	ensembl	exon	156732203	156732266	.	-	.	transcript_id "GRMZM2G005458_T01"; gene_id "GRMZM2G005458"; gene_name "GRMZM2G005458";
chr1	ensembl	exon	156733237	156733599	.	-	.	transcript_id "GRMZM2G005458_T01"; gene_id "GRMZM2G005458"; gene_name "GRMZM2G005458";
chr1	ensembl	exon	156872797	156873059	.	-	.	transcript_id "GRMZM2G093038_T05"; gene_id "GRMZM2G093038"; gene_name "GRMZM2G093038";
chr1	ensembl	exon	156873795	156873961	.	-	.	transcript_id "GRMZM2G093038_T05"; gene_id "GRMZM2G093038"; gene_name "GRMZM2G093038";
chr1	ensembl	exon	156893035	156893417	.	-	.	transcript_id "GRMZM2G093054_T01"; gene_id "GRMZM2G093054"; gene_name "GRMZM2G093054";
chr1	ensembl	exon	157054835	157055046	.	+	.	transcript_id "GRMZM2G074368_T01"; gene_id "GRMZM2G074368"; gene_name "GRMZM2G074368";
chr1	ensembl	exon	157056602	157056949	.	+	.	transcript_id "GRMZM2G074368_T01"; gene_id "GRMZM2G074368"; gene_name "GRMZM2G074368";
chr1	ensembl	exon	157168342	157168675	.	+	.	transcript_id "GRMZM5G807418_T01"; gene_id "GRMZM5G807418"; gene_name "GRMZM5G807418";
chr1	ensembl	exon	157181314	157181851	.	-	.	transcript_id "GRMZM2G128788_T01"; gene_id "GRMZM2G128788"; gene_name "GRMZM2G128788";
chr1	Cufflinks	exon	157240735	157240980	.	.	.	transcript_id "TCONS_00012762"; gene_id "XLOC_008773"; exon_number "1"
chr1	Cufflinks	exon	157241261	157241688	.	.	.	transcript_id "TCONS_00012763"; gene_id "XLOC_008774"; exon_number "1"
chr1	ensembl	exon	157248773	157249233	.	+	.	transcript_id "GRMZM2G087065_T01"; gene_id "GRMZM2G087065"; gene_name "GRMZM2G087065";
chr1	ensembl	exon	157289215	157289563	.	+	.	transcript_id "GRMZM2G532967_T01"; gene_id "GRMZM2G532967"; gene_name "GRMZM2G532967";
chr1	ensembl	exon	157338151	157338448	.	-	.	transcript_id "GRMZM2G474598_T01"; gene_id "GRMZM2G474598"; gene_name "GRMZM2G474598";
chr1	ensembl	exon	157557720	157558129	.	-	.	transcript_id "GRMZM2G552674_T01"; gene_id "GRMZM2G552674"; gene_name "GRMZM2G552674";
chr1	ensembl	exon	157848881	157849122	.	+	.	transcript_id "GRMZM5G883091_T01"; gene_id "GRMZM5G883091"; gene_name "GRMZM5G883091";
chr1	Cufflinks	exon	157867590	157868126	.	.	.	transcript_id "TCONS_00012769"; gene_id "XLOC_008780"; exon_number "1"
chr1	ensembl	exon	157932071	157932322	.	-	.	transcript_id "GRMZM2G036944_T01"; gene_id "GRMZM2G036944"; gene_name "GRMZM2G036944";
chr1	ensembl	exon	157961026	157961449	.	+	.	transcript_id "GRMZM2G090657_T01"; gene_id "GRMZM2G090657"; gene_name "GRMZM2G090657";
chr1	ensembl	exon	157961576	157961872	.	+	.	transcript_id "GRMZM2G090657_T01"; gene_id "GRMZM2G090657"; gene_name "GRMZM2G090657";
chr1	ensembl	exon	158024937	158025179	.	+	.	transcript_id "GRMZM2G553024_T01"; gene_id "GRMZM2G553024"; gene_name "GRMZM2G553024";
chr1	ensembl	exon	158188480	158188818	.	+	.	transcript_id "GRMZM2G002143_T01"; gene_id "GRMZM2G002143"; gene_name "GRMZM2G002143";
chr1	ensembl	exon	158329691	158330062	.	-	.	transcript_id "GRMZM2G062777_T03"; gene_id "GRMZM2G062777"; gene_name "GRMZM2G062777";
chr1	ensembl	exon	158330964	158331061	.	-	.	transcript_id "GRMZM2G062777_T03"; gene_id "GRMZM2G062777"; gene_name "GRMZM2G062777";
chr1	ensembl	exon	158331276	158331363	.	-	.	transcript_id "GRMZM2G062777_T03"; gene_id "GRMZM2G062777"; gene_name "GRMZM2G062777";
chr1	ensembl	exon	158331461	158331545	.	-	.	transcript_id "GRMZM2G062777_T03"; gene_id "GRMZM2G062777"; gene_name "GRMZM2G062777";
chr1	ensembl	exon	158331809	158331850	.	-	.	transcript_id "GRMZM2G062777_T03"; gene_id "GRMZM2G062777"; gene_name "GRMZM2G062777";
chr1	ensembl	exon	158332204	158332341	.	-	.	transcript_id "GRMZM2G062777_T03"; gene_id "GRMZM2G062777"; gene_name "GRMZM2G062777";
chr1	ensembl	exon	158329698	158330062	.	-	.	transcript_id "GRMZM2G062777_T04"; gene_id "GRMZM2G062777"; gene_name "GRMZM2G062777";
chr1	ensembl	exon	158330964	158331168	.	-	.	transcript_id "GRMZM2G062777_T04"; gene_id "GRMZM2G062777"; gene_name "GRMZM2G062777";
chr1	Cufflinks	exon	158431994	158432428	.	.	.	transcript_id "TCONS_00012775"; gene_id "XLOC_008786"; exon_number "1"
chr1	ensembl	exon	158456141	158456260	.	+	.	transcript_id "GRMZM2G179844_T01"; gene_id "GRMZM2G179844"; gene_name "GRMZM2G179844";
chr1	ensembl	exon	158456346	158456494	.	+	.	transcript_id "GRMZM2G179844_T01"; gene_id "GRMZM2G179844"; gene_name "GRMZM2G179844";
chr1	ensembl	exon	158610295	158610553	.	-	.	transcript_id "GRMZM2G560085_T01"; gene_id "GRMZM2G560085"; gene_name "GRMZM2G560085";
chr1	ensembl	exon	158758528	158758912	.	+	.	transcript_id "GRMZM2G542899_T01"; gene_id "GRMZM2G542899"; gene_name "GRMZM2G542899";
chr1	ensembl	exon	158928653	158929763	.	-	.	transcript_id "GRMZM2G179113_T01"; gene_id "GRMZM2G179113"; gene_name "GRMZM2G179113";
chr1	ensembl	exon	159064455	159064993	.	+	.	transcript_id "GRMZM2G522181_T01"; gene_id "GRMZM2G522181"; gene_name "GRMZM2G522181";
chr1	Cufflinks	exon	159354504	159354834	.	.	.	transcript_id "TCONS_00012784"; gene_id "XLOC_008795"; exon_number "1"
chr1	Cufflinks	exon	159355034	159355585	.	.	.	transcript_id "TCONS_00012785"; gene_id "XLOC_008796"; exon_number "1"
chr1	ensembl	exon	159361900	159362408	.	+	.	transcript_id "GRMZM2G518433_T01"; gene_id "GRMZM2G518433"; gene_name "GRMZM2G518433";
chr1	Cufflinks	exon	159383979	159384247	.	+	.	transcript_id "TCONS_00002645"; gene_id "XLOC_001722"; exon_number "1"
chr1	Cufflinks	exon	159385426	159385792	.	+	.	transcript_id "TCONS_00002645"; gene_id "XLOC_001722"; exon_number "2"
chr1	Cufflinks	exon	159383979	159384247	.	+	.	transcript_id "TCONS_00002644"; gene_id "XLOC_001722"; exon_number "1"
chr1	Cufflinks	exon	159385429	159385792	.	+	.	transcript_id "TCONS_00002644"; gene_id "XLOC_001722"; exon_number "2"
chr1	Cufflinks	exon	159384351	159384910	.	.	.	transcript_id "TCONS_00012788"; gene_id "XLOC_008799"; exon_number "1"
chr1	ensembl	exon	159448666	159449182	.	+	.	transcript_id "GRMZM2G574282_T01"; gene_id "GRMZM2G574282"; gene_name "GRMZM2G574282";
chr1	Cufflinks	exon	159769393	159769642	.	.	.	transcript_id "TCONS_00012792"; gene_id "XLOC_008803"; exon_number "1"
chr1	ensembl	exon	160062106	160062461	.	-	.	transcript_id "GRMZM2G032568_T01"; gene_id "GRMZM2G032568"; gene_name "GRMZM2G032568";
chr1	ensembl	exon	160062521	160062686	.	-	.	transcript_id "GRMZM2G032568_T01"; gene_id "GRMZM2G032568"; gene_name "GRMZM2G032568";
chr1	ensembl	exon	160072793	160072999	.	+	.	transcript_id "GRMZM2G121471_T01"; gene_id "GRMZM2G121471"; gene_name "GRMZM2G121471";
chr1	Cufflinks	exon	160219819	160220444	.	.	.	transcript_id "TCONS_00012799"; gene_id "XLOC_008809"; exon_number "1"
chr1	ensembl	exon	160442884	160443142	.	-	.	transcript_id "GRMZM2G081202_T01"; gene_id "GRMZM2G081202"; gene_name "GRMZM2G081202";
chr1	Cufflinks	exon	160519176	160519715	.	.	.	transcript_id "TCONS_00012807"; gene_id "XLOC_008817"; exon_number "1"
chr1	ensembl	exon	160599444	160599733	.	+	.	transcript_id "GRMZM2G405244_T01"; gene_id "GRMZM2G405244"; gene_name "GRMZM2G405244";
chr1	ensembl	exon	160613353	160613642	.	+	.	transcript_id "GRMZM2G312592_T01"; gene_id "GRMZM2G312592"; gene_name "GRMZM2G312592";
chr1	ensembl	exon	160631168	160631438	.	-	.	transcript_id "GRMZM2G010685_T01"; gene_id "GRMZM2G010685"; gene_name "GRMZM2G010685";
chr1	ensembl	exon	160631539	160631761	.	-	.	transcript_id "GRMZM2G010685_T01"; gene_id "GRMZM2G010685"; gene_name "GRMZM2G010685";
chr1	Cufflinks	exon	160708747	160710207	.	.	.	transcript_id "TCONS_00012808"; gene_id "XLOC_008818"; exon_number "1"
chr1	ensembl	exon	160752192	160752658	.	-	.	transcript_id "GRMZM2G497578_T01"; gene_id "GRMZM2G497578"; gene_name "GRMZM2G497578";
chr1	ensembl	exon	160752689	160752855	.	-	.	transcript_id "GRMZM2G497578_T01"; gene_id "GRMZM2G497578"; gene_name "GRMZM2G497578";
chr1	ensembl	exon	160819822	160820336	.	-	.	transcript_id "GRMZM5G827432_T01"; gene_id "GRMZM5G827432"; gene_name "GRMZM5G827432";
chr1	Cufflinks	exon	160951461	160952046	.	.	.	transcript_id "TCONS_00012812"; gene_id "XLOC_008822"; exon_number "1"
chr1	ensembl	exon	160966538	160966909	.	-	.	transcript_id "GRMZM2G030302_T01"; gene_id "GRMZM2G030302"; gene_name "GRMZM2G030302";
chr1	ensembl	exon	160966998	160967239	.	-	.	transcript_id "GRMZM2G030302_T01"; gene_id "GRMZM2G030302"; gene_name "GRMZM2G030302";
chr1	Cufflinks	exon	161337415	161337761	.	-	.	transcript_id "TCONS_00008096"; gene_id "XLOC_005172"; exon_number "1"
chr1	Cufflinks	exon	161339776	161340229	.	-	.	transcript_id "TCONS_00008096"; gene_id "XLOC_005172"; exon_number "2"
chr1	Cufflinks	exon	161546005	161546426	.	.	.	transcript_id "TCONS_00012816"; gene_id "XLOC_008826"; exon_number "1"
chr1	ensembl	exon	161909363	161909495	.	+	.	transcript_id "GRMZM2G703783_T01"; gene_id "GRMZM2G703783"; gene_name "GRMZM2G703783";
chr1	ensembl	exon	161909651	161909944	.	+	.	transcript_id "GRMZM2G703783_T01"; gene_id "GRMZM2G703783"; gene_name "GRMZM2G703783";
chr1	ensembl	exon	161910885	161910946	.	+	.	transcript_id "GRMZM2G703783_T01"; gene_id "GRMZM2G703783"; gene_name "GRMZM2G703783";
chr1	ensembl	exon	161911215	161911263	.	+	.	transcript_id "GRMZM2G703783_T01"; gene_id "GRMZM2G703783"; gene_name "GRMZM2G703783";
chr1	ensembl	exon	161911652	161911978	.	+	.	transcript_id "GRMZM2G703783_T01"; gene_id "GRMZM2G703783"; gene_name "GRMZM2G703783";
chr1	ensembl	exon	162394400	162395430	.	-	.	transcript_id "GRMZM2G039221_T01"; gene_id "GRMZM2G039221"; gene_name "GRMZM2G039221";
chr1	ensembl	exon	162396016	162396191	.	-	.	transcript_id "GRMZM2G039221_T01"; gene_id "GRMZM2G039221"; gene_name "GRMZM2G039221";
chr1	ensembl	exon	162584709	162585429	.	+	.	transcript_id "GRMZM2G041554_T01"; gene_id "GRMZM2G041554"; gene_name "GRMZM2G041554";
chr1	Cufflinks	exon	162602097	162602549	.	.	.	transcript_id "TCONS_00012838"; gene_id "XLOC_008848"; exon_number "1"
chr1	ensembl	exon	162610715	162611336	.	+	.	transcript_id "GRMZM5G826984_T01"; gene_id "GRMZM5G826984"; gene_name "GRMZM5G826984";
chr1	Cufflinks	exon	162613814	162614043	.	.	.	transcript_id "TCONS_00012839"; gene_id "XLOC_008849"; exon_number "1"
chr1	Cufflinks	exon	162770104	162770603	.	.	.	transcript_id "TCONS_00012841"; gene_id "XLOC_008851"; exon_number "1"
chr1	ensembl	exon	162869951	162870249	.	-	.	transcript_id "GRMZM2G123418_T01"; gene_id "GRMZM2G123418"; gene_name "GRMZM2G123418";
chr1	ensembl	exon	162911423	162911671	.	-	.	transcript_id "GRMZM2G542088_T01"; gene_id "GRMZM2G542088"; gene_name "GRMZM2G542088";
chr1	ensembl	exon	163141288	163141315	.	-	.	transcript_id "GRMZM2G525503_T01"; gene_id "GRMZM2G525503"; gene_name "GRMZM2G525503";
chr1	ensembl	exon	163141393	163141756	.	-	.	transcript_id "GRMZM2G525503_T01"; gene_id "GRMZM2G525503"; gene_name "GRMZM2G525503";
chr1	Cufflinks	exon	163157278	163157974	.	.	.	transcript_id "TCONS_00012843"; gene_id "XLOC_008853"; exon_number "1"
chr1	ensembl	exon	163357570	163357695	.	+	.	transcript_id "GRMZM2G179763_T01"; gene_id "GRMZM2G179763"; gene_name "GRMZM2G179763";
chr1	ensembl	exon	163357807	163357878	.	+	.	transcript_id "GRMZM2G179763_T01"; gene_id "GRMZM2G179763"; gene_name "GRMZM2G179763";
chr1	ensembl	exon	163357972	163358489	.	+	.	transcript_id "GRMZM2G179763_T01"; gene_id "GRMZM2G179763"; gene_name "GRMZM2G179763";
chr1	Cufflinks	exon	163389575	163390171	.	.	.	transcript_id "TCONS_00012850"; gene_id "XLOC_008860"; exon_number "1"
chr1	Cufflinks	exon	163435253	163435947	.	.	.	transcript_id "TCONS_00012852"; gene_id "XLOC_008862"; exon_number "1"
chr1	ensembl	exon	163495876	163496161	.	+	.	transcript_id "GRMZM2G524838_T01"; gene_id "GRMZM2G524838"; gene_name "GRMZM2G524838";
chr1	ensembl	exon	163508270	163508664	.	-	.	transcript_id "GRMZM2G524831_T01"; gene_id "GRMZM2G524831"; gene_name "GRMZM2G524831";
chr1	ensembl	exon	163563361	163563702	.	-	.	transcript_id "GRMZM2G076533_T01"; gene_id "GRMZM2G076533"; gene_name "GRMZM2G076533";
chr1	Cufflinks	exon	163565135	163565603	.	.	.	transcript_id "TCONS_00012854"; gene_id "XLOC_008864"; exon_number "1"
chr1	ensembl	exon	163568255	163568966	.	-	.	transcript_id "GRMZM2G076529_T01"; gene_id "GRMZM2G076529"; gene_name "GRMZM2G076529";
chr1	ensembl	exon	163582644	163583786	.	-	.	transcript_id "GRMZM2G076517_T01"; gene_id "GRMZM2G076517"; gene_name "GRMZM2G076517";
chr1	ensembl	exon	163712476	163712522	.	-	.	transcript_id "GRMZM2G703794_T01"; gene_id "GRMZM2G703794"; gene_name "GRMZM2G703794";
chr1	ensembl	exon	163712598	163712771	.	-	.	transcript_id "GRMZM2G703794_T01"; gene_id "GRMZM2G703794"; gene_name "GRMZM2G703794";
chr1	Cufflinks	exon	163954450	163955324	.	-	.	transcript_id "TCONS_00008127"; gene_id "XLOC_005191"; exon_number "1"
chr1	Cufflinks	exon	163959540	163959782	.	-	.	transcript_id "TCONS_00008127"; gene_id "XLOC_005191"; exon_number "2"
chr1	Cufflinks	exon	163955532	163958615	.	-	.	transcript_id "TCONS_00008128"; gene_id "XLOC_005191"; exon_number "1"
chr1	Cufflinks	exon	163955532	163957433	.	-	.	transcript_id "TCONS_00008129"; gene_id "XLOC_005191"; exon_number "1"
chr1	Cufflinks	exon	163959540	163959782	.	-	.	transcript_id "TCONS_00008129"; gene_id "XLOC_005191"; exon_number "2"
chr1	Cufflinks	exon	164086187	164086574	.	.	.	transcript_id "TCONS_00012862"; gene_id "XLOC_008872"; exon_number "1"
chr1	ensembl	exon	164633302	164633480	.	+	.	transcript_id "GRMZM2G131903_T01"; gene_id "GRMZM2G131903"; gene_name "GRMZM2G131903";
chr1	ensembl	exon	164633569	164633637	.	+	.	transcript_id "GRMZM2G131903_T01"; gene_id "GRMZM2G131903"; gene_name "GRMZM2G131903";
chr1	ensembl	exon	164633742	164633864	.	+	.	transcript_id "GRMZM2G131903_T01"; gene_id "GRMZM2G131903"; gene_name "GRMZM2G131903";
chr1	ensembl	exon	164644642	164644798	.	+	.	transcript_id "GRMZM2G131935_T01"; gene_id "GRMZM2G131935"; gene_name "GRMZM2G131935";
chr1	ensembl	exon	164644977	164645115	.	+	.	transcript_id "GRMZM2G131935_T01"; gene_id "GRMZM2G131935"; gene_name "GRMZM2G131935";
chr1	ensembl	exon	164649738	164650433	.	+	.	transcript_id "GRMZM2G561045_T01"; gene_id "GRMZM2G561045"; gene_name "GRMZM2G561045";
chr1	ensembl	exon	165011766	165012945	.	+	.	transcript_id "GRMZM2G032008_T01"; gene_id "GRMZM2G032008"; gene_name "GRMZM2G032008";
chr1	ensembl	exon	165021204	165021450	.	+	.	transcript_id "GRMZM2G032008_T01"; gene_id "GRMZM2G032008"; gene_name "GRMZM2G032008";
chr1	ensembl	exon	165204255	165205610	.	-	.	transcript_id "GRMZM2G034680_T01"; gene_id "GRMZM2G034680"; gene_name "GRMZM2G034680";
chr1	ensembl	exon	165433698	165434409	.	-	.	transcript_id "GRMZM2G559033_T01"; gene_id "GRMZM2G559033"; gene_name "GRMZM2G559033";
chr1	ensembl	exon	165441244	165441762	.	-	.	transcript_id "GRMZM2G533080_T01"; gene_id "GRMZM2G533080"; gene_name "GRMZM2G533080";
chr1	ensembl	exon	165473172	165473466	.	+	.	transcript_id "GRMZM2G489288_T01"; gene_id "GRMZM2G489288"; gene_name "GRMZM2G489288";
chr1	ensembl	exon	165473774	165474474	.	+	.	transcript_id "GRMZM2G014984_T01"; gene_id "GRMZM2G014984"; gene_name "GRMZM2G014984";
chr1	Cufflinks	exon	165570229	165570501	.	.	.	transcript_id "TCONS_00012876"; gene_id "XLOC_008886"; exon_number "1"
chr1	ensembl	exon	165976728	165976940	.	-	.	transcript_id "GRMZM2G584671_T01"; gene_id "GRMZM2G584671"; gene_name "GRMZM2G584671";
chr1	ensembl	exon	166057860	166058147	.	-	.	transcript_id "GRMZM2G703798_T01"; gene_id "GRMZM2G703798"; gene_name "GRMZM2G703798";
chr1	Cufflinks	exon	166068253	166068520	.	.	.	transcript_id "TCONS_00012900"; gene_id "XLOC_008910"; exon_number "1"
chr1	ensembl	exon	166088817	166089565	.	-	.	transcript_id "GRMZM2G532674_T01"; gene_id "GRMZM2G532674"; gene_name "GRMZM2G532674";
chr1	ensembl	exon	166104444	166104793	.	-	.	transcript_id "GRMZM2G532676_T01"; gene_id "GRMZM2G532676"; gene_name "GRMZM2G532676";
chr1	ensembl	exon	166104800	166105466	.	+	.	transcript_id "GRMZM2G383915_T01"; gene_id "GRMZM2G383915"; gene_name "GRMZM2G383915";
chr1	ensembl	exon	166119494	166119814	.	+	.	transcript_id "GRMZM2G148338_T01"; gene_id "GRMZM2G148338"; gene_name "GRMZM2G148338";
chr1	ensembl	exon	166157603	166157908	.	+	.	transcript_id "GRMZM2G570016_T01"; gene_id "GRMZM2G570016"; gene_name "GRMZM2G570016";
chr1	Cufflinks	exon	166345893	166346287	.	.	.	transcript_id "TCONS_00012902"; gene_id "XLOC_008912"; exon_number "1"
chr1	Cufflinks	exon	166357152	166357370	.	.	.	transcript_id "TCONS_00012904"; gene_id "XLOC_008914"; exon_number "1"
chr1	ensembl	exon	166555793	166555923	.	-	.	transcript_id "GRMZM2G029874_T01"; gene_id "GRMZM2G029874"; gene_name "GRMZM2G029874";
chr1	ensembl	exon	166556049	166556194	.	-	.	transcript_id "GRMZM2G029874_T01"; gene_id "GRMZM2G029874"; gene_name "GRMZM2G029874";
chr1	Cufflinks	exon	166766036	166766253	.	.	.	transcript_id "TCONS_00012913"; gene_id "XLOC_008923"; exon_number "1"
chr1	ensembl	exon	167063365	167063423	.	-	.	transcript_id "GRMZM2G583935_T01"; gene_id "GRMZM2G583935"; gene_name "GRMZM2G583935";
chr1	ensembl	exon	167064353	167064765	.	-	.	transcript_id "GRMZM2G583935_T01"; gene_id "GRMZM2G583935"; gene_name "GRMZM2G583935";
chr1	Cufflinks	exon	167065778	167066228	.	.	.	transcript_id "TCONS_00012923"; gene_id "XLOC_008933"; exon_number "1"
chr1	ensembl	exon	167477455	167477675	.	+	.	transcript_id "GRMZM5G885415_T01"; gene_id "GRMZM5G885415"; gene_name "GRMZM5G885415";
chr1	ensembl	exon	167521256	167522076	.	+	.	transcript_id "GRMZM2G012064_T02"; gene_id "GRMZM2G012064"; gene_name "GRMZM2G012064";
chr1	ensembl	exon	167521272	167521522	.	+	.	transcript_id "GRMZM2G012064_T01"; gene_id "GRMZM2G012064"; gene_name "GRMZM2G012064";
chr1	ensembl	exon	167522166	167522531	.	+	.	transcript_id "GRMZM2G012064_T01"; gene_id "GRMZM2G012064"; gene_name "GRMZM2G012064";
chr1	ensembl	exon	167908543	167908984	.	+	.	transcript_id "GRMZM2G498835_T01"; gene_id "GRMZM2G498835"; gene_name "GRMZM2G498835";
chr1	ensembl	exon	167951873	167952111	.	-	.	transcript_id "GRMZM2G514812_T01"; gene_id "GRMZM2G514812"; gene_name "GRMZM2G514812";
chr1	ensembl	exon	167953193	167953294	.	-	.	transcript_id "GRMZM2G514812_T01"; gene_id "GRMZM2G514812"; gene_name "GRMZM2G514812";
chr1	ensembl	exon	167953377	167953679	.	-	.	transcript_id "GRMZM2G514812_T01"; gene_id "GRMZM2G514812"; gene_name "GRMZM2G514812";
chr1	Cufflinks	exon	168070088	168070613	.	.	.	transcript_id "TCONS_00012933"; gene_id "XLOC_008943"; exon_number "1"
chr1	ensembl	exon	168143143	168143425	.	+	.	transcript_id "GRMZM5G815719_T01"; gene_id "GRMZM5G815719"; gene_name "GRMZM5G815719";
chr1	Cufflinks	exon	168220301	168220697	.	.	.	transcript_id "TCONS_00012935"; gene_id "XLOC_008945"; exon_number "1"
chr1	Cufflinks	exon	168312073	168313219	.	.	.	transcript_id "TCONS_00012937"; gene_id "XLOC_008947"; exon_number "1"
chr1	ensembl	exon	168337326	168337653	.	-	.	transcript_id "GRMZM2G012401_T01"; gene_id "GRMZM2G012401"; gene_name "GRMZM2G012401";
chr1	ensembl	exon	168338049	168338427	.	+	.	transcript_id "GRMZM2G488710_T01"; gene_id "GRMZM2G488710"; gene_name "GRMZM2G488710";
chr1	ensembl	exon	168371914	168372472	.	-	.	transcript_id "GRMZM2G544303_T01"; gene_id "GRMZM2G544303"; gene_name "GRMZM2G544303";
chr1	ensembl	exon	168476281	168476585	.	+	.	transcript_id "GRMZM5G809289_T01"; gene_id "GRMZM5G809289"; gene_name "GRMZM5G809289";
chr1	Cufflinks	exon	168557097	168557915	.	.	.	transcript_id "TCONS_00012942"; gene_id "XLOC_008952"; exon_number "1"
chr1	ensembl	exon	168706526	168706674	.	+	.	transcript_id "GRMZM2G168004_T01"; gene_id "GRMZM2G168004"; gene_name "GRMZM2G168004";
chr1	ensembl	exon	168706874	168707315	.	+	.	transcript_id "GRMZM2G168004_T01"; gene_id "GRMZM2G168004"; gene_name "GRMZM2G168004";
chr1	Cufflinks	exon	168780276	168780299	.	-	.	transcript_id "TCONS_00008194"; gene_id "XLOC_005237"; exon_number "1"
chr1	Cufflinks	exon	168781603	168781907	.	-	.	transcript_id "TCONS_00008194"; gene_id "XLOC_005237"; exon_number "2"
chr1	Cufflinks	exon	168877495	168878136	.	.	.	transcript_id "TCONS_00012950"; gene_id "XLOC_008960"; exon_number "1"
chr1	ensembl	exon	168928298	168928539	.	+	.	transcript_id "GRMZM2G029521_T01"; gene_id "GRMZM2G029521"; gene_name "GRMZM2G029521";
chr1	ensembl	exon	168929193	168929513	.	+	.	transcript_id "GRMZM2G029521_T01"; gene_id "GRMZM2G029521"; gene_name "GRMZM2G029521";
chr1	ensembl	exon	169309530	169310001	.	-	.	transcript_id "GRMZM2G579488_T01"; gene_id "GRMZM2G579488"; gene_name "GRMZM2G579488";
chr1	ensembl	exon	169338544	169338867	.	-	.	transcript_id "GRMZM2G107974_T01"; gene_id "GRMZM2G107974"; gene_name "GRMZM2G107974";
chr1	Cufflinks	exon	169426248	169426482	.	.	.	transcript_id "TCONS_00012965"; gene_id "XLOC_008975"; exon_number "1"
chr1	Cufflinks	exon	169439438	169439645	.	.	.	transcript_id "TCONS_00012966"; gene_id "XLOC_008976"; exon_number "1"
chr1	Cufflinks	exon	169734058	169735695	.	.	.	transcript_id "TCONS_00012970"; gene_id "XLOC_008980"; exon_number "1"
chr1	Cufflinks	exon	169735815	169736052	.	.	.	transcript_id "TCONS_00012971"; gene_id "XLOC_008981"; exon_number "1"
chr1	Cufflinks	exon	169826529	169826669	.	-	.	transcript_id "TCONS_00008200"; gene_id "XLOC_005243"; exon_number "1"
chr1	Cufflinks	exon	169827630	169827695	.	-	.	transcript_id "TCONS_00008200"; gene_id "XLOC_005243"; exon_number "2"
chr1	Cufflinks	exon	169828757	169829047	.	-	.	transcript_id "TCONS_00008200"; gene_id "XLOC_005243"; exon_number "3"
chr1	ensembl	exon	169873192	169873440	.	+	.	transcript_id "GRMZM2G485467_T01"; gene_id "GRMZM2G485467"; gene_name "GRMZM2G485467";
chr1	Cufflinks	exon	169895523	169898054	.	.	.	transcript_id "TCONS_00012976"; gene_id "XLOC_008986"; exon_number "1"
chr1	Cufflinks	exon	169903617	169904393	.	.	.	transcript_id "TCONS_00012979"; gene_id "XLOC_008989"; exon_number "1"
chr1	ensembl	exon	169968610	169968820	.	+	.	transcript_id "GRMZM2G577220_T01"; gene_id "GRMZM2G577220"; gene_name "GRMZM2G577220";
chr1	ensembl	exon	170056210	170056467	.	+	.	transcript_id "GRMZM2G552226_T01"; gene_id "GRMZM2G552226"; gene_name "GRMZM2G552226";
chr1	Cufflinks	exon	170162781	170163508	.	.	.	transcript_id "TCONS_00012982"; gene_id "XLOC_008992"; exon_number "1"
chr1	ensembl	exon	170478794	170479187	.	+	.	transcript_id "GRMZM2G542929_T01"; gene_id "GRMZM2G542929"; gene_name "GRMZM2G542929";
chr1	ensembl	exon	170502481	170502838	.	-	.	transcript_id "GRMZM2G023330_T01"; gene_id "GRMZM2G023330"; gene_name "GRMZM2G023330";
chr1	ensembl	exon	170503488	170503536	.	-	.	transcript_id "GRMZM2G023330_T01"; gene_id "GRMZM2G023330"; gene_name "GRMZM2G023330";
chr1	ensembl	exon	170974380	170974703	.	-	.	transcript_id "GRMZM5G815588_T01"; gene_id "GRMZM5G815588"; gene_name "GRMZM5G815588";
chr1	ensembl	exon	171002660	171003135	.	-	.	transcript_id "GRMZM2G564804_T01"; gene_id "GRMZM2G564804"; gene_name "GRMZM2G564804";
chr1	ensembl	exon	171235167	171235630	.	-	.	transcript_id "GRMZM2G492334_T01"; gene_id "GRMZM2G492334"; gene_name "GRMZM2G492334";
chr1	ensembl	exon	171495750	171496335	.	+	.	transcript_id "GRMZM2G019926_T01"; gene_id "GRMZM2G019926"; gene_name "GRMZM2G019926";
chr1	Cufflinks	exon	171647373	171648793	.	.	.	transcript_id "TCONS_00012993"; gene_id "XLOC_009003"; exon_number "1"
chr1	Cufflinks	exon	171657299	171657736	.	.	.	transcript_id "TCONS_00012998"; gene_id "XLOC_009008"; exon_number "1"
chr1	Cufflinks	exon	171669246	171669861	.	.	.	transcript_id "TCONS_00013000"; gene_id "XLOC_009010"; exon_number "1"
chr1	ensembl	exon	171677522	171677780	.	-	.	transcript_id "GRMZM2G048207_T01"; gene_id "GRMZM2G048207"; gene_name "GRMZM2G048207";
chr1	Cufflinks	exon	171694007	171694255	.	.	.	transcript_id "TCONS_00013001"; gene_id "XLOC_009011"; exon_number "1"
chr1	Cufflinks	exon	171940273	171940900	.	.	.	transcript_id "TCONS_00013005"; gene_id "XLOC_009015"; exon_number "1"
chr1	Cufflinks	exon	172119044	172119672	.	.	.	transcript_id "TCONS_00013010"; gene_id "XLOC_009020"; exon_number "1"
chr1	ensembl	exon	172191622	172192133	.	-	.	transcript_id "GRMZM5G804380_T01"; gene_id "GRMZM5G804380"; gene_name "GRMZM5G804380";
chr1	ensembl	exon	172285223	172285465	.	-	.	transcript_id "GRMZM5G860764_T01"; gene_id "GRMZM5G860764"; gene_name "GRMZM5G860764";
chr1	Cufflinks	exon	172382638	172382934	.	.	.	transcript_id "TCONS_00013014"; gene_id "XLOC_009024"; exon_number "1"
chr1	ensembl	exon	172484515	172484722	.	-	.	transcript_id "GRMZM2G027526_T01"; gene_id "GRMZM2G027526"; gene_name "GRMZM2G027526";
chr1	ensembl	exon	172643379	172643523	.	+	.	transcript_id "GRMZM2G567890_T01"; gene_id "GRMZM2G567890"; gene_name "GRMZM2G567890";
chr1	ensembl	exon	172644361	172644547	.	+	.	transcript_id "GRMZM2G567890_T01"; gene_id "GRMZM2G567890"; gene_name "GRMZM2G567890";
chr1	Cufflinks	exon	172771637	172772952	.	.	.	transcript_id "TCONS_00013029"; gene_id "XLOC_009039"; exon_number "1"
chr1	ensembl	exon	172790634	172790913	.	+	.	transcript_id "GRMZM2G511935_T01"; gene_id "GRMZM2G511935"; gene_name "GRMZM2G511935";
chr1	ensembl	exon	172822753	172823085	.	+	.	transcript_id "GRMZM2G049247_T01"; gene_id "GRMZM2G049247"; gene_name "GRMZM2G049247";
chr1	ensembl	exon	172900097	172900652	.	+	.	transcript_id "GRMZM2G035521_T01"; gene_id "GRMZM2G035521"; gene_name "GRMZM2G035521";
chr1	ensembl	exon	172952955	172953340	.	-	.	transcript_id "GRMZM2G108014_T01"; gene_id "GRMZM2G108014"; gene_name "GRMZM2G108014";
chr1	ensembl	exon	172954741	172954830	.	-	.	transcript_id "GRMZM2G108014_T01"; gene_id "GRMZM2G108014"; gene_name "GRMZM2G108014";
chr1	ensembl	exon	173780910	173781086	.	-	.	transcript_id "GRMZM2G534943_T01"; gene_id "GRMZM2G534943"; gene_name "GRMZM2G534943";
chr1	ensembl	exon	173781147	173781433	.	-	.	transcript_id "GRMZM2G534943_T01"; gene_id "GRMZM2G534943"; gene_name "GRMZM2G534943";
chr1	ensembl	exon	173864600	173864918	.	-	.	transcript_id "GRMZM2G041281_T01"; gene_id "GRMZM2G041281"; gene_name "GRMZM2G041281";
chr1	ensembl	exon	173864975	173865013	.	-	.	transcript_id "GRMZM2G041281_T01"; gene_id "GRMZM2G041281"; gene_name "GRMZM2G041281";
chr1	ensembl	exon	173865719	173865779	.	-	.	transcript_id "GRMZM2G041281_T01"; gene_id "GRMZM2G041281"; gene_name "GRMZM2G041281";
chr1	ensembl	exon	173987631	173987954	.	+	.	transcript_id "GRMZM2G703815_T01"; gene_id "GRMZM2G703815"; gene_name "GRMZM2G703815";
chr1	Cufflinks	exon	174172501	174174138	.	.	.	transcript_id "TCONS_00013043"; gene_id "XLOC_009053"; exon_number "1"
chr1	Cufflinks	exon	174290920	174291253	.	.	.	transcript_id "TCONS_00013046"; gene_id "XLOC_009056"; exon_number "1"
chr1	Cufflinks	exon	174291402	174292034	.	.	.	transcript_id "TCONS_00013047"; gene_id "XLOC_009057"; exon_number "1"
chr1	ensembl	exon	174300452	174300665	.	-	.	transcript_id "GRMZM2G088370_T01"; gene_id "GRMZM2G088370"; gene_name "GRMZM2G088370";
chr1	ensembl	exon	174318846	174320346	.	-	.	transcript_id "GRMZM2G535042_T01"; gene_id "GRMZM2G535042"; gene_name "GRMZM2G535042";
chr1	ensembl	exon	174337705	174338240	.	-	.	transcript_id "GRMZM2G535060_T01"; gene_id "GRMZM2G535060"; gene_name "GRMZM2G535060";
chr1	Cufflinks	exon	174366797	174367573	.	.	.	transcript_id "TCONS_00013048"; gene_id "XLOC_009058"; exon_number "1"
chr1	Cufflinks	exon	174369221	174369502	.	.	.	transcript_id "TCONS_00013049"; gene_id "XLOC_009059"; exon_number "1"
chr1	ensembl	exon	174374898	174375198	.	-	.	transcript_id "GRMZM2G099542_T01"; gene_id "GRMZM2G099542"; gene_name "GRMZM2G099542";
chr1	ensembl	exon	174375553	174376283	.	-	.	transcript_id "GRMZM2G099542_T01"; gene_id "GRMZM2G099542"; gene_name "GRMZM2G099542";
chr1	ensembl	exon	174446421	174446585	.	-	.	transcript_id "GRMZM2G076741_T01"; gene_id "GRMZM2G076741"; gene_name "GRMZM2G076741";
chr1	ensembl	exon	174529514	174529740	.	+	.	transcript_id "GRMZM2G107251_T01"; gene_id "GRMZM2G107251"; gene_name "GRMZM2G107251";
chr1	Cufflinks	exon	174559005	174559792	.	.	.	transcript_id "TCONS_00013051"; gene_id "XLOC_009061"; exon_number "1"
chr1	Cufflinks	exon	174580011	174580375	.	.	.	transcript_id "TCONS_00013054"; gene_id "XLOC_009064"; exon_number "1"
chr1	ensembl	exon	174628511	174628741	.	+	.	transcript_id "GRMZM2G503511_T01"; gene_id "GRMZM2G503511"; gene_name "GRMZM2G503511";
chr1	Cufflinks	exon	174937427	174937814	.	.	.	transcript_id "TCONS_00013056"; gene_id "XLOC_009066"; exon_number "1"
chr1	Cufflinks	exon	175591578	175591876	.	.	.	transcript_id "TCONS_00013066"; gene_id "XLOC_009076"; exon_number "1"
chr1	ensembl	exon	176124623	176125168	.	-	.	transcript_id "GRMZM2G111582_T01"; gene_id "GRMZM2G111582"; gene_name "GRMZM2G111582";
chr1	ensembl	exon	176419176	176419961	.	+	.	transcript_id "GRMZM2G095469_T01"; gene_id "GRMZM2G095469"; gene_name "GRMZM2G095469";
chr1	ensembl	exon	176420037	176420404	.	+	.	transcript_id "GRMZM2G095469_T01"; gene_id "GRMZM2G095469"; gene_name "GRMZM2G095469";
chr1	Cufflinks	exon	176472734	176473639	.	.	.	transcript_id "TCONS_00013072"; gene_id "XLOC_009082"; exon_number "1"
chr1	ensembl	exon	176490119	176490776	.	+	.	transcript_id "GRMZM2G126574_T01"; gene_id "GRMZM2G126574"; gene_name "GRMZM2G126574";
chr1	ensembl	exon	176684351	176684720	.	+	.	transcript_id "GRMZM2G482836_T01"; gene_id "GRMZM2G482836"; gene_name "GRMZM2G482836";
chr1	ensembl	exon	176685161	176685877	.	+	.	transcript_id "GRMZM2G482834_T01"; gene_id "GRMZM2G482834"; gene_name "GRMZM2G482834";
chr1	ensembl	exon	176686094	176686578	.	+	.	transcript_id "GRMZM2G482832_T01"; gene_id "GRMZM2G482832"; gene_name "GRMZM2G482832";
chr1	ensembl	exon	176693601	176693800	.	-	.	transcript_id "GRMZM2G000827_T01"; gene_id "GRMZM2G000827"; gene_name "GRMZM2G000827";
chr1	Cufflinks	exon	176736644	176737659	.	.	.	transcript_id "TCONS_00013074"; gene_id "XLOC_009084"; exon_number "1"
chr1	ensembl	exon	176755903	176756502	.	+	.	transcript_id "GRMZM2G703821_T01"; gene_id "GRMZM2G703821"; gene_name "GRMZM2G703821";
chr1	ensembl	exon	176864952	176865151	.	-	.	transcript_id "GRMZM2G169638_T01"; gene_id "GRMZM2G169638"; gene_name "GRMZM2G169638";
chr1	ensembl	exon	177393340	177393679	.	+	.	transcript_id "GRMZM2G325053_T01"; gene_id "GRMZM2G325053"; gene_name "GRMZM2G325053";
chr1	Cufflinks	exon	177418697	177419398	.	.	.	transcript_id "TCONS_00013078"; gene_id "XLOC_009088"; exon_number "1"
chr1	ensembl	exon	177506960	177507317	.	-	.	transcript_id "GRMZM2G058888_T01"; gene_id "GRMZM2G058888"; gene_name "GRMZM2G058888";
chr1	ensembl	exon	177507430	177507556	.	-	.	transcript_id "GRMZM2G058888_T01"; gene_id "GRMZM2G058888"; gene_name "GRMZM2G058888";
chr1	ensembl	exon	177517170	177517337	.	-	.	transcript_id "GRMZM2G058888_T01"; gene_id "GRMZM2G058888"; gene_name "GRMZM2G058888";
chr1	Cufflinks	exon	177601890	177602317	.	.	.	transcript_id "TCONS_00013083"; gene_id "XLOC_009093"; exon_number "1"
chr1	ensembl	exon	177624929	177625163	.	+	.	transcript_id "GRMZM2G555580_T01"; gene_id "GRMZM2G555580"; gene_name "GRMZM2G555580";
chr1	ensembl	exon	177771084	177771441	.	-	.	transcript_id "GRMZM2G504897_T01"; gene_id "GRMZM2G504897"; gene_name "GRMZM2G504897";
chr1	ensembl	exon	177791786	177792186	.	-	.	transcript_id "GRMZM2G522634_T01"; gene_id "GRMZM2G522634"; gene_name "GRMZM2G522634";
chr1	ensembl	exon	177792725	177792922	.	-	.	transcript_id "GRMZM2G067836_T01"; gene_id "GRMZM2G067836"; gene_name "GRMZM2G067836";
chr1	ensembl	exon	177825000	177825288	.	+	.	transcript_id "GRMZM2G502007_T01"; gene_id "GRMZM2G502007"; gene_name "GRMZM2G502007";
chr1	Cufflinks	exon	178017146	178017737	.	.	.	transcript_id "TCONS_00013087"; gene_id "XLOC_009097"; exon_number "1"
chr1	Cufflinks	exon	178048780	178049519	.	.	.	transcript_id "TCONS_00013088"; gene_id "XLOC_009098"; exon_number "1"
chr1	Cufflinks	exon	178052917	178054131	.	.	.	transcript_id "TCONS_00013089"; gene_id "XLOC_009099"; exon_number "1"
chr1	ensembl	exon	178106733	178107098	.	+	.	transcript_id "GRMZM2G158511_T01"; gene_id "GRMZM2G158511"; gene_name "GRMZM2G158511";
chr1	ensembl	exon	178380406	178380625	.	+	.	transcript_id "GRMZM2G569091_T01"; gene_id "GRMZM2G569091"; gene_name "GRMZM2G569091";
chr1	Cufflinks	exon	178444888	178445348	.	.	.	transcript_id "TCONS_00013095"; gene_id "XLOC_009105"; exon_number "1"
chr1	ensembl	exon	178621356	178621521	.	+	.	transcript_id "GRMZM2G065846_T01"; gene_id "GRMZM2G065846"; gene_name "GRMZM2G065846";
chr1	ensembl	exon	178621786	178622249	.	+	.	transcript_id "GRMZM2G065846_T01"; gene_id "GRMZM2G065846"; gene_name "GRMZM2G065846";
chr1	ensembl	exon	178687265	178687555	.	+	.	transcript_id "GRMZM2G499597_T01"; gene_id "GRMZM2G499597"; gene_name "GRMZM2G499597";
chr1	ensembl	exon	178691219	178691362	.	+	.	transcript_id "GRMZM2G499601_T01"; gene_id "GRMZM2G499601"; gene_name "GRMZM2G499601";
chr1	ensembl	exon	178691568	178691937	.	+	.	transcript_id "GRMZM2G499601_T01"; gene_id "GRMZM2G499601"; gene_name "GRMZM2G499601";
chr1	ensembl	exon	178698397	178698511	.	-	.	transcript_id "GRMZM2G029854_T01"; gene_id "GRMZM2G029854"; gene_name "GRMZM2G029854";
chr1	ensembl	exon	178714146	178714302	.	-	.	transcript_id "GRMZM2G029854_T01"; gene_id "GRMZM2G029854"; gene_name "GRMZM2G029854";
chr1	ensembl	exon	178716547	178717496	.	+	.	transcript_id "GRMZM2G029871_T01"; gene_id "GRMZM2G029871"; gene_name "GRMZM2G029871";
chr1	ensembl	exon	178745784	178746050	.	+	.	transcript_id "GRMZM2G126513_T01"; gene_id "GRMZM2G126513"; gene_name "GRMZM2G126513";
chr1	ensembl	exon	178784747	178784831	.	-	.	transcript_id "GRMZM2G069320_T01"; gene_id "GRMZM2G069320"; gene_name "GRMZM2G069320";
chr1	ensembl	exon	178784987	178785152	.	-	.	transcript_id "GRMZM2G069320_T01"; gene_id "GRMZM2G069320"; gene_name "GRMZM2G069320";
chr1	ensembl	exon	178796477	178796866	.	-	.	transcript_id "GRMZM2G569097_T01"; gene_id "GRMZM2G569097"; gene_name "GRMZM2G569097";
chr1	ensembl	exon	178821609	178821908	.	+	.	transcript_id "GRMZM2G569096_T01"; gene_id "GRMZM2G569096"; gene_name "GRMZM2G569096";
chr1	ensembl	exon	178953994	178954641	.	-	.	transcript_id "GRMZM2G384592_T01"; gene_id "GRMZM2G384592"; gene_name "GRMZM2G384592";
chr1	ensembl	exon	178954893	178955029	.	+	.	transcript_id "GRMZM2G085385_T01"; gene_id "GRMZM2G085385"; gene_name "GRMZM2G085385";
chr1	ensembl	exon	178955833	178956370	.	+	.	transcript_id "GRMZM2G085385_T01"; gene_id "GRMZM2G085385"; gene_name "GRMZM2G085385";
chr1	Cufflinks	exon	178958920	178959801	.	.	.	transcript_id "TCONS_00013101"; gene_id "XLOC_009111"; exon_number "1"
chr1	ensembl	exon	178966536	178966671	.	+	.	transcript_id "GRMZM2G136317_T01"; gene_id "GRMZM2G136317"; gene_name "GRMZM2G136317";
chr1	ensembl	exon	178966945	178967309	.	+	.	transcript_id "GRMZM2G136317_T01"; gene_id "GRMZM2G136317"; gene_name "GRMZM2G136317";
chr1	Cufflinks	exon	179244034	179244237	.	.	.	transcript_id "TCONS_00013103"; gene_id "XLOC_009113"; exon_number "1"
chr1	ensembl	exon	179344413	179344730	.	-	.	transcript_id "GRMZM5G814117_T01"; gene_id "GRMZM5G814117"; gene_name "GRMZM5G814117";
chr1	Cufflinks	exon	179406853	179407093	.	.	.	transcript_id "TCONS_00013104"; gene_id "XLOC_009114"; exon_number "1"
chr1	ensembl	exon	179647859	179648163	.	+	.	transcript_id "GRMZM2G522907_T01"; gene_id "GRMZM2G522907"; gene_name "GRMZM2G522907";
chr1	ensembl	exon	179922969	179923022	.	+	.	transcript_id "GRMZM2G051168_T02"; gene_id "GRMZM2G051168"; gene_name "GRMZM2G051168";
chr1	ensembl	exon	179923264	179923436	.	+	.	transcript_id "GRMZM2G051168_T02"; gene_id "GRMZM2G051168"; gene_name "GRMZM2G051168";
chr1	ensembl	exon	180379778	180380494	.	+	.	transcript_id "GRMZM2G085387_T01"; gene_id "GRMZM2G085387"; gene_name "GRMZM2G085387";
chr1	ensembl	exon	180461212	180461423	.	-	.	transcript_id "GRMZM2G110730_T01"; gene_id "GRMZM2G110730"; gene_name "GRMZM2G110730";
chr1	Cufflinks	exon	180543497	180545213	.	.	.	transcript_id "TCONS_00013115"; gene_id "XLOC_009125"; exon_number "1"
chr1	ensembl	exon	180601339	180601732	.	+	.	transcript_id "GRMZM2G703830_T01"; gene_id "GRMZM2G703830"; gene_name "GRMZM2G703830";
chr1	Cufflinks	exon	180704700	180706457	.	-	.	transcript_id "TCONS_00008386"; gene_id "XLOC_005361"; exon_number "1"
chr1	Cufflinks	exon	180704801	180704994	.	-	.	transcript_id "TCONS_00008387"; gene_id "XLOC_005361"; exon_number "1"
chr1	Cufflinks	exon	180705064	180705297	.	-	.	transcript_id "TCONS_00008387"; gene_id "XLOC_005361"; exon_number "2"
chr1	ensembl	exon	180787944	180788579	.	-	.	transcript_id "GRMZM2G493436_T01"; gene_id "GRMZM2G493436"; gene_name "GRMZM2G493436";
chr1	ensembl	exon	180787944	180788579	.	+	.	transcript_id "GRMZM5G811452_T01"; gene_id "GRMZM5G811452"; gene_name "GRMZM5G811452";
chr1	ensembl	exon	180827399	180828815	.	-	.	transcript_id "GRMZM2G151236_T02"; gene_id "GRMZM2G151236"; gene_name "GRMZM2G151236";
chr1	Cufflinks	exon	180873306	180873955	.	.	.	transcript_id "TCONS_00013116"; gene_id "XLOC_009126"; exon_number "1"
chr1	ensembl	exon	180958844	180959231	.	-	.	transcript_id "GRMZM2G541900_T01"; gene_id "GRMZM2G541900"; gene_name "GRMZM2G541900";
chr1	Cufflinks	exon	181200081	181201005	.	.	.	transcript_id "TCONS_00013120"; gene_id "XLOC_009130"; exon_number "1"
chr1	Cufflinks	exon	181201108	181201832	.	.	.	transcript_id "TCONS_00013121"; gene_id "XLOC_009131"; exon_number "1"
chr1	Cufflinks	exon	181443532	181444173	.	.	.	transcript_id "TCONS_00013132"; gene_id "XLOC_009142"; exon_number "1"
chr1	Cufflinks	exon	181444981	181445411	.	.	.	transcript_id "TCONS_00013133"; gene_id "XLOC_009143"; exon_number "1"
chr1	Cufflinks	exon	181645757	181646196	.	.	.	transcript_id "TCONS_00013140"; gene_id "XLOC_009150"; exon_number "1"
chr1	Cufflinks	exon	181677549	181677968	.	.	.	transcript_id "TCONS_00013142"; gene_id "XLOC_009152"; exon_number "1"
chr1	Cufflinks	exon	181841115	181841121	.	-	.	transcript_id "TCONS_00008406"; gene_id "XLOC_005370"; exon_number "1"
chr1	Cufflinks	exon	181842547	181844046	.	-	.	transcript_id "TCONS_00008406"; gene_id "XLOC_005370"; exon_number "2"
chr1	ensembl	exon	181890010	181890576	.	+	.	transcript_id "GRMZM2G534663_T01"; gene_id "GRMZM2G534663"; gene_name "GRMZM2G534663";
chr1	Cufflinks	exon	182104974	182106319	.	.	.	transcript_id "TCONS_00013153"; gene_id "XLOC_009163"; exon_number "1"
chr1	ensembl	exon	182245523	182246043	.	-	.	transcript_id "GRMZM2G514631_T01"; gene_id "GRMZM2G514631"; gene_name "GRMZM2G514631";
chr1	Cufflinks	exon	182282094	182282649	.	.	.	transcript_id "TCONS_00013156"; gene_id "XLOC_009166"; exon_number "1"
chr1	ensembl	exon	182332208	182332523	.	-	.	transcript_id "GRMZM2G703832_T01"; gene_id "GRMZM2G703832"; gene_name "GRMZM2G703832";
chr1	ensembl	exon	182338139	182338454	.	-	.	transcript_id "GRMZM2G703834_T01"; gene_id "GRMZM2G703834"; gene_name "GRMZM2G703834";
chr1	ensembl	exon	182556479	182556796	.	-	.	transcript_id "GRMZM2G505417_T01"; gene_id "GRMZM2G505417"; gene_name "GRMZM2G505417";
chr1	ensembl	exon	182568991	182569399	.	-	.	transcript_id "GRMZM2G175587_T01"; gene_id "GRMZM2G175587"; gene_name "GRMZM2G175587";
chr1	ensembl	exon	182821880	182822125	.	+	.	transcript_id "GRMZM2G348518_T01"; gene_id "GRMZM2G348518"; gene_name "GRMZM2G348518";
chr1	Cufflinks	exon	182827822	182828454	.	.	.	transcript_id "TCONS_00013162"; gene_id "XLOC_009172"; exon_number "1"
chr1	ensembl	exon	182910491	182910691	.	+	.	transcript_id "GRMZM2G408822_T01"; gene_id "GRMZM2G408822"; gene_name "GRMZM2G408822";
chr1	ensembl	exon	182910766	182911095	.	+	.	transcript_id "GRMZM2G408822_T01"; gene_id "GRMZM2G408822"; gene_name "GRMZM2G408822";
chr1	ensembl	exon	183082963	183083927	.	+	.	transcript_id "GRMZM2G363008_T01"; gene_id "GRMZM2G363008"; gene_name "GRMZM2G363008";
chr1	Cufflinks	exon	183403562	183403846	.	.	.	transcript_id "TCONS_00013165"; gene_id "XLOC_009175"; exon_number "1"
chr1	Cufflinks	exon	183442240	183442622	.	.	.	transcript_id "TCONS_00013166"; gene_id "XLOC_009176"; exon_number "1"
chr1	Cufflinks	exon	183530374	183531133	.	.	.	transcript_id "TCONS_00013168"; gene_id "XLOC_009178"; exon_number "1"
chr1	ensembl	exon	183688785	183689042	.	-	.	transcript_id "GRMZM5G879543_T01"; gene_id "GRMZM5G879543"; gene_name "GRMZM5G879543";
chr1	ensembl	exon	183690857	183691031	.	-	.	transcript_id "GRMZM5G879543_T01"; gene_id "GRMZM5G879543"; gene_name "GRMZM5G879543";
chr1	ensembl	exon	183814272	183814889	.	+	.	transcript_id "GRMZM2G113895_T01"; gene_id "GRMZM2G113895"; gene_name "GRMZM2G113895";
chr1	ensembl	exon	183981947	183982172	.	+	.	transcript_id "GRMZM2G080717_T01"; gene_id "GRMZM2G080717"; gene_name "GRMZM2G080717";
chr1	ensembl	exon	183994216	183994834	.	-	.	transcript_id "GRMZM2G080834_T01"; gene_id "GRMZM2G080834"; gene_name "GRMZM2G080834";
chr1	ensembl	exon	183994967	183995039	.	-	.	transcript_id "GRMZM2G080834_T01"; gene_id "GRMZM2G080834"; gene_name "GRMZM2G080834";
chr1	ensembl	exon	183996254	183996503	.	-	.	transcript_id "GRMZM2G080834_T01"; gene_id "GRMZM2G080834"; gene_name "GRMZM2G080834";
chr1	ensembl	exon	184127353	184127694	.	-	.	transcript_id "GRMZM2G584203_T01"; gene_id "GRMZM2G584203"; gene_name "GRMZM2G584203";
chr1	ensembl	exon	184127763	184127887	.	-	.	transcript_id "GRMZM2G584203_T01"; gene_id "GRMZM2G584203"; gene_name "GRMZM2G584203";
chr1	Cufflinks	exon	184129022	184129816	.	.	.	transcript_id "TCONS_00013176"; gene_id "XLOC_009186"; exon_number "1"
chr1	Cufflinks	exon	184131745	184131976	.	.	.	transcript_id "TCONS_00013177"; gene_id "XLOC_009187"; exon_number "1"
chr1	ensembl	exon	184213302	184213615	.	+	.	transcript_id "GRMZM2G558336_T01"; gene_id "GRMZM2G558336"; gene_name "GRMZM2G558336";
chr1	ensembl	exon	184544209	184544630	.	+	.	transcript_id "GRMZM2G516491_T01"; gene_id "GRMZM2G516491"; gene_name "GRMZM2G516491";
chr1	ensembl	exon	184631602	184633226	.	-	.	transcript_id "GRMZM2G553846_T01"; gene_id "GRMZM2G553846"; gene_name "GRMZM2G553846";
chr1	ensembl	exon	184644536	184644766	.	-	.	transcript_id "GRMZM2G553864_T01"; gene_id "GRMZM2G553864"; gene_name "GRMZM2G553864";
chr1	ensembl	exon	184649554	184650127	.	+	.	transcript_id "GRMZM2G579238_T01"; gene_id "GRMZM2G579238"; gene_name "GRMZM2G579238";
chr1	Cufflinks	exon	184778671	184779178	.	.	.	transcript_id "TCONS_00013182"; gene_id "XLOC_009192"; exon_number "1"
chr1	ensembl	exon	184918537	184918556	.	-	.	transcript_id "GRMZM2G137857_T01"; gene_id "GRMZM2G137857"; gene_name "GRMZM2G137857";
chr1	ensembl	exon	184918652	184918918	.	-	.	transcript_id "GRMZM2G137857_T01"; gene_id "GRMZM2G137857"; gene_name "GRMZM2G137857";
chr1	Cufflinks	exon	185568164	185568593	.	+	.	transcript_id "TCONS_00003089"; gene_id "XLOC_001989"; exon_number "1"
chr1	Cufflinks	exon	185568724	185568761	.	+	.	transcript_id "TCONS_00003089"; gene_id "XLOC_001989"; exon_number "2"
chr1	ensembl	exon	185941282	185941504	.	+	.	transcript_id "GRMZM2G110276_T01"; gene_id "GRMZM2G110276"; gene_name "GRMZM2G110276";
chr1	ensembl	exon	186538248	186538450	.	-	.	transcript_id "GRMZM2G502940_T01"; gene_id "GRMZM2G502940"; gene_name "GRMZM2G502940";
chr1	ensembl	exon	187062491	187063013	.	-	.	transcript_id "GRMZM2G518118_T01"; gene_id "GRMZM2G518118"; gene_name "GRMZM2G518118";
chr1	Cufflinks	exon	187090112	187090422	.	.	.	transcript_id "TCONS_00013207"; gene_id "XLOC_009217"; exon_number "1"
chr1	ensembl	exon	187177001	187177142	.	+	.	transcript_id "GRMZM2G119371_T01"; gene_id "GRMZM2G119371"; gene_name "GRMZM2G119371";
chr1	ensembl	exon	187177357	187177566	.	+	.	transcript_id "GRMZM2G119371_T01"; gene_id "GRMZM2G119371"; gene_name "GRMZM2G119371";
chr1	ensembl	exon	187199758	187200031	.	-	.	transcript_id "GRMZM2G553529_T01"; gene_id "GRMZM2G553529"; gene_name "GRMZM2G553529";
chr1	ensembl	exon	187350186	187350532	.	-	.	transcript_id "GRMZM2G533984_T01"; gene_id "GRMZM2G533984"; gene_name "GRMZM2G533984";
chr1	ensembl	exon	187649672	187650116	.	-	.	transcript_id "GRMZM2G563405_T01"; gene_id "GRMZM2G563405"; gene_name "GRMZM2G563405";
chr1	ensembl	exon	187756560	187756956	.	-	.	transcript_id "GRMZM2G508534_T01"; gene_id "GRMZM2G508534"; gene_name "GRMZM2G508534";
chr1	ensembl	exon	187974171	187974480	.	-	.	transcript_id "GRMZM5G850560_T01"; gene_id "GRMZM5G850560"; gene_name "GRMZM5G850560";
chr1	ensembl	exon	188036995	188037538	.	-	.	transcript_id "GRMZM2G703846_T01"; gene_id "GRMZM2G703846"; gene_name "GRMZM2G703846";
chr1	ensembl	exon	188059257	188059671	.	-	.	transcript_id "GRMZM5G861100_T01"; gene_id "GRMZM5G861100"; gene_name "GRMZM5G861100";
chr1	ensembl	exon	188059822	188059907	.	-	.	transcript_id "GRMZM5G861100_T01"; gene_id "GRMZM5G861100"; gene_name "GRMZM5G861100";
chr1	ensembl	exon	188059986	188060044	.	-	.	transcript_id "GRMZM5G861100_T01"; gene_id "GRMZM5G861100"; gene_name "GRMZM5G861100";
chr1	ensembl	exon	188060233	188062957	.	-	.	transcript_id "GRMZM5G861100_T01"; gene_id "GRMZM5G861100"; gene_name "GRMZM5G861100";
chr1	ensembl	exon	188059262	188060044	.	-	.	transcript_id "GRMZM5G861100_T03"; gene_id "GRMZM5G861100"; gene_name "GRMZM5G861100";
chr1	ensembl	exon	188060233	188060572	.	-	.	transcript_id "GRMZM5G861100_T03"; gene_id "GRMZM5G861100"; gene_name "GRMZM5G861100";
chr1	ensembl	exon	188062731	188062957	.	-	.	transcript_id "GRMZM5G861100_T03"; gene_id "GRMZM5G861100"; gene_name "GRMZM5G861100";
chr1	Cufflinks	exon	188224800	188225672	.	.	.	transcript_id "TCONS_00013224"; gene_id "XLOC_009234"; exon_number "1"
chr1	ensembl	exon	188342737	188343169	.	-	.	transcript_id "GRMZM2G115436_T01"; gene_id "GRMZM2G115436"; gene_name "GRMZM2G115436";
chr1	ensembl	exon	188343377	188343452	.	-	.	transcript_id "GRMZM2G115436_T01"; gene_id "GRMZM2G115436"; gene_name "GRMZM2G115436";
chr1	ensembl	exon	188343817	188344114	.	-	.	transcript_id "GRMZM2G115436_T01"; gene_id "GRMZM2G115436"; gene_name "GRMZM2G115436";
chr1	Cufflinks	exon	188483179	188483589	.	.	.	transcript_id "TCONS_00013233"; gene_id "XLOC_009243"; exon_number "1"
chr1	Cufflinks	exon	188488282	188488929	.	.	.	transcript_id "TCONS_00013234"; gene_id "XLOC_009244"; exon_number "1"
chr1	ensembl	exon	188601935	188602807	.	+	.	transcript_id "GRMZM2G403664_T01"; gene_id "GRMZM2G403664"; gene_name "GRMZM2G403664";
chr1	ensembl	exon	188643331	188643666	.	+	.	transcript_id "GRMZM2G485282_T01"; gene_id "GRMZM2G485282"; gene_name "GRMZM2G485282";
chr1	Cufflinks	exon	188649267	188649622	.	.	.	transcript_id "TCONS_00013235"; gene_id "XLOC_009245"; exon_number "1"
chr1	ensembl	exon	188888170	188888432	.	-	.	transcript_id "GRMZM2G560540_T01"; gene_id "GRMZM2G560540"; gene_name "GRMZM2G560540";
chr1	ensembl	exon	189086208	189086596	.	-	.	transcript_id "GRMZM2G517314_T01"; gene_id "GRMZM2G517314"; gene_name "GRMZM2G517314";
chr1	ensembl	exon	189590998	189591597	.	-	.	transcript_id "GRMZM2G584563_T01"; gene_id "GRMZM2G584563"; gene_name "GRMZM2G584563";
chr1	ensembl	exon	190124239	190124907	.	-	.	transcript_id "GRMZM2G551165_T01"; gene_id "GRMZM2G551165"; gene_name "GRMZM2G551165";
chr1	ensembl	exon	190124938	190125106	.	-	.	transcript_id "GRMZM2G551165_T01"; gene_id "GRMZM2G551165"; gene_name "GRMZM2G551165";
chr1	Cufflinks	exon	190143043	190144457	.	.	.	transcript_id "TCONS_00013247"; gene_id "XLOC_009257"; exon_number "1"
chr1	Cufflinks	exon	190144613	190145880	.	.	.	transcript_id "TCONS_00013248"; gene_id "XLOC_009258"; exon_number "1"
chr1	ensembl	exon	190186067	190186304	.	+	.	transcript_id "GRMZM2G157339_T01"; gene_id "GRMZM2G157339"; gene_name "GRMZM2G157339";
chr1	ensembl	exon	190294858	190295299	.	-	.	transcript_id "GRMZM2G130888_T01"; gene_id "GRMZM2G130888"; gene_name "GRMZM2G130888";
chr1	Cufflinks	exon	190393982	190394597	.	.	.	transcript_id "TCONS_00013249"; gene_id "XLOC_009259"; exon_number "1"
chr1	ensembl	exon	190486298	190486339	.	-	.	transcript_id "GRMZM2G524686_T01"; gene_id "GRMZM2G524686"; gene_name "GRMZM2G524686";
chr1	ensembl	exon	190486434	190486638	.	-	.	transcript_id "GRMZM2G524686_T01"; gene_id "GRMZM2G524686"; gene_name "GRMZM2G524686";
chr1	ensembl	exon	190615006	190615161	.	-	.	transcript_id "GRMZM2G500363_T01"; gene_id "GRMZM2G500363"; gene_name "GRMZM2G500363";
chr1	ensembl	exon	190615355	190615560	.	-	.	transcript_id "GRMZM2G500363_T01"; gene_id "GRMZM2G500363"; gene_name "GRMZM2G500363";
chr1	ensembl	exon	190637736	190638106	.	-	.	transcript_id "GRMZM2G003004_T01"; gene_id "GRMZM2G003004"; gene_name "GRMZM2G003004";
chr1	ensembl	exon	190695372	190695910	.	+	.	transcript_id "GRMZM2G166355_T03"; gene_id "GRMZM2G166355"; gene_name "GRMZM2G166355";
chr1	ensembl	exon	190696951	190697218	.	+	.	transcript_id "GRMZM2G166355_T03"; gene_id "GRMZM2G166355"; gene_name "GRMZM2G166355";
chr1	ensembl	exon	190759418	190759838	.	+	.	transcript_id "GRMZM2G572066_T01"; gene_id "GRMZM2G572066"; gene_name "GRMZM2G572066";
chr1	Cufflinks	exon	191095274	191095708	.	.	.	transcript_id "TCONS_00013255"; gene_id "XLOC_009265"; exon_number "1"
chr1	Cufflinks	exon	191098537	191099142	.	.	.	transcript_id "TCONS_00013256"; gene_id "XLOC_009266"; exon_number "1"
chr1	ensembl	exon	191500373	191500955	.	+	.	transcript_id "GRMZM2G132780_T04"; gene_id "GRMZM2G132780"; gene_name "GRMZM2G132780";
chr1	ensembl	exon	191501834	191501852	.	+	.	transcript_id "GRMZM2G132780_T04"; gene_id "GRMZM2G132780"; gene_name "GRMZM2G132780";
chr1	Cufflinks	exon	191844910	191845726	.	.	.	transcript_id "TCONS_00013263"; gene_id "XLOC_009273"; exon_number "1"
chr1	ensembl	exon	191868328	191868514	.	-	.	transcript_id "GRMZM2G083969_T01"; gene_id "GRMZM2G083969"; gene_name "GRMZM2G083969";
chr1	ensembl	exon	191871775	191872515	.	-	.	transcript_id "GRMZM2G083969_T01"; gene_id "GRMZM2G083969"; gene_name "GRMZM2G083969";
chr1	ensembl	exon	192027834	192028369	.	-	.	transcript_id "GRMZM5G828999_T01"; gene_id "GRMZM5G828999"; gene_name "GRMZM5G828999";
chr1	Cufflinks	exon	192037011	192037516	.	.	.	transcript_id "TCONS_00013264"; gene_id "XLOC_009274"; exon_number "1"
chr1	Cufflinks	exon	192048307	192048716	.	.	.	transcript_id "TCONS_00013265"; gene_id "XLOC_009275"; exon_number "1"
chr1	Cufflinks	exon	192132529	192133185	.	.	.	transcript_id "TCONS_00013266"; gene_id "XLOC_009276"; exon_number "1"
chr1	Cufflinks	exon	192135012	192135592	.	-	.	transcript_id "TCONS_00008587"; gene_id "XLOC_005480"; exon_number "1"
chr1	Cufflinks	exon	192136919	192136982	.	-	.	transcript_id "TCONS_00008587"; gene_id "XLOC_005480"; exon_number "2"
chr1	ensembl	exon	192205128	192205458	.	+	.	transcript_id "GRMZM2G580555_T01"; gene_id "GRMZM2G580555"; gene_name "GRMZM2G580555";
chr1	ensembl	exon	192271510	192271897	.	+	.	transcript_id "GRMZM2G032589_T01"; gene_id "GRMZM2G032589"; gene_name "GRMZM2G032589";
chr1	ensembl	exon	192275176	192275897	.	+	.	transcript_id "GRMZM2G032597_T01"; gene_id "GRMZM2G032597"; gene_name "GRMZM2G032597";
chr1	ensembl	exon	192275176	192275812	.	+	.	transcript_id "GRMZM2G032597_T02"; gene_id "GRMZM2G032597"; gene_name "GRMZM2G032597";
chr1	ensembl	exon	192275984	192276064	.	+	.	transcript_id "GRMZM2G032597_T02"; gene_id "GRMZM2G032597"; gene_name "GRMZM2G032597";
chr1	ensembl	exon	192277813	192278038	.	+	.	transcript_id "GRMZM2G032597_T02"; gene_id "GRMZM2G032597"; gene_name "GRMZM2G032597";
chr1	Cufflinks	exon	192312898	192314204	.	.	.	transcript_id "TCONS_00013268"; gene_id "XLOC_009278"; exon_number "1"
chr1	Cufflinks	exon	192607424	192607883	.	.	.	transcript_id "TCONS_00013271"; gene_id "XLOC_009281"; exon_number "1"
chr1	Cufflinks	exon	192608171	192608711	.	.	.	transcript_id "TCONS_00013272"; gene_id "XLOC_009282"; exon_number "1"
chr1	ensembl	exon	192685621	192685863	.	+	.	transcript_id "GRMZM2G540917_T01"; gene_id "GRMZM2G540917"; gene_name "GRMZM2G540917";
chr1	ensembl	exon	192716402	192716675	.	-	.	transcript_id "GRMZM2G376509_T01"; gene_id "GRMZM2G376509"; gene_name "GRMZM2G376509";
chr1	ensembl	exon	192716761	192716826	.	-	.	transcript_id "GRMZM2G376509_T01"; gene_id "GRMZM2G376509"; gene_name "GRMZM2G376509";
chr1	ensembl	exon	192716925	192717014	.	-	.	transcript_id "GRMZM2G376509_T01"; gene_id "GRMZM2G376509"; gene_name "GRMZM2G376509";
chr1	ensembl	exon	192717092	192717281	.	-	.	transcript_id "GRMZM2G376509_T01"; gene_id "GRMZM2G376509"; gene_name "GRMZM2G376509";
chr1	ensembl	exon	192927695	192928232	.	+	.	transcript_id "GRMZM2G485221_T01"; gene_id "GRMZM2G485221"; gene_name "GRMZM2G485221";
chr1	ensembl	exon	192930041	192930424	.	-	.	transcript_id "GRMZM5G871820_T01"; gene_id "GRMZM5G871820"; gene_name "GRMZM5G871820";
chr1	ensembl	exon	193147694	193148155	.	-	.	transcript_id "GRMZM2G159316_T01"; gene_id "GRMZM2G159316"; gene_name "GRMZM2G159316";
chr1	ensembl	exon	193148235	193148273	.	-	.	transcript_id "GRMZM2G159316_T01"; gene_id "GRMZM2G159316"; gene_name "GRMZM2G159316";
chr1	ensembl	exon	193148721	193149057	.	-	.	transcript_id "GRMZM2G159316_T01"; gene_id "GRMZM2G159316"; gene_name "GRMZM2G159316";
chr1	ensembl	exon	193156253	193156564	.	+	.	transcript_id "GRMZM2G578779_T01"; gene_id "GRMZM2G578779"; gene_name "GRMZM2G578779";
chr1	ensembl	exon	193167085	193167660	.	+	.	transcript_id "GRMZM2G548786_T01"; gene_id "GRMZM2G548786"; gene_name "GRMZM2G548786";
chr1	ensembl	exon	193252007	193253475	.	-	.	transcript_id "GRMZM5G866884_T01"; gene_id "GRMZM5G866884"; gene_name "GRMZM5G866884";
chr1	ensembl	exon	193450668	193451063	.	+	.	transcript_id "GRMZM2G571367_T01"; gene_id "GRMZM2G571367"; gene_name "GRMZM2G571367";
chr1	ensembl	exon	193487631	193487876	.	-	.	transcript_id "GRMZM5G899074_T01"; gene_id "GRMZM5G899074"; gene_name "GRMZM5G899074";
chr1	Cufflinks	exon	193549938	193550161	.	.	.	transcript_id "TCONS_00013281"; gene_id "XLOC_009291"; exon_number "1"
chr1	Cufflinks	exon	193587325	193587682	.	.	.	transcript_id "TCONS_00013282"; gene_id "XLOC_009292"; exon_number "1"
chr1	Cufflinks	exon	193588031	193588394	.	.	.	transcript_id "TCONS_00013283"; gene_id "XLOC_009293"; exon_number "1"
chr1	Cufflinks	exon	193746377	193746775	.	.	.	transcript_id "TCONS_00013285"; gene_id "XLOC_009295"; exon_number "1"
chr1	Cufflinks	exon	194414847	194415434	.	.	.	transcript_id "TCONS_00013290"; gene_id "XLOC_009300"; exon_number "1"
chr1	ensembl	exon	194491211	194492930	.	-	.	transcript_id "GRMZM2G407249_T02"; gene_id "GRMZM2G407249"; gene_name "GRMZM2G407249";
chr1	ensembl	exon	194494932	194495777	.	+	.	transcript_id "GRMZM2G546518_T01"; gene_id "GRMZM2G546518"; gene_name "GRMZM2G546518";
chr1	ensembl	exon	194511982	194512343	.	-	.	transcript_id "GRMZM2G025437_T01"; gene_id "GRMZM2G025437"; gene_name "GRMZM2G025437";
chr1	Cufflinks	exon	194564242	194564503	.	.	.	transcript_id "TCONS_00013295"; gene_id "XLOC_009305"; exon_number "1"
chr1	ensembl	exon	194568758	194569251	.	+	.	transcript_id "GRMZM2G136531_T01"; gene_id "GRMZM2G136531"; gene_name "GRMZM2G136531";
chr1	ensembl	exon	194569855	194569876	.	+	.	transcript_id "GRMZM2G136531_T01"; gene_id "GRMZM2G136531"; gene_name "GRMZM2G136531";
chr1	ensembl	exon	194729005	194729876	.	+	.	transcript_id "GRMZM2G135617_T02"; gene_id "GRMZM2G135617"; gene_name "GRMZM2G135617";
chr1	ensembl	exon	194741709	194742497	.	-	.	transcript_id "GRMZM2G564154_T01"; gene_id "GRMZM2G564154"; gene_name "GRMZM2G564154";
chr1	ensembl	exon	194936902	194937179	.	-	.	transcript_id "GRMZM2G068285_T01"; gene_id "GRMZM2G068285"; gene_name "GRMZM2G068285";
chr1	Cufflinks	exon	194942276	194942615	.	.	.	transcript_id "TCONS_00013304"; gene_id "XLOC_009314"; exon_number "1"
chr1	ensembl	exon	195186821	195188540	.	-	.	transcript_id "GRMZM2G354801_T01"; gene_id "GRMZM2G354801"; gene_name "GRMZM2G354801";
chr1	Cufflinks	exon	195281190	195281704	.	.	.	transcript_id "TCONS_00013306"; gene_id "XLOC_009316"; exon_number "1"
chr1	ensembl	exon	195390391	195391109	.	+	.	transcript_id "GRMZM2G502490_T01"; gene_id "GRMZM2G502490"; gene_name "GRMZM2G502490";
chr1	Cufflinks	exon	195593229	195593586	.	.	.	transcript_id "TCONS_00013312"; gene_id "XLOC_009322"; exon_number "1"
chr1	ensembl	exon	195626810	195627648	.	-	.	transcript_id "GRMZM2G526271_T01"; gene_id "GRMZM2G526271"; gene_name "GRMZM2G526271";
chr1	Cufflinks	exon	195651774	195651976	.	.	.	transcript_id "TCONS_00013313"; gene_id "XLOC_009323"; exon_number "1"
chr1	ensembl	exon	195683736	195684288	.	+	.	transcript_id "GRMZM2G144442_T01"; gene_id "GRMZM2G144442"; gene_name "GRMZM2G144442";
chr1	ensembl	exon	195684347	195684474	.	+	.	transcript_id "GRMZM2G144442_T01"; gene_id "GRMZM2G144442"; gene_name "GRMZM2G144442";
chr1	ensembl	exon	195758411	195758778	.	+	.	transcript_id "GRMZM5G888694_T01"; gene_id "GRMZM5G888694"; gene_name "GRMZM5G888694";
chr1	ensembl	exon	195758919	195759093	.	+	.	transcript_id "GRMZM5G888694_T01"; gene_id "GRMZM5G888694"; gene_name "GRMZM5G888694";
chr1	ensembl	exon	195779478	195779821	.	-	.	transcript_id "GRMZM2G379720_T01"; gene_id "GRMZM2G379720"; gene_name "GRMZM2G379720";
chr1	ensembl	exon	196203304	196203774	.	+	.	transcript_id "GRMZM2G053027_T02"; gene_id "GRMZM2G053027"; gene_name "GRMZM2G053027";
chr1	ensembl	exon	196225109	196225339	.	-	.	transcript_id "GRMZM2G514588_T01"; gene_id "GRMZM2G514588"; gene_name "GRMZM2G514588";
chr1	ensembl	exon	196388841	196389360	.	+	.	transcript_id "GRMZM2G029625_T01"; gene_id "GRMZM2G029625"; gene_name "GRMZM2G029625";
chr1	Cufflinks	exon	196474750	196475266	.	.	.	transcript_id "TCONS_00013321"; gene_id "XLOC_009331"; exon_number "1"
chr1	ensembl	exon	196667208	196667425	.	-	.	transcript_id "GRMZM2G510190_T01"; gene_id "GRMZM2G510190"; gene_name "GRMZM2G510190";
chr1	ensembl	exon	196751501	196751937	.	-	.	transcript_id "GRMZM2G138323_T01"; gene_id "GRMZM2G138323"; gene_name "GRMZM2G138323";
chr1	Cufflinks	exon	196834666	196835240	.	.	.	transcript_id "TCONS_00013329"; gene_id "XLOC_009339"; exon_number "1"
chr1	ensembl	exon	196970920	196971076	.	+	.	transcript_id "GRMZM2G077273_T01"; gene_id "GRMZM2G077273"; gene_name "GRMZM2G077273";
chr1	ensembl	exon	197271230	197271467	.	+	.	transcript_id "GRMZM2G586743_T01"; gene_id "GRMZM2G586743"; gene_name "GRMZM2G586743";
chr1	Cufflinks	exon	197391356	197391653	.	.	.	transcript_id "TCONS_00013332"; gene_id "XLOC_009342"; exon_number "1"
chr1	Cufflinks	exon	197391980	197392394	.	.	.	transcript_id "TCONS_00013333"; gene_id "XLOC_009343"; exon_number "1"
chr1	Cufflinks	exon	197407078	197407723	.	.	.	transcript_id "TCONS_00013334"; gene_id "XLOC_009344"; exon_number "1"
chr1	Cufflinks	exon	197538647	197539620	.	.	.	transcript_id "TCONS_00013335"; gene_id "XLOC_009345"; exon_number "1"
chr1	Cufflinks	exon	197582631	197584060	.	.	.	transcript_id "TCONS_00013338"; gene_id "XLOC_009348"; exon_number "1"
chr1	ensembl	exon	197602684	197602983	.	+	.	transcript_id "GRMZM5G878102_T01"; gene_id "GRMZM5G878102"; gene_name "GRMZM5G878102";
chr1	Cufflinks	exon	197661497	197661995	.	.	.	transcript_id "TCONS_00013339"; gene_id "XLOC_009349"; exon_number "1"
chr1	Cufflinks	exon	197737036	197737221	.	+	.	transcript_id "TCONS_00003341"; gene_id "XLOC_002143"; exon_number "1"
chr1	Cufflinks	exon	197737303	197737342	.	+	.	transcript_id "TCONS_00003341"; gene_id "XLOC_002143"; exon_number "2"
chr1	Cufflinks	exon	197737736	197738087	.	.	.	transcript_id "TCONS_00013341"; gene_id "XLOC_009351"; exon_number "1"
chr1	ensembl	exon	197750480	197750710	.	+	.	transcript_id "GRMZM2G583194_T01"; gene_id "GRMZM2G583194"; gene_name "GRMZM2G583194";
chr1	ensembl	exon	198057175	198057522	.	+	.	transcript_id "GRMZM2G060207_T01"; gene_id "GRMZM2G060207"; gene_name "GRMZM2G060207";
chr1	ensembl	exon	198186455	198186854	.	+	.	transcript_id "GRMZM2G567317_T01"; gene_id "GRMZM2G567317"; gene_name "GRMZM2G567317";
chr1	Cufflinks	exon	198397035	198397816	.	.	.	transcript_id "TCONS_00013346"; gene_id "XLOC_009356"; exon_number "1"
chr1	ensembl	exon	198417334	198417598	.	-	.	transcript_id "GRMZM2G561114_T01"; gene_id "GRMZM2G561114"; gene_name "GRMZM2G561114";
chr1	ensembl	exon	198418790	198419320	.	+	.	transcript_id "GRMZM2G513398_T01"; gene_id "GRMZM2G513398"; gene_name "GRMZM2G513398";
chr1	Cufflinks	exon	198479041	198479351	.	.	.	transcript_id "TCONS_00013350"; gene_id "XLOC_009360"; exon_number "1"
chr1	ensembl	exon	198735968	198736212	.	+	.	transcript_id "GRMZM2G514002_T01"; gene_id "GRMZM2G514002"; gene_name "GRMZM2G514002";
chr1	Cufflinks	exon	198808767	198809758	.	.	.	transcript_id "TCONS_00013356"; gene_id "XLOC_009366"; exon_number "1"
chr1	Cufflinks	exon	198817684	198818234	.	.	.	transcript_id "TCONS_00013357"; gene_id "XLOC_009367"; exon_number "1"
chr1	ensembl	exon	198907787	198908096	.	-	.	transcript_id "GRMZM2G092951_T01"; gene_id "GRMZM2G092951"; gene_name "GRMZM2G092951";
chr1	ensembl	exon	199072791	199073379	.	-	.	transcript_id "GRMZM2G563066_T01"; gene_id "GRMZM2G563066"; gene_name "GRMZM2G563066";
chr1	Cufflinks	exon	199416205	199416485	.	.	.	transcript_id "TCONS_00013362"; gene_id "XLOC_009372"; exon_number "1"
chr1	Cufflinks	exon	199556545	199557087	.	.	.	transcript_id "TCONS_00013363"; gene_id "XLOC_009373"; exon_number "1"
chr1	Cufflinks	exon	199635013	199635858	.	.	.	transcript_id "TCONS_00013364"; gene_id "XLOC_009374"; exon_number "1"
chr1	ensembl	exon	199664316	199664399	.	+	.	transcript_id "GRMZM2G530860_T01"; gene_id "GRMZM2G530860"; gene_name "GRMZM2G530860";
chr1	ensembl	exon	199684088	199684531	.	+	.	transcript_id "GRMZM2G530860_T01"; gene_id "GRMZM2G530860"; gene_name "GRMZM2G530860";
chr1	Cufflinks	exon	199800053	199801096	.	.	.	transcript_id "TCONS_00013368"; gene_id "XLOC_009378"; exon_number "1"
chr1	Cufflinks	exon	199801219	199801892	.	.	.	transcript_id "TCONS_00013369"; gene_id "XLOC_009379"; exon_number "1"
chr1	Cufflinks	exon	199816131	199816692	.	.	.	transcript_id "TCONS_00013371"; gene_id "XLOC_009381"; exon_number "1"
chr1	Cufflinks	exon	199816987	199817261	.	.	.	transcript_id "TCONS_00013372"; gene_id "XLOC_009382"; exon_number "1"
[truncated: 20,885 more rows]
