# Supplementary material for: Genome-wide discovery and characterization of maize long non-coding RNAs
Source: Genome Biol. 2014 Feb 27;15(2):R40. doi: 10.1186/gb-2014-15-2-r40 (PMC4053991; doi:10.1186/gb-2014-15-2-r40)
Supplement: Additional file 3: Dataset S2 — Annotation of HC-lncRNAs in the format of GTF. [file gb-2014-15-2-r40-S3.gtf]

chr1	ensembl	exon	525775	526003	.	+	.	transcript_id "GRMZM2G500797_T01"; gene_id "GRMZM2G500797"; gene_name "GRMZM2G500797";
chr1	ensembl	exon	1000050	1000789	.	+	.	transcript_id "GRMZM2G374777_T01"; gene_id "GRMZM2G374777"; gene_name "GRMZM2G374777";
chr1	ensembl	exon	1498718	1498897	.	-	.	transcript_id "GRMZM2G065101_T01"; gene_id "GRMZM2G065101"; gene_name "GRMZM2G065101";
chr1	ensembl	exon	1857118	1857318	.	-	.	transcript_id "GRMZM2G530295_T01"; gene_id "GRMZM2G530295"; gene_name "GRMZM2G530295";
chr1	ensembl	exon	2103738	2103950	.	+	.	transcript_id "GRMZM5G855560_T01"; gene_id "GRMZM5G855560"; gene_name "GRMZM5G855560";
chr1	ensembl	exon	2104215	2104441	.	+	.	transcript_id "GRMZM5G855560_T01"; gene_id "GRMZM5G855560"; gene_name "GRMZM5G855560";
chr1	ensembl	exon	3398716	3398934	.	-	.	transcript_id "GRMZM2G566676_T01"; gene_id "GRMZM2G566676"; gene_name "GRMZM2G566676";
chr1	Cufflinks	exon	3876735	3876898	.	+	.	transcript_id "TCONS_00000113"; gene_id "XLOC_000073"; exon_number "1"
chr1	Cufflinks	exon	3877204	3877669	.	+	.	transcript_id "TCONS_00000113"; gene_id "XLOC_000073"; exon_number "2"
chr1	Cufflinks	exon	5223880	5224227	.	.	.	transcript_id "TCONS_00011061"; gene_id "XLOC_007076"; exon_number "1"
chr1	Cufflinks	exon	6192555	6192969	.	.	.	transcript_id "TCONS_00011083"; gene_id "XLOC_007098"; exon_number "1"
chr1	ensembl	exon	7046889	7047360	.	+	.	transcript_id "GRMZM2G020540_T01"; gene_id "GRMZM2G020540"; gene_name "GRMZM2G020540";
chr1	Cufflinks	exon	9355330	9356005	.	.	.	transcript_id "TCONS_00011113"; gene_id "XLOC_007128"; exon_number "1"
chr1	ensembl	exon	10534726	10534950	.	+	.	transcript_id "GRMZM2G028469_T01"; gene_id "GRMZM2G028469"; gene_name "GRMZM2G028469";
chr1	Cufflinks	exon	10537289	10537819	.	.	.	transcript_id "TCONS_00011129"; gene_id "XLOC_007144"; exon_number "1"
chr1	Cufflinks	exon	11176627	11176859	.	+	.	transcript_id "TCONS_00000342"; gene_id "XLOC_000212"; exon_number "1"
chr1	Cufflinks	exon	11176943	11177329	.	+	.	transcript_id "TCONS_00000342"; gene_id "XLOC_000212"; exon_number "2"
chr1	ensembl	exon	12566158	12566358	.	-	.	transcript_id "GRMZM2G508275_T01"; gene_id "GRMZM2G508275"; gene_name "GRMZM2G508275";
chr1	Cufflinks	exon	14164637	14165118	.	.	.	transcript_id "TCONS_00011183"; gene_id "XLOC_007198"; exon_number "1"
chr1	ensembl	exon	14376223	14376442	.	+	.	transcript_id "GRMZM2G119681_T01"; gene_id "GRMZM2G119681"; gene_name "GRMZM2G119681";
chr1	ensembl	exon	14405613	14405843	.	+	.	transcript_id "GRMZM2G549808_T01"; gene_id "GRMZM2G549808"; gene_name "GRMZM2G549808";
chr1	Cufflinks	exon	16062630	16063014	.	+	.	transcript_id "TCONS_00000499"; gene_id "XLOC_000303"; exon_number "1"
chr1	Cufflinks	exon	16063145	16063690	.	+	.	transcript_id "TCONS_00000499"; gene_id "XLOC_000303"; exon_number "2"
chr1	ensembl	exon	16486215	16486609	.	+	.	transcript_id "GRMZM2G587248_T01"; gene_id "GRMZM2G587248"; gene_name "GRMZM2G587248";
chr1	Cufflinks	exon	17178547	17179349	.	.	.	transcript_id "TCONS_00011245"; gene_id "XLOC_007258"; exon_number "1"
chr1	ensembl	exon	17501445	17501743	.	+	.	transcript_id "GRMZM2G491559_T01"; gene_id "GRMZM2G491559"; gene_name "GRMZM2G491559";
chr1	Cufflinks	exon	20677283	20677915	.	.	.	transcript_id "TCONS_00011284"; gene_id "XLOC_007297"; exon_number "1"
chr1	ensembl	exon	20699345	20699618	.	-	.	transcript_id "GRMZM2G492305_T01"; gene_id "GRMZM2G492305"; gene_name "GRMZM2G492305";
chr1	ensembl	exon	21696271	21696512	.	-	.	transcript_id "GRMZM2G114227_T01"; gene_id "GRMZM2G114227"; gene_name "GRMZM2G114227";
chr1	Cufflinks	exon	21697691	21698221	.	.	.	transcript_id "TCONS_00011292"; gene_id "XLOC_007305"; exon_number "1"
chr1	ensembl	exon	22012366	22012424	.	+	.	transcript_id "GRMZM2G587194_T01"; gene_id "GRMZM2G587194"; gene_name "GRMZM2G587194";
chr1	ensembl	exon	22012758	22013087	.	+	.	transcript_id "GRMZM2G587194_T01"; gene_id "GRMZM2G587194"; gene_name "GRMZM2G587194";
chr1	Cufflinks	exon	22492802	22493314	.	.	.	transcript_id "TCONS_00011304"; gene_id "XLOC_007317"; exon_number "1"
chr1	Cufflinks	exon	23228313	23228434	.	+	.	transcript_id "TCONS_00000702"; gene_id "XLOC_000424"; exon_number "1"
chr1	Cufflinks	exon	23229799	23230344	.	+	.	transcript_id "TCONS_00000702"; gene_id "XLOC_000424"; exon_number "2"
chr1	Cufflinks	exon	23487591	23487903	.	.	.	transcript_id "TCONS_00011317"; gene_id "XLOC_007330"; exon_number "1"
chr1	ensembl	exon	23579241	23579451	.	+	.	transcript_id "GRMZM2G585394_T01"; gene_id "GRMZM2G585394"; gene_name "GRMZM2G585394";
chr1	Cufflinks	exon	24053736	24054297	.	-	.	transcript_id "TCONS_00006338"; gene_id "XLOC_004060"; exon_number "1"
chr1	Cufflinks	exon	24054439	24055097	.	-	.	transcript_id "TCONS_00006338"; gene_id "XLOC_004060"; exon_number "2"
chr1	Cufflinks	exon	24053736	24055097	.	-	.	transcript_id "TCONS_00006337"; gene_id "XLOC_004060"; exon_number "1"
chr1	Cufflinks	exon	24138953	24139317	.	.	.	transcript_id "TCONS_00011325"; gene_id "XLOC_007338"; exon_number "1"
chr1	Cufflinks	exon	27849026	27849446	.	.	.	transcript_id "TCONS_00011371"; gene_id "XLOC_007384"; exon_number "1"
chr1	Cufflinks	exon	28686860	28687545	.	.	.	transcript_id "TCONS_00011383"; gene_id "XLOC_007396"; exon_number "1"
chr1	Cufflinks	exon	29231373	29231919	.	.	.	transcript_id "TCONS_00011391"; gene_id "XLOC_007404"; exon_number "1"
chr1	Cufflinks	exon	29692786	29693402	.	.	.	transcript_id "TCONS_00011398"; gene_id "XLOC_007411"; exon_number "1"
chr1	Cufflinks	exon	30281924	30282244	.	-	.	transcript_id "TCONS_00006439"; gene_id "XLOC_004129"; exon_number "1"
chr1	Cufflinks	exon	30282354	30282400	.	-	.	transcript_id "TCONS_00006439"; gene_id "XLOC_004129"; exon_number "2"
chr1	Cufflinks	exon	30282495	30282559	.	-	.	transcript_id "TCONS_00006439"; gene_id "XLOC_004129"; exon_number "3"
chr1	Cufflinks	exon	30813153	30813488	.	.	.	transcript_id "TCONS_00011416"; gene_id "XLOC_007429"; exon_number "1"
chr1	Cufflinks	exon	33159373	33160542	.	+	.	transcript_id "TCONS_00000933"; gene_id "XLOC_000567"; exon_number "1"
chr1	Cufflinks	exon	33159631	33159737	.	+	.	transcript_id "TCONS_00000934"; gene_id "XLOC_000567"; exon_number "1"
chr1	Cufflinks	exon	33159847	33160067	.	+	.	transcript_id "TCONS_00000934"; gene_id "XLOC_000567"; exon_number "2"
chr1	Cufflinks	exon	33288041	33289546	.	.	.	transcript_id "TCONS_00011448"; gene_id "XLOC_007461"; exon_number "1"
chr1	Cufflinks	exon	33967515	33967927	.	.	.	transcript_id "TCONS_00011457"; gene_id "XLOC_007470"; exon_number "1"
chr1	Cufflinks	exon	34811102	34811404	.	.	.	transcript_id "TCONS_00011471"; gene_id "XLOC_007484"; exon_number "1"
chr1	Cufflinks	exon	35758953	35759488	.	.	.	transcript_id "TCONS_00011477"; gene_id "XLOC_007490"; exon_number "1"
chr1	Cufflinks	exon	40092969	40093660	.	.	.	transcript_id "TCONS_00011530"; gene_id "XLOC_007543"; exon_number "1"
chr1	Cufflinks	exon	40093820	40094401	.	+	.	transcript_id "TCONS_00001065"; gene_id "XLOC_000663"; exon_number "1"
chr1	Cufflinks	exon	40094479	40094599	.	+	.	transcript_id "TCONS_00001065"; gene_id "XLOC_000663"; exon_number "2"
chr1	Cufflinks	exon	40244094	40244480	.	.	.	transcript_id "TCONS_00011532"; gene_id "XLOC_007545"; exon_number "1"
chr1	Cufflinks	exon	40754865	40755711	.	+	.	transcript_id "TCONS_00001085"; gene_id "XLOC_000674"; exon_number "1"
chr1	Cufflinks	exon	45426971	45427367	.	+	.	transcript_id "TCONS_00001192"; gene_id "XLOC_000737"; exon_number "1"
chr1	Cufflinks	exon	45435834	45436053	.	+	.	transcript_id "TCONS_00001192"; gene_id "XLOC_000737"; exon_number "2"
chr1	Cufflinks	exon	49265432	49265694	.	.	.	transcript_id "TCONS_00011627"; gene_id "XLOC_007640"; exon_number "1"
chr1	ensembl	exon	51366857	51367081	.	+	.	transcript_id "GRMZM2G071020_T01"; gene_id "GRMZM2G071020"; gene_name "GRMZM2G071020";
chr1	Cufflinks	exon	51789998	51790776	.	-	.	transcript_id "TCONS_00006871"; gene_id "XLOC_004385"; exon_number "1"
chr1	Cufflinks	exon	52086158	52086851	.	-	.	transcript_id "TCONS_00006875"; gene_id "XLOC_004387"; exon_number "1"
chr1	Cufflinks	exon	52086160	52086319	.	-	.	transcript_id "TCONS_00006877"; gene_id "XLOC_004387"; exon_number "1"
chr1	Cufflinks	exon	52086412	52086484	.	-	.	transcript_id "TCONS_00006877"; gene_id "XLOC_004387"; exon_number "2"
chr1	Cufflinks	exon	52086715	52086851	.	-	.	transcript_id "TCONS_00006877"; gene_id "XLOC_004387"; exon_number "3"
chr1	Cufflinks	exon	52161860	52162297	.	.	.	transcript_id "TCONS_00011659"; gene_id "XLOC_007672"; exon_number "1"
chr1	Cufflinks	exon	53258713	53259118	.	.	.	transcript_id "TCONS_00011668"; gene_id "XLOC_007681"; exon_number "1"
chr1	Cufflinks	exon	53663465	53664102	.	.	.	transcript_id "TCONS_00011671"; gene_id "XLOC_007684"; exon_number "1"
chr1	Cufflinks	exon	55077306	55078445	.	.	.	transcript_id "TCONS_00011685"; gene_id "XLOC_007698"; exon_number "1"
chr1	Cufflinks	exon	55468309	55469145	.	+	.	transcript_id "TCONS_00001388"; gene_id "XLOC_000866"; exon_number "1"
chr1	Cufflinks	exon	55470081	55470086	.	+	.	transcript_id "TCONS_00001388"; gene_id "XLOC_000866"; exon_number "2"
chr1	Cufflinks	exon	55468309	55468466	.	-	.	transcript_id "TCONS_00006949"; gene_id "XLOC_004433"; exon_number "1"
chr1	Cufflinks	exon	55468981	55469229	.	-	.	transcript_id "TCONS_00006949"; gene_id "XLOC_004433"; exon_number "2"
chr1	Cufflinks	exon	57939857	57940319	.	-	.	transcript_id "TCONS_00006983"; gene_id "XLOC_004454"; exon_number "1"
chr1	Cufflinks	exon	58503358	58504033	.	.	.	transcript_id "TCONS_00011715"; gene_id "XLOC_007728"; exon_number "1"
chr1	Cufflinks	exon	60649435	60649679	.	.	.	transcript_id "TCONS_00011748"; gene_id "XLOC_007761"; exon_number "1"
chr1	Cufflinks	exon	60773200	60773836	.	.	.	transcript_id "TCONS_00011750"; gene_id "XLOC_007763"; exon_number "1"
chr1	Cufflinks	exon	61633458	61634225	.	.	.	transcript_id "TCONS_00011758"; gene_id "XLOC_007771"; exon_number "1"
chr1	Cufflinks	exon	62021799	62022378	.	.	.	transcript_id "TCONS_00011761"; gene_id "XLOC_007774"; exon_number "1"
chr1	ensembl	exon	63444818	63445078	.	+	.	transcript_id "GRMZM2G703595_T01"; gene_id "GRMZM2G703595"; gene_name "GRMZM2G703595";
chr1	ensembl	exon	63540494	63540968	.	-	.	transcript_id "GRMZM2G703598_T01"; gene_id "GRMZM2G703598"; gene_name "GRMZM2G703598";
chr1	ensembl	exon	63541086	63541164	.	-	.	transcript_id "GRMZM2G703598_T01"; gene_id "GRMZM2G703598"; gene_name "GRMZM2G703598";
chr1	ensembl	exon	63541262	63541381	.	-	.	transcript_id "GRMZM2G703598_T01"; gene_id "GRMZM2G703598"; gene_name "GRMZM2G703598";
chr1	Cufflinks	exon	63541458	63541772	.	.	.	transcript_id "TCONS_00011781"; gene_id "XLOC_007794"; exon_number "1"
chr1	ensembl	exon	63608502	63608733	.	+	.	transcript_id "GRMZM2G505545_T01"; gene_id "GRMZM2G505545"; gene_name "GRMZM2G505545";
chr1	Cufflinks	exon	64973035	64973441	.	.	.	transcript_id "TCONS_00011809"; gene_id "XLOC_007822"; exon_number "1"
chr1	ensembl	exon	65354403	65354594	.	+	.	transcript_id "GRMZM2G056936_T01"; gene_id "GRMZM2G056936"; gene_name "GRMZM2G056936";
chr1	Cufflinks	exon	67984488	67984921	.	.	.	transcript_id "TCONS_00011830"; gene_id "XLOC_007843"; exon_number "1"
chr1	ensembl	exon	70978693	70978892	.	+	.	transcript_id "GRMZM2G057310_T01"; gene_id "GRMZM2G057310"; gene_name "GRMZM2G057310";
chr1	Cufflinks	exon	75067463	75067712	.	+	.	transcript_id "TCONS_00001755"; gene_id "XLOC_001101"; exon_number "1"
chr1	Cufflinks	exon	75575315	75575875	.	-	.	transcript_id "TCONS_00007276"; gene_id "XLOC_004636"; exon_number "1"
chr1	Cufflinks	exon	77134932	77135379	.	.	.	transcript_id "TCONS_00011940"; gene_id "XLOC_007953"; exon_number "1"
chr1	Cufflinks	exon	78686506	78686528	.	-	.	transcript_id "TCONS_00007320"; gene_id "XLOC_004670"; exon_number "1"
chr1	Cufflinks	exon	78687593	78687935	.	-	.	transcript_id "TCONS_00007320"; gene_id "XLOC_004670"; exon_number "2"
chr1	ensembl	exon	79660898	79661368	.	+	.	transcript_id "GRMZM2G031487_T01"; gene_id "GRMZM2G031487"; gene_name "GRMZM2G031487";
chr1	Cufflinks	exon	82162416	82162824	.	.	.	transcript_id "TCONS_00011982"; gene_id "XLOC_007995"; exon_number "1"
chr1	Cufflinks	exon	83566387	83566783	.	-	.	transcript_id "TCONS_00007416"; gene_id "XLOC_004730"; exon_number "1"
chr1	Cufflinks	exon	83566857	83566950	.	-	.	transcript_id "TCONS_00007416"; gene_id "XLOC_004730"; exon_number "2"
chr1	ensembl	exon	88016571	88016832	.	+	.	transcript_id "GRMZM2G147562_T01"; gene_id "GRMZM2G147562"; gene_name "GRMZM2G147562";
chr1	Cufflinks	exon	88158960	88159417	.	.	.	transcript_id "TCONS_00012055"; gene_id "XLOC_008068"; exon_number "1"
chr1	Cufflinks	exon	88218419	88219254	.	.	.	transcript_id "TCONS_00012059"; gene_id "XLOC_008072"; exon_number "1"
chr1	ensembl	exon	89383214	89383427	.	-	.	transcript_id "GRMZM2G142440_T01"; gene_id "GRMZM2G142440"; gene_name "GRMZM2G142440";
chr1	Cufflinks	exon	92349921	92350579	.	.	.	transcript_id "TCONS_00012087"; gene_id "XLOC_008100"; exon_number "1"
chr1	Cufflinks	exon	93726163	93726172	.	-	.	transcript_id "TCONS_00007549"; gene_id "XLOC_004812"; exon_number "1"
chr1	Cufflinks	exon	93727515	93727765	.	-	.	transcript_id "TCONS_00007549"; gene_id "XLOC_004812"; exon_number "2"
chr1	ensembl	exon	94304843	94305116	.	-	.	transcript_id "GRMZM2G567054_T01"; gene_id "GRMZM2G567054"; gene_name "GRMZM2G567054";
chr1	ensembl	exon	94306063	94306199	.	-	.	transcript_id "GRMZM2G567054_T01"; gene_id "GRMZM2G567054"; gene_name "GRMZM2G567054";
chr1	Cufflinks	exon	94449406	94450105	.	.	.	transcript_id "TCONS_00012117"; gene_id "XLOC_008130"; exon_number "1"
chr1	ensembl	exon	95241031	95241331	.	+	.	transcript_id "GRMZM2G054500_T01"; gene_id "GRMZM2G054500"; gene_name "GRMZM2G054500";
chr1	ensembl	exon	95241031	95241331	.	-	.	transcript_id "GRMZM5G808274_T01"; gene_id "GRMZM5G808274"; gene_name "GRMZM5G808274";
chr1	Cufflinks	exon	96263024	96264019	.	.	.	transcript_id "TCONS_00012136"; gene_id "XLOC_008149"; exon_number "1"
chr1	Cufflinks	exon	96947186	96947255	.	+	.	transcript_id "TCONS_00002088"; gene_id "XLOC_001332"; exon_number "1"
chr1	Cufflinks	exon	96947354	96947536	.	+	.	transcript_id "TCONS_00002088"; gene_id "XLOC_001332"; exon_number "2"
chr1	ensembl	exon	97667935	97668364	.	-	.	transcript_id "GRMZM2G034383_T02"; gene_id "GRMZM2G034383"; gene_name "GRMZM2G034383";
chr1	ensembl	exon	99826946	99827233	.	+	.	transcript_id "GRMZM2G001576_T01"; gene_id "GRMZM2G001576"; gene_name "GRMZM2G001576";
chr1	Cufflinks	exon	102171479	102171789	.	.	.	transcript_id "TCONS_00012181"; gene_id "XLOC_008194"; exon_number "1"
chr1	Cufflinks	exon	103913903	103914542	.	.	.	transcript_id "TCONS_00012200"; gene_id "XLOC_008213"; exon_number "1"
chr1	Cufflinks	exon	106045395	106046021	.	.	.	transcript_id "TCONS_00012215"; gene_id "XLOC_008228"; exon_number "1"
chr1	Cufflinks	exon	110183119	110183409	.	.	.	transcript_id "TCONS_00012256"; gene_id "XLOC_008269"; exon_number "1"
chr1	ensembl	exon	112268175	112268450	.	+	.	transcript_id "GRMZM2G163232_T01"; gene_id "GRMZM2G163232"; gene_name "GRMZM2G163232";
chr1	ensembl	exon	115121737	115121964	.	+	.	transcript_id "GRMZM2G489370_T01"; gene_id "GRMZM2G489370"; gene_name "GRMZM2G489370";
chr1	Cufflinks	exon	115203648	115203858	.	.	.	transcript_id "TCONS_00012307"; gene_id "XLOC_008320"; exon_number "1"
chr1	Cufflinks	exon	115963210	115963714	.	.	.	transcript_id "TCONS_00012321"; gene_id "XLOC_008334"; exon_number "1"
chr1	Cufflinks	exon	116955599	116955618	.	-	.	transcript_id "TCONS_00007752"; gene_id "XLOC_004950"; exon_number "1"
chr1	Cufflinks	exon	116956200	116956683	.	-	.	transcript_id "TCONS_00007752"; gene_id "XLOC_004950"; exon_number "2"
chr1	Cufflinks	exon	117952153	117952404	.	.	.	transcript_id "TCONS_00012344"; gene_id "XLOC_008357"; exon_number "1"
chr1	Cufflinks	exon	117956768	117957024	.	.	.	transcript_id "TCONS_00012348"; gene_id "XLOC_008361"; exon_number "1"
chr1	Cufflinks	exon	118141289	118141489	.	.	.	transcript_id "TCONS_00012354"; gene_id "XLOC_008367"; exon_number "1"
chr1	Cufflinks	exon	119142198	119142673	.	.	.	transcript_id "TCONS_00012378"; gene_id "XLOC_008391"; exon_number "1"
chr1	Cufflinks	exon	119501938	119502164	.	+	.	transcript_id "TCONS_00002341"; gene_id "XLOC_001503"; exon_number "1"
chr1	Cufflinks	exon	119503076	119503085	.	+	.	transcript_id "TCONS_00002341"; gene_id "XLOC_001503"; exon_number "2"
chr1	Cufflinks	exon	123617173	123617489	.	.	.	transcript_id "TCONS_00012418"; gene_id "XLOC_008431"; exon_number "1"
chr1	Cufflinks	exon	123693064	123693264	.	.	.	transcript_id "TCONS_00012419"; gene_id "XLOC_008432"; exon_number "1"
chr1	Cufflinks	exon	130761079	130761956	.	.	.	transcript_id "TCONS_00012489"; gene_id "XLOC_008502"; exon_number "1"
chr1	Cufflinks	exon	132147096	132147369	.	.	.	transcript_id "TCONS_00012498"; gene_id "XLOC_008511"; exon_number "1"
chr1	Cufflinks	exon	133109896	133110239	.	+	.	transcript_id "TCONS_00002440"; gene_id "XLOC_001574"; exon_number "1"
chr1	Cufflinks	exon	133111472	133111491	.	+	.	transcript_id "TCONS_00002440"; gene_id "XLOC_001574"; exon_number "2"
chr1	Cufflinks	exon	133737058	133737265	.	.	.	transcript_id "TCONS_00012504"; gene_id "XLOC_008517"; exon_number "1"
chr1	Cufflinks	exon	137244882	137245225	.	-	.	transcript_id "TCONS_00007873"; gene_id "XLOC_005035"; exon_number "1"
chr1	Cufflinks	exon	137247101	137247320	.	-	.	transcript_id "TCONS_00007873"; gene_id "XLOC_005035"; exon_number "2"
chr1	Cufflinks	exon	137247090	137247320	.	-	.	transcript_id "TCONS_00007874"; gene_id "XLOC_005035"; exon_number "1"
chr1	ensembl	exon	137485555	137486110	.	-	.	transcript_id "GRMZM2G113709_T01"; gene_id "GRMZM2G113709"; gene_name "GRMZM2G113709";
chr1	Cufflinks	exon	138270062	138270299	.	.	.	transcript_id "TCONS_00012542"; gene_id "XLOC_008555"; exon_number "1"
chr1	Cufflinks	exon	141262736	141263515	.	.	.	transcript_id "TCONS_00012571"; gene_id "XLOC_008584"; exon_number "1"
chr1	Cufflinks	exon	143952980	143953509	.	.	.	transcript_id "TCONS_00012607"; gene_id "XLOC_008620"; exon_number "1"
chr1	Cufflinks	exon	144076066	144076302	.	.	.	transcript_id "TCONS_00012610"; gene_id "XLOC_008623"; exon_number "1"
chr1	Cufflinks	exon	144745201	144745218	.	-	.	transcript_id "TCONS_00007931"; gene_id "XLOC_005068"; exon_number "1"
chr1	Cufflinks	exon	144746195	144746504	.	-	.	transcript_id "TCONS_00007931"; gene_id "XLOC_005068"; exon_number "2"
chr1	Cufflinks	exon	146696040	146696699	.	.	.	transcript_id "TCONS_00012645"; gene_id "XLOC_008658"; exon_number "1"
chr1	Cufflinks	exon	148862094	148863751	.	.	.	transcript_id "TCONS_00012681"; gene_id "XLOC_008692"; exon_number "1"
chr1	Cufflinks	exon	148913769	148914225	.	-	.	transcript_id "TCONS_00007972"; gene_id "XLOC_005094"; exon_number "1"
chr1	Cufflinks	exon	149595762	149596632	.	-	.	transcript_id "TCONS_00007977"; gene_id "XLOC_005097"; exon_number "1"
chr1	ensembl	exon	150187879	150188242	.	+	.	transcript_id "GRMZM5G857308_T01"; gene_id "GRMZM5G857308"; gene_name "GRMZM5G857308";
chr1	Cufflinks	exon	150938067	150938878	.	+	.	transcript_id "TCONS_00002567"; gene_id "XLOC_001664"; exon_number "1"
chr1	Cufflinks	exon	151466399	151467111	.	.	.	transcript_id "TCONS_00012705"; gene_id "XLOC_008716"; exon_number "1"
chr1	Cufflinks	exon	152172747	152173457	.	.	.	transcript_id "TCONS_00012710"; gene_id "XLOC_008721"; exon_number "1"
chr1	Cufflinks	exon	152290584	152291324	.	.	.	transcript_id "TCONS_00012713"; gene_id "XLOC_008724"; exon_number "1"
chr1	Cufflinks	exon	153200462	153200902	.	.	.	transcript_id "TCONS_00012719"; gene_id "XLOC_008730"; exon_number "1"
chr1	Cufflinks	exon	154759952	154759987	.	-	.	transcript_id "TCONS_00008030"; gene_id "XLOC_005131"; exon_number "1"
chr1	Cufflinks	exon	154763865	154764177	.	-	.	transcript_id "TCONS_00008030"; gene_id "XLOC_005131"; exon_number "2"
chr1	Cufflinks	exon	156002638	156003459	.	.	.	transcript_id "TCONS_00012753"; gene_id "XLOC_008764"; exon_number "1"
chr1	ensembl	exon	156908344	156908567	.	-	.	transcript_id "GRMZM2G071152_T01"; gene_id "GRMZM2G071152"; gene_name "GRMZM2G071152";
chr1	Cufflinks	exon	158263587	158264597	.	.	.	transcript_id "TCONS_00012774"; gene_id "XLOC_008785"; exon_number "1"
chr1	ensembl	exon	158613753	158613974	.	-	.	transcript_id "GRMZM5G861650_T01"; gene_id "GRMZM5G861650"; gene_name "GRMZM5G861650";
chr1	Cufflinks	exon	159383979	159384296	.	+	.	transcript_id "TCONS_00002643"; gene_id "XLOC_001722"; exon_number "1"
chr1	Cufflinks	exon	161497847	161498383	.	.	.	transcript_id "TCONS_00012815"; gene_id "XLOC_008825"; exon_number "1"
chr1	Cufflinks	exon	163307443	163307751	.	.	.	transcript_id "TCONS_00012846"; gene_id "XLOC_008856"; exon_number "1"
chr1	Cufflinks	exon	164410215	164410525	.	.	.	transcript_id "TCONS_00012864"; gene_id "XLOC_008874"; exon_number "1"
chr1	Cufflinks	exon	165568494	165569133	.	.	.	transcript_id "TCONS_00012874"; gene_id "XLOC_008884"; exon_number "1"
chr1	ensembl	exon	166152198	166152502	.	-	.	transcript_id "GRMZM2G570017_T01"; gene_id "GRMZM2G570017"; gene_name "GRMZM2G570017";
chr1	Cufflinks	exon	166465966	166466636	.	.	.	transcript_id "TCONS_00012907"; gene_id "XLOC_008917"; exon_number "1"
chr1	Cufflinks	exon	170506516	170507128	.	-	.	transcript_id "TCONS_00008208"; gene_id "XLOC_005250"; exon_number "1"
chr1	Cufflinks	exon	170507210	170507229	.	-	.	transcript_id "TCONS_00008208"; gene_id "XLOC_005250"; exon_number "2"
chr1	ensembl	exon	170545982	170546224	.	-	.	transcript_id "GRMZM2G080006_T01"; gene_id "GRMZM2G080006"; gene_name "GRMZM2G080006";
chr1	ensembl	exon	170545982	170546224	.	+	.	transcript_id "GRMZM5G863336_T01"; gene_id "GRMZM5G863336"; gene_name "GRMZM5G863336";
chr1	Cufflinks	exon	172505373	172506042	.	.	.	transcript_id "TCONS_00013021"; gene_id "XLOC_009031"; exon_number "1"
chr1	ensembl	exon	173094114	173094319	.	-	.	transcript_id "GRMZM2G159422_T01"; gene_id "GRMZM2G159422"; gene_name "GRMZM2G159422";
chr1	Cufflinks	exon	178248011	178248337	.	.	.	transcript_id "TCONS_00013091"; gene_id "XLOC_009101"; exon_number "1"
chr1	ensembl	exon	179720213	179720328	.	+	.	transcript_id "GRMZM2G059064_T02"; gene_id "GRMZM2G059064"; gene_name "GRMZM2G059064";
chr1	ensembl	exon	179720553	179720597	.	+	.	transcript_id "GRMZM2G059064_T02"; gene_id "GRMZM2G059064"; gene_name "GRMZM2G059064";
chr1	ensembl	exon	179720739	179720868	.	+	.	transcript_id "GRMZM2G059064_T02"; gene_id "GRMZM2G059064"; gene_name "GRMZM2G059064";
chr1	Cufflinks	exon	180964635	180964944	.	+	.	transcript_id "TCONS_00002976"; gene_id "XLOC_001923"; exon_number "1"
chr1	Cufflinks	exon	180965785	180965939	.	+	.	transcript_id "TCONS_00002976"; gene_id "XLOC_001923"; exon_number "2"
chr1	Cufflinks	exon	182364080	182364567	.	.	.	transcript_id "TCONS_00013157"; gene_id "XLOC_009167"; exon_number "1"
chr1	ensembl	exon	183274368	183274775	.	+	.	transcript_id "GRMZM2G562000_T01"; gene_id "GRMZM2G562000"; gene_name "GRMZM2G562000";
chr1	ensembl	exon	183275538	183275614	.	+	.	transcript_id "GRMZM2G562000_T01"; gene_id "GRMZM2G562000"; gene_name "GRMZM2G562000";
chr1	Cufflinks	exon	184779440	184780031	.	.	.	transcript_id "TCONS_00013183"; gene_id "XLOC_009193"; exon_number "1"
chr1	Cufflinks	exon	186543334	186543736	.	.	.	transcript_id "TCONS_00013201"; gene_id "XLOC_009211"; exon_number "1"
chr1	Cufflinks	exon	188018323	188018571	.	.	.	transcript_id "TCONS_00013216"; gene_id "XLOC_009226"; exon_number "1"
chr1	Cufflinks	exon	188418088	188418741	.	.	.	transcript_id "TCONS_00013232"; gene_id "XLOC_009242"; exon_number "1"
chr1	ensembl	exon	192027833	192028369	.	+	.	transcript_id "GRMZM2G703853_T01"; gene_id "GRMZM2G703853"; gene_name "GRMZM2G703853";
chr1	Cufflinks	exon	197582273	197582561	.	.	.	transcript_id "TCONS_00013337"; gene_id "XLOC_009347"; exon_number "1"
chr1	Cufflinks	exon	198779401	198779927	.	.	.	transcript_id "TCONS_00013355"; gene_id "XLOC_009365"; exon_number "1"
chr1	ensembl	exon	200859100	200859489	.	-	.	transcript_id "GRMZM2G510644_T01"; gene_id "GRMZM2G510644"; gene_name "GRMZM2G510644";
chr1	Cufflinks	exon	201098353	201098590	.	.	.	transcript_id "TCONS_00013394"; gene_id "XLOC_009404"; exon_number "1"
chr1	Cufflinks	exon	201729059	201729358	.	.	.	transcript_id "TCONS_00013403"; gene_id "XLOC_009413"; exon_number "1"
chr1	Cufflinks	exon	203461439	203461945	.	+	.	transcript_id "TCONS_00003469"; gene_id "XLOC_002225"; exon_number "1"
chr1	Cufflinks	exon	203461439	203461895	.	+	.	transcript_id "TCONS_00003471"; gene_id "XLOC_002225"; exon_number "1"
chr1	Cufflinks	exon	203462809	203462837	.	+	.	transcript_id "TCONS_00003471"; gene_id "XLOC_002225"; exon_number "2"
chr1	Cufflinks	exon	203461439	203461895	.	+	.	transcript_id "TCONS_00003470"; gene_id "XLOC_002225"; exon_number "1"
chr1	Cufflinks	exon	203462812	203462837	.	+	.	transcript_id "TCONS_00003470"; gene_id "XLOC_002225"; exon_number "2"
chr1	Cufflinks	exon	206437012	206437398	.	.	.	transcript_id "TCONS_00013475"; gene_id "XLOC_009485"; exon_number "1"
chr1	Cufflinks	exon	208382994	208383497	.	.	.	transcript_id "TCONS_00013499"; gene_id "XLOC_009509"; exon_number "1"
chr1	Cufflinks	exon	208904660	208905004	.	.	.	transcript_id "TCONS_00013506"; gene_id "XLOC_009516"; exon_number "1"
chr1	Cufflinks	exon	209122591	209122789	.	+	.	transcript_id "TCONS_00003591"; gene_id "XLOC_002298"; exon_number "1"
chr1	Cufflinks	exon	209122921	209123443	.	+	.	transcript_id "TCONS_00003591"; gene_id "XLOC_002298"; exon_number "2"
chr1	Cufflinks	exon	209557850	209557915	.	+	.	transcript_id "TCONS_00003600"; gene_id "XLOC_002304"; exon_number "1"
chr1	Cufflinks	exon	209558003	209558186	.	+	.	transcript_id "TCONS_00003600"; gene_id "XLOC_002304"; exon_number "2"
chr1	ensembl	exon	210040751	210041044	.	-	.	transcript_id "GRMZM2G576564_T01"; gene_id "GRMZM2G576564"; gene_name "GRMZM2G576564";
chr1	ensembl	exon	210041095	210041233	.	-	.	transcript_id "GRMZM2G576564_T01"; gene_id "GRMZM2G576564"; gene_name "GRMZM2G576564";
chr1	Cufflinks	exon	211374050	211374989	.	.	.	transcript_id "TCONS_00013545"; gene_id "XLOC_009555"; exon_number "1"
chr1	Cufflinks	exon	212521080	212521091	.	-	.	transcript_id "TCONS_00008985"; gene_id "XLOC_005730"; exon_number "1"
chr1	Cufflinks	exon	212522133	212522337	.	-	.	transcript_id "TCONS_00008985"; gene_id "XLOC_005730"; exon_number "2"
chr1	Cufflinks	exon	212521602	212522337	.	-	.	transcript_id "TCONS_00008986"; gene_id "XLOC_005730"; exon_number "1"
chr1	Cufflinks	exon	212751318	212751710	.	+	.	transcript_id "TCONS_00003665"; gene_id "XLOC_002347"; exon_number "1"
chr1	Cufflinks	exon	212752896	212752907	.	+	.	transcript_id "TCONS_00003665"; gene_id "XLOC_002347"; exon_number "2"
chr1	Cufflinks	exon	212756662	212757341	.	+	.	transcript_id "TCONS_00003667"; gene_id "XLOC_002348"; exon_number "1"
chr1	Cufflinks	exon	212756662	212757062	.	+	.	transcript_id "TCONS_00003668"; gene_id "XLOC_002348"; exon_number "1"
chr1	Cufflinks	exon	212758250	212758269	.	+	.	transcript_id "TCONS_00003668"; gene_id "XLOC_002348"; exon_number "2"
chr1	Cufflinks	exon	216636113	216636590	.	.	.	transcript_id "TCONS_00013630"; gene_id "XLOC_009640"; exon_number "1"
chr1	Cufflinks	exon	219646142	219646932	.	.	.	transcript_id "TCONS_00013690"; gene_id "XLOC_009700"; exon_number "1"
chr1	Cufflinks	exon	220205153	220205357	.	.	.	transcript_id "TCONS_00013706"; gene_id "XLOC_009716"; exon_number "1"
chr1	Cufflinks	exon	220975089	220975723	.	+	.	transcript_id "TCONS_00003823"; gene_id "XLOC_002447"; exon_number "1"
chr1	Cufflinks	exon	220977104	220977132	.	+	.	transcript_id "TCONS_00003823"; gene_id "XLOC_002447"; exon_number "2"
chr1	Cufflinks	exon	223674115	223674584	.	.	.	transcript_id "TCONS_00013742"; gene_id "XLOC_009752"; exon_number "1"
chr1	Cufflinks	exon	223894991	223895272	.	.	.	transcript_id "TCONS_00013745"; gene_id "XLOC_009755"; exon_number "1"
chr1	Cufflinks	exon	226931430	226932401	.	.	.	transcript_id "TCONS_00013789"; gene_id "XLOC_009799"; exon_number "1"
chr1	Cufflinks	exon	226932471	226932913	.	+	.	transcript_id "TCONS_00003961"; gene_id "XLOC_002535"; exon_number "1"
chr1	Cufflinks	exon	226932471	226932716	.	+	.	transcript_id "TCONS_00003962"; gene_id "XLOC_002535"; exon_number "1"
chr1	Cufflinks	exon	226934227	226934871	.	+	.	transcript_id "TCONS_00003962"; gene_id "XLOC_002535"; exon_number "2"
chr1	Cufflinks	exon	227512767	227513268	.	+	.	transcript_id "TCONS_00003968"; gene_id "XLOC_002539"; exon_number "1"
chr1	Cufflinks	exon	227985165	227985953	.	.	.	transcript_id "TCONS_00013800"; gene_id "XLOC_009810"; exon_number "1"
chr1	Cufflinks	exon	230378977	230379191	.	.	.	transcript_id "TCONS_00013829"; gene_id "XLOC_009839"; exon_number "1"
chr1	Cufflinks	exon	233459972	233460382	.	.	.	transcript_id "TCONS_00013869"; gene_id "XLOC_009879"; exon_number "1"
chr1	Cufflinks	exon	236047658	236048462	.	.	.	transcript_id "TCONS_00013905"; gene_id "XLOC_009915"; exon_number "1"
chr1	ensembl	exon	237606696	237607065	.	-	.	transcript_id "GRMZM2G039388_T01"; gene_id "GRMZM2G039388"; gene_name "GRMZM2G039388";
chr1	ensembl	exon	238023220	238023304	.	-	.	transcript_id "GRMZM2G109702_T01"; gene_id "GRMZM2G109702"; gene_name "GRMZM2G109702";
chr1	ensembl	exon	238023532	238023711	.	-	.	transcript_id "GRMZM2G109702_T01"; gene_id "GRMZM2G109702"; gene_name "GRMZM2G109702";
chr1	ensembl	exon	240244831	240245098	.	+	.	transcript_id "GRMZM2G514065_T01"; gene_id "GRMZM2G514065"; gene_name "GRMZM2G514065";
chr1	Cufflinks	exon	240711969	240712459	.	.	.	transcript_id "TCONS_00013960"; gene_id "XLOC_009970"; exon_number "1"
chr1	Cufflinks	exon	241782371	241782608	.	.	.	transcript_id "TCONS_00013979"; gene_id "XLOC_009989"; exon_number "1"
chr1	ensembl	exon	243097907	243098133	.	+	.	transcript_id "GRMZM2G013534_T01"; gene_id "GRMZM2G013534"; gene_name "GRMZM2G013534";
chr1	ensembl	exon	245664128	245664789	.	+	.	transcript_id "GRMZM5G805774_T01"; gene_id "GRMZM5G805774"; gene_name "GRMZM5G805774";
chr1	Cufflinks	exon	246411289	246411724	.	.	.	transcript_id "TCONS_00014037"; gene_id "XLOC_010047"; exon_number "1"
chr1	Cufflinks	exon	247173094	247173406	.	.	.	transcript_id "TCONS_00014054"; gene_id "XLOC_010063"; exon_number "1"
chr1	Cufflinks	exon	248416691	248417827	.	.	.	transcript_id "TCONS_00014066"; gene_id "XLOC_010075"; exon_number "1"
chr1	ensembl	exon	248421998	248422271	.	+	.	transcript_id "GRMZM2G153879_T01"; gene_id "GRMZM2G153879"; gene_name "GRMZM2G153879";
chr1	ensembl	exon	248421998	248422271	.	-	.	transcript_id "GRMZM5G840740_T01"; gene_id "GRMZM5G840740"; gene_name "GRMZM5G840740";
chr1	Cufflinks	exon	255017572	255017776	.	.	.	transcript_id "TCONS_00014156"; gene_id "XLOC_010165"; exon_number "1"
chr1	ensembl	exon	256469172	256469469	.	-	.	transcript_id "GRMZM2G551301_T01"; gene_id "GRMZM2G551301"; gene_name "GRMZM2G551301";
chr1	Cufflinks	exon	256908215	256908498	.	.	.	transcript_id "TCONS_00014180"; gene_id "XLOC_010189"; exon_number "1"
chr1	Cufflinks	exon	257181303	257182363	.	.	.	transcript_id "TCONS_00014189"; gene_id "XLOC_010198"; exon_number "1"
chr1	Cufflinks	exon	259274517	259275030	.	.	.	transcript_id "TCONS_00014211"; gene_id "XLOC_010220"; exon_number "1"
chr1	ensembl	exon	260461820	260462126	.	+	.	transcript_id "GRMZM5G852570_T01"; gene_id "GRMZM5G852570"; gene_name "GRMZM5G852570";
chr1	Cufflinks	exon	262448331	262449530	.	.	.	transcript_id "TCONS_00014246"; gene_id "XLOC_010255"; exon_number "1"
chr1	Cufflinks	exon	262551962	262552253	.	.	.	transcript_id "TCONS_00014251"; gene_id "XLOC_010260"; exon_number "1"
chr1	Cufflinks	exon	266137524	266137876	.	+	.	transcript_id "TCONS_00004805"; gene_id "XLOC_003086"; exon_number "1"
chr1	Cufflinks	exon	266138080	266138252	.	+	.	transcript_id "TCONS_00004805"; gene_id "XLOC_003086"; exon_number "2"
chr1	Cufflinks	exon	267902612	267903040	.	.	.	transcript_id "TCONS_00014302"; gene_id "XLOC_010310"; exon_number "1"
chr1	Cufflinks	exon	271903470	271903919	.	.	.	transcript_id "TCONS_00014343"; gene_id "XLOC_010351"; exon_number "1"
chr1	Cufflinks	exon	273164588	273165975	.	.	.	transcript_id "TCONS_00014362"; gene_id "XLOC_010370"; exon_number "1"
chr1	ensembl	exon	275829861	275830131	.	-	.	transcript_id "GRMZM5G844624_T01"; gene_id "GRMZM5G844624"; gene_name "GRMZM5G844624";
chr1	Cufflinks	exon	276853681	276854442	.	.	.	transcript_id "TCONS_00014398"; gene_id "XLOC_010406"; exon_number "1"
chr1	ensembl	exon	277710857	277711141	.	-	.	transcript_id "GRMZM2G704066_T01"; gene_id "GRMZM2G704066"; gene_name "GRMZM2G704066";
chr1	Cufflinks	exon	279291258	279291487	.	.	.	transcript_id "TCONS_00014424"; gene_id "XLOC_010432"; exon_number "1"
chr1	ensembl	exon	279520131	279520328	.	-	.	transcript_id "GRMZM2G047709_T01"; gene_id "GRMZM2G047709"; gene_name "GRMZM2G047709";
chr1	ensembl	exon	279520543	279520792	.	-	.	transcript_id "GRMZM2G047709_T01"; gene_id "GRMZM2G047709"; gene_name "GRMZM2G047709";
chr1	Cufflinks	exon	280381447	280382045	.	.	.	transcript_id "TCONS_00014449"; gene_id "XLOC_010457"; exon_number "1"
chr1	Cufflinks	exon	280715591	280716606	.	.	.	transcript_id "TCONS_00014452"; gene_id "XLOC_010460"; exon_number "1"
chr1	ensembl	exon	280857276	280857543	.	-	.	transcript_id "GRMZM2G000197_T01"; gene_id "GRMZM2G000197"; gene_name "GRMZM2G000197";
chr1	Cufflinks	exon	281636792	281637205	.	+	.	transcript_id "TCONS_00005185"; gene_id "XLOC_003323"; exon_number "1"
chr1	Cufflinks	exon	281637827	281638266	.	+	.	transcript_id "TCONS_00005185"; gene_id "XLOC_003323"; exon_number "2"
chr1	ensembl	exon	282179954	282180173	.	-	.	transcript_id "GRMZM2G492688_T01"; gene_id "GRMZM2G492688"; gene_name "GRMZM2G492688";
chr1	ensembl	exon	283357802	283358444	.	-	.	transcript_id "GRMZM2G392026_T01"; gene_id "GRMZM2G392026"; gene_name "GRMZM2G392026";
chr1	Cufflinks	exon	283389022	283389036	.	+	.	transcript_id "TCONS_00005229"; gene_id "XLOC_003350"; exon_number "1"
chr1	Cufflinks	exon	283389642	283389931	.	+	.	transcript_id "TCONS_00005229"; gene_id "XLOC_003350"; exon_number "2"
chr1	Cufflinks	exon	283485450	283485799	.	.	.	transcript_id "TCONS_00014496"; gene_id "XLOC_010504"; exon_number "1"
chr1	Cufflinks	exon	283661446	283661879	.	.	.	transcript_id "TCONS_00014504"; gene_id "XLOC_010512"; exon_number "1"
chr1	ensembl	exon	285527134	285527355	.	-	.	transcript_id "GRMZM5G814654_T01"; gene_id "GRMZM5G814654"; gene_name "GRMZM5G814654";
chr1	Cufflinks	exon	286439338	286440206	.	+	.	transcript_id "TCONS_00005302"; gene_id "XLOC_003399"; exon_number "1"
chr1	ensembl	exon	286991868	286992070	.	-	.	transcript_id "GRMZM2G070179_T01"; gene_id "GRMZM2G070179"; gene_name "GRMZM2G070179";
chr1	Cufflinks	exon	288578762	288579177	.	.	.	transcript_id "TCONS_00014571"; gene_id "XLOC_010579"; exon_number "1"
chr1	Cufflinks	exon	288731586	288732160	.	.	.	transcript_id "TCONS_00014574"; gene_id "XLOC_010582"; exon_number "1"
chr1	Cufflinks	exon	289130351	289130760	.	.	.	transcript_id "TCONS_00014576"; gene_id "XLOC_010584"; exon_number "1"
chr1	Cufflinks	exon	289818039	289818048	.	-	.	transcript_id "TCONS_00010634"; gene_id "XLOC_006778"; exon_number "1"
chr1	Cufflinks	exon	289819316	289819537	.	-	.	transcript_id "TCONS_00010634"; gene_id "XLOC_006778"; exon_number "2"
chr1	Cufflinks	exon	289819638	289819905	.	-	.	transcript_id "TCONS_00010634"; gene_id "XLOC_006778"; exon_number "3"
chr1	Cufflinks	exon	289819248	289819537	.	-	.	transcript_id "TCONS_00010635"; gene_id "XLOC_006778"; exon_number "1"
chr1	Cufflinks	exon	289819638	289819905	.	-	.	transcript_id "TCONS_00010635"; gene_id "XLOC_006778"; exon_number "2"
chr1	Cufflinks	exon	292580449	292580873	.	.	.	transcript_id "TCONS_00014625"; gene_id "XLOC_010633"; exon_number "1"
chr1	Cufflinks	exon	293152648	293153098	.	-	.	transcript_id "TCONS_00010718"; gene_id "XLOC_006828"; exon_number "1"
chr1	Cufflinks	exon	293154200	293154401	.	-	.	transcript_id "TCONS_00010718"; gene_id "XLOC_006828"; exon_number "2"
chr1	ensembl	exon	293285616	293285878	.	+	.	transcript_id "GRMZM2G148405_T01"; gene_id "GRMZM2G148405"; gene_name "GRMZM2G148405";
chr1	Cufflinks	exon	296221509	296221964	.	.	.	transcript_id "TCONS_00014675"; gene_id "XLOC_010683"; exon_number "1"
chr1	Cufflinks	exon	299586061	299586269	.	+	.	transcript_id "TCONS_00005662"; gene_id "XLOC_003638"; exon_number "1"
chr1	Cufflinks	exon	299587353	299587370	.	+	.	transcript_id "TCONS_00005662"; gene_id "XLOC_003638"; exon_number "2"
chr1	Cufflinks	exon	299621078	299621456	.	-	.	transcript_id "TCONS_00010909"; gene_id "XLOC_006943"; exon_number "1"
chr1	Cufflinks	exon	299802453	299802844	.	.	.	transcript_id "TCONS_00014732"; gene_id "XLOC_010739"; exon_number "1"
chr1	Cufflinks	exon	301144316	301144767	.	+	.	transcript_id "TCONS_00005710"; gene_id "XLOC_003666"; exon_number "1"
chr1	Cufflinks	exon	301146311	301146326	.	+	.	transcript_id "TCONS_00005710"; gene_id "XLOC_003666"; exon_number "2"
chr1	ensembl	exon	301148815	301149112	.	+	.	transcript_id "GRMZM5G898106_T01"; gene_id "GRMZM5G898106"; gene_name "GRMZM5G898106";
chr10	Cufflinks	exon	767592	768343	.	-	.	transcript_id "TCONS_00017251"; gene_id "XLOC_012377"; exon_number "1"
chr10	Cufflinks	exon	768447	768507	.	-	.	transcript_id "TCONS_00017251"; gene_id "XLOC_012377"; exon_number "2"
chr10	Cufflinks	exon	1426460	1426824	.	.	.	transcript_id "TCONS_00019663"; gene_id "XLOC_013908"; exon_number "1"
chr10	ensembl	exon	1909203	1909501	.	-	.	transcript_id "GRMZM2G404802_T01"; gene_id "GRMZM2G404802"; gene_name "GRMZM2G404802";
chr10	Cufflinks	exon	4138846	4138864	.	-	.	transcript_id "TCONS_00017367"; gene_id "XLOC_012454"; exon_number "1"
chr10	Cufflinks	exon	4139785	4140213	.	-	.	transcript_id "TCONS_00017367"; gene_id "XLOC_012454"; exon_number "2"
chr10	Cufflinks	exon	4188060	4188322	.	.	.	transcript_id "TCONS_00019708"; gene_id "XLOC_013953"; exon_number "1"
chr10	ensembl	exon	4408379	4408702	.	+	.	transcript_id "GRMZM2G142232_T01"; gene_id "GRMZM2G142232"; gene_name "GRMZM2G142232";
chr10	ensembl	exon	4477867	4478201	.	+	.	transcript_id "GRMZM2G156134_T01"; gene_id "GRMZM2G156134"; gene_name "GRMZM2G156134";
chr10	Cufflinks	exon	6067830	6068057	.	.	.	transcript_id "TCONS_00019733"; gene_id "XLOC_013978"; exon_number "1"
chr10	Cufflinks	exon	6074559	6074585	.	-	.	transcript_id "TCONS_00017451"; gene_id "XLOC_012501"; exon_number "1"
chr10	Cufflinks	exon	6074668	6074768	.	-	.	transcript_id "TCONS_00017451"; gene_id "XLOC_012501"; exon_number "2"
chr10	Cufflinks	exon	6075484	6075709	.	-	.	transcript_id "TCONS_00017451"; gene_id "XLOC_012501"; exon_number "3"
chr10	Cufflinks	exon	6248233	6249042	.	.	.	transcript_id "TCONS_00019736"; gene_id "XLOC_013981"; exon_number "1"
chr10	Cufflinks	exon	6335285	6335566	.	.	.	transcript_id "TCONS_00019739"; gene_id "XLOC_013984"; exon_number "1"
chr10	Cufflinks	exon	6483394	6483718	.	.	.	transcript_id "TCONS_00019742"; gene_id "XLOC_013987"; exon_number "1"
chr10	Cufflinks	exon	7118661	7119294	.	.	.	transcript_id "TCONS_00019753"; gene_id "XLOC_013998"; exon_number "1"
chr10	Cufflinks	exon	8934021	8934396	.	-	.	transcript_id "TCONS_00017513"; gene_id "XLOC_012544"; exon_number "1"
chr10	Cufflinks	exon	8969570	8969817	.	+	.	transcript_id "TCONS_00014946"; gene_id "XLOC_010894"; exon_number "1"
chr10	Cufflinks	exon	8970681	8970701	.	+	.	transcript_id "TCONS_00014946"; gene_id "XLOC_010894"; exon_number "2"
chr10	Cufflinks	exon	8969570	8969817	.	+	.	transcript_id "TCONS_00014948"; gene_id "XLOC_010894"; exon_number "1"
chr10	Cufflinks	exon	8971692	8971712	.	+	.	transcript_id "TCONS_00014948"; gene_id "XLOC_010894"; exon_number "2"
chr10	ensembl	exon	10282800	10283248	.	+	.	transcript_id "GRMZM2G093950_T02"; gene_id "GRMZM2G093950"; gene_name "GRMZM2G093950";
chr10	Cufflinks	exon	11178362	11178792	.	.	.	transcript_id "TCONS_00019819"; gene_id "XLOC_014064"; exon_number "1"
chr10	Cufflinks	exon	11994488	11994899	.	+	.	transcript_id "TCONS_00015009"; gene_id "XLOC_010932"; exon_number "1"
chr10	Cufflinks	exon	12000896	12000939	.	+	.	transcript_id "TCONS_00015009"; gene_id "XLOC_010932"; exon_number "2"
chr10	Cufflinks	exon	11994522	11994899	.	+	.	transcript_id "TCONS_00015010"; gene_id "XLOC_010932"; exon_number "1"
chr10	Cufflinks	exon	11999727	11999848	.	+	.	transcript_id "TCONS_00015010"; gene_id "XLOC_010932"; exon_number "2"
chr10	Cufflinks	exon	12219747	12220690	.	.	.	transcript_id "TCONS_00019831"; gene_id "XLOC_014076"; exon_number "1"
chr10	Cufflinks	exon	13836154	13836751	.	.	.	transcript_id "TCONS_00019849"; gene_id "XLOC_014094"; exon_number "1"
chr10	Cufflinks	exon	14888613	14889054	.	+	.	transcript_id "TCONS_00015050"; gene_id "XLOC_010959"; exon_number "1"
chr10	Cufflinks	exon	14889956	14889961	.	+	.	transcript_id "TCONS_00015050"; gene_id "XLOC_010959"; exon_number "2"
chr10	ensembl	exon	16964086	16964387	.	-	.	transcript_id "GRMZM2G489009_T01"; gene_id "GRMZM2G489009"; gene_name "GRMZM2G489009";
chr10	Cufflinks	exon	17294956	17295161	.	.	.	transcript_id "TCONS_00019892"; gene_id "XLOC_014137"; exon_number "1"
chr10	ensembl	exon	17439163	17439478	.	-	.	transcript_id "GRMZM5G831153_T01"; gene_id "GRMZM5G831153"; gene_name "GRMZM5G831153";
chr10	Cufflinks	exon	20099609	20100628	.	.	.	transcript_id "TCONS_00019923"; gene_id "XLOC_014168"; exon_number "1"
chr10	Cufflinks	exon	20143815	20144188	.	.	.	transcript_id "TCONS_00019929"; gene_id "XLOC_014174"; exon_number "1"
chr10	Cufflinks	exon	21424042	21424055	.	-	.	transcript_id "TCONS_00017685"; gene_id "XLOC_012651"; exon_number "1"
chr10	Cufflinks	exon	21424972	21425578	.	-	.	transcript_id "TCONS_00017685"; gene_id "XLOC_012651"; exon_number "2"
chr10	Cufflinks	exon	23854884	23855710	.	.	.	transcript_id "TCONS_00019962"; gene_id "XLOC_014207"; exon_number "1"
chr10	Cufflinks	exon	23862266	23862583	.	.	.	transcript_id "TCONS_00019964"; gene_id "XLOC_014209"; exon_number "1"
chr10	ensembl	exon	24766348	24766549	.	-	.	transcript_id "GRMZM2G009286_T01"; gene_id "GRMZM2G009286"; gene_name "GRMZM2G009286";
chr10	ensembl	exon	25666028	25666264	.	+	.	transcript_id "GRMZM2G507153_T01"; gene_id "GRMZM2G507153"; gene_name "GRMZM2G507153";
chr10	Cufflinks	exon	27965837	27966203	.	+	.	transcript_id "TCONS_00015205"; gene_id "XLOC_011068"; exon_number "1"
chr10	Cufflinks	exon	28584564	28585237	.	.	.	transcript_id "TCONS_00020019"; gene_id "XLOC_014264"; exon_number "1"
chr10	Cufflinks	exon	29602200	29602990	.	.	.	transcript_id "TCONS_00020031"; gene_id "XLOC_014276"; exon_number "1"
chr10	Cufflinks	exon	29964240	29964737	.	.	.	transcript_id "TCONS_00020035"; gene_id "XLOC_014280"; exon_number "1"
chr10	Cufflinks	exon	30327510	30327841	.	.	.	transcript_id "TCONS_00020039"; gene_id "XLOC_014284"; exon_number "1"
chr10	Cufflinks	exon	30327916	30328386	.	.	.	transcript_id "TCONS_00020040"; gene_id "XLOC_014285"; exon_number "1"
chr10	ensembl	exon	30343215	30343437	.	+	.	transcript_id "GRMZM2G489242_T01"; gene_id "GRMZM2G489242"; gene_name "GRMZM2G489242";
chr10	Cufflinks	exon	31028714	31029097	.	.	.	transcript_id "TCONS_00020044"; gene_id "XLOC_014289"; exon_number "1"
chr10	Cufflinks	exon	31470909	31471659	.	.	.	transcript_id "TCONS_00020051"; gene_id "XLOC_014296"; exon_number "1"
chr10	Cufflinks	exon	33453248	33453953	.	.	.	transcript_id "TCONS_00020066"; gene_id "XLOC_014311"; exon_number "1"
chr10	Cufflinks	exon	34702819	34703122	.	.	.	transcript_id "TCONS_00020089"; gene_id "XLOC_014334"; exon_number "1"
chr10	Cufflinks	exon	36721067	36721293	.	.	.	transcript_id "TCONS_00020113"; gene_id "XLOC_014358"; exon_number "1"
chr10	Cufflinks	exon	37704946	37705679	.	.	.	transcript_id "TCONS_00020133"; gene_id "XLOC_014378"; exon_number "1"
chr10	Cufflinks	exon	39771553	39772374	.	.	.	transcript_id "TCONS_00020165"; gene_id "XLOC_014410"; exon_number "1"
chr10	Cufflinks	exon	40147049	40147343	.	-	.	transcript_id "TCONS_00017868"; gene_id "XLOC_012769"; exon_number "1"
chr10	Cufflinks	exon	45206502	45207038	.	.	.	transcript_id "TCONS_00020220"; gene_id "XLOC_014465"; exon_number "1"
chr10	Cufflinks	exon	46344934	46345508	.	.	.	transcript_id "TCONS_00020225"; gene_id "XLOC_014470"; exon_number "1"
chr10	Cufflinks	exon	53292156	53292841	.	.	.	transcript_id "TCONS_00020290"; gene_id "XLOC_014535"; exon_number "1"
chr10	ensembl	exon	53337281	53337500	.	+	.	transcript_id "GRMZM2G561846_T01"; gene_id "GRMZM2G561846"; gene_name "GRMZM2G561846";
chr10	Cufflinks	exon	53914507	53915012	.	.	.	transcript_id "TCONS_00020299"; gene_id "XLOC_014544"; exon_number "1"
chr10	Cufflinks	exon	55594042	55594473	.	+	.	transcript_id "TCONS_00015398"; gene_id "XLOC_011208"; exon_number "1"
chr10	Cufflinks	exon	55594059	55594253	.	+	.	transcript_id "TCONS_00015399"; gene_id "XLOC_011208"; exon_number "1"
chr10	Cufflinks	exon	55594338	55594401	.	+	.	transcript_id "TCONS_00015399"; gene_id "XLOC_011208"; exon_number "2"
chr10	Cufflinks	exon	55767744	55767981	.	-	.	transcript_id "TCONS_00017974"; gene_id "XLOC_012836"; exon_number "1"
chr10	Cufflinks	exon	55770776	55771162	.	-	.	transcript_id "TCONS_00017974"; gene_id "XLOC_012836"; exon_number "2"
chr10	Cufflinks	exon	60196072	60197401	.	.	.	transcript_id "TCONS_00020366"; gene_id "XLOC_014609"; exon_number "1"
chr10	Cufflinks	exon	60371978	60371989	.	-	.	transcript_id "TCONS_00018010"; gene_id "XLOC_012860"; exon_number "1"
chr10	Cufflinks	exon	60373116	60373612	.	-	.	transcript_id "TCONS_00018010"; gene_id "XLOC_012860"; exon_number "2"
chr10	Cufflinks	exon	61068121	61068380	.	.	.	transcript_id "TCONS_00020377"; gene_id "XLOC_014620"; exon_number "1"
chr10	Cufflinks	exon	61089423	61089629	.	+	.	transcript_id "TCONS_00015463"; gene_id "XLOC_011244"; exon_number "1"
chr10	Cufflinks	exon	61090815	61090834	.	+	.	transcript_id "TCONS_00015463"; gene_id "XLOC_011244"; exon_number "2"
chr10	Cufflinks	exon	61089423	61089629	.	+	.	transcript_id "TCONS_00015462"; gene_id "XLOC_011244"; exon_number "1"
chr10	Cufflinks	exon	61090818	61090834	.	+	.	transcript_id "TCONS_00015462"; gene_id "XLOC_011244"; exon_number "2"
chr10	Cufflinks	exon	61503267	61503500	.	+	.	transcript_id "TCONS_00015470"; gene_id "XLOC_011248"; exon_number "1"
chr10	Cufflinks	exon	61503581	61503738	.	+	.	transcript_id "TCONS_00015470"; gene_id "XLOC_011248"; exon_number "2"
chr10	Cufflinks	exon	62846269	62847095	.	+	.	transcript_id "TCONS_00015487"; gene_id "XLOC_011256"; exon_number "1"
chr10	Cufflinks	exon	65024974	65025351	.	+	.	transcript_id "TCONS_00015504"; gene_id "XLOC_011265"; exon_number "1"
chr10	Cufflinks	exon	65026567	65026579	.	+	.	transcript_id "TCONS_00015504"; gene_id "XLOC_011265"; exon_number "2"
chr10	Cufflinks	exon	65024974	65025351	.	+	.	transcript_id "TCONS_00015503"; gene_id "XLOC_011265"; exon_number "1"
chr10	Cufflinks	exon	65026564	65026579	.	+	.	transcript_id "TCONS_00015503"; gene_id "XLOC_011265"; exon_number "2"
chr10	Cufflinks	exon	65920531	65920832	.	+	.	transcript_id "TCONS_00015512"; gene_id "XLOC_011272"; exon_number "1"
chr10	Cufflinks	exon	65921910	65921916	.	+	.	transcript_id "TCONS_00015512"; gene_id "XLOC_011272"; exon_number "2"
chr10	Cufflinks	exon	68804210	68804653	.	.	.	transcript_id "TCONS_00020459"; gene_id "XLOC_014702"; exon_number "1"
chr10	Cufflinks	exon	69008865	69009467	.	.	.	transcript_id "TCONS_00020464"; gene_id "XLOC_014707"; exon_number "1"
chr10	Cufflinks	exon	72924484	72925056	.	.	.	transcript_id "TCONS_00020505"; gene_id "XLOC_014748"; exon_number "1"
chr10	Cufflinks	exon	73853023	73853645	.	.	.	transcript_id "TCONS_00020521"; gene_id "XLOC_014764"; exon_number "1"
chr10	Cufflinks	exon	73859585	73859803	.	.	.	transcript_id "TCONS_00020523"; gene_id "XLOC_014766"; exon_number "1"
chr10	Cufflinks	exon	74484717	74485335	.	.	.	transcript_id "TCONS_00020533"; gene_id "XLOC_014776"; exon_number "1"
chr10	Cufflinks	exon	75826003	75826657	.	.	.	transcript_id "TCONS_00020546"; gene_id "XLOC_014789"; exon_number "1"
chr10	Cufflinks	exon	78379350	78379576	.	-	.	transcript_id "TCONS_00018200"; gene_id "XLOC_012987"; exon_number "1"
chr10	Cufflinks	exon	78379668	78379998	.	-	.	transcript_id "TCONS_00018200"; gene_id "XLOC_012987"; exon_number "2"
chr10	Cufflinks	exon	78481877	78482205	.	.	.	transcript_id "TCONS_00020573"; gene_id "XLOC_014816"; exon_number "1"
chr10	Cufflinks	exon	78658104	78658784	.	+	.	transcript_id "TCONS_00015662"; gene_id "XLOC_011379"; exon_number "1"
chr10	ensembl	exon	81368300	81368734	.	+	.	transcript_id "GRMZM2G375531_T01"; gene_id "GRMZM2G375531"; gene_name "GRMZM2G375531";
chr10	Cufflinks	exon	81823543	81823898	.	.	.	transcript_id "TCONS_00020612"; gene_id "XLOC_014855"; exon_number "1"
chr10	ensembl	exon	85194469	85194565	.	+	.	transcript_id "GRMZM2G101836_T01"; gene_id "GRMZM2G101836"; gene_name "GRMZM2G101836";
chr10	ensembl	exon	85194904	85195044	.	+	.	transcript_id "GRMZM2G101836_T01"; gene_id "GRMZM2G101836"; gene_name "GRMZM2G101836";
chr10	ensembl	exon	85835183	85835285	.	+	.	transcript_id "GRMZM2G081383_T01"; gene_id "GRMZM2G081383"; gene_name "GRMZM2G081383";
chr10	ensembl	exon	85835386	85835541	.	+	.	transcript_id "GRMZM2G081383_T01"; gene_id "GRMZM2G081383"; gene_name "GRMZM2G081383";
chr10	Cufflinks	exon	89106793	89106811	.	-	.	transcript_id "TCONS_00018353"; gene_id "XLOC_013095"; exon_number "1"
chr10	Cufflinks	exon	89107733	89108044	.	-	.	transcript_id "TCONS_00018353"; gene_id "XLOC_013095"; exon_number "2"
chr10	Cufflinks	exon	90947131	90947663	.	+	.	transcript_id "TCONS_00015903"; gene_id "XLOC_011525"; exon_number "1"
chr10	ensembl	exon	93218912	93219188	.	-	.	transcript_id "GRMZM2G555403_T01"; gene_id "GRMZM2G555403"; gene_name "GRMZM2G555403";
chr10	Cufflinks	exon	93401463	93401722	.	-	.	transcript_id "TCONS_00018419"; gene_id "XLOC_013134"; exon_number "1"
chr10	Cufflinks	exon	93413810	93414201	.	-	.	transcript_id "TCONS_00018419"; gene_id "XLOC_013134"; exon_number "2"
chr10	Cufflinks	exon	94571588	94572066	.	.	.	transcript_id "TCONS_00020758"; gene_id "XLOC_015001"; exon_number "1"
chr10	Cufflinks	exon	97313636	97314633	.	.	.	transcript_id "TCONS_00020805"; gene_id "XLOC_015048"; exon_number "1"
chr10	Cufflinks	exon	98606636	98606893	.	.	.	transcript_id "TCONS_00020826"; gene_id "XLOC_015069"; exon_number "1"
chr10	ensembl	exon	101076119	101076352	.	-	.	transcript_id "GRMZM2G026308_T01"; gene_id "GRMZM2G026308"; gene_name "GRMZM2G026308";
chr10	ensembl	exon	102741608	102741846	.	-	.	transcript_id "GRMZM2G522393_T01"; gene_id "GRMZM2G522393"; gene_name "GRMZM2G522393";
chr10	Cufflinks	exon	104907182	104907221	.	-	.	transcript_id "TCONS_00018573"; gene_id "XLOC_013230"; exon_number "1"
chr10	Cufflinks	exon	104920400	104920715	.	-	.	transcript_id "TCONS_00018573"; gene_id "XLOC_013230"; exon_number "2"
chr10	Cufflinks	exon	104919721	104920715	.	-	.	transcript_id "TCONS_00018574"; gene_id "XLOC_013230"; exon_number "1"
chr10	Cufflinks	exon	106599458	106600235	.	+	.	transcript_id "TCONS_00016140"; gene_id "XLOC_011680"; exon_number "1"
chr10	Cufflinks	exon	106601545	106601559	.	+	.	transcript_id "TCONS_00016140"; gene_id "XLOC_011680"; exon_number "2"
chr10	Cufflinks	exon	108462244	108463300	.	.	.	transcript_id "TCONS_00020925"; gene_id "XLOC_015168"; exon_number "1"
chr10	ensembl	exon	110946151	110946461	.	+	.	transcript_id "GRMZM2G002911_T01"; gene_id "GRMZM2G002911"; gene_name "GRMZM2G002911";
chr10	ensembl	exon	110946624	110946637	.	+	.	transcript_id "GRMZM2G002911_T01"; gene_id "GRMZM2G002911"; gene_name "GRMZM2G002911";
chr10	Cufflinks	exon	111691219	111691578	.	.	.	transcript_id "TCONS_00020957"; gene_id "XLOC_015200"; exon_number "1"
chr10	Cufflinks	exon	111787211	111787781	.	.	.	transcript_id "TCONS_00020959"; gene_id "XLOC_015202"; exon_number "1"
chr10	Cufflinks	exon	113652396	113652843	.	.	.	transcript_id "TCONS_00021001"; gene_id "XLOC_015244"; exon_number "1"
chr10	Cufflinks	exon	116159522	116159908	.	.	.	transcript_id "TCONS_00021033"; gene_id "XLOC_015276"; exon_number "1"
chr10	ensembl	exon	117200375	117200624	.	+	.	transcript_id "GRMZM2G027589_T01"; gene_id "GRMZM2G027589"; gene_name "GRMZM2G027589";
chr10	Cufflinks	exon	124148557	124148989	.	.	.	transcript_id "TCONS_00021130"; gene_id "XLOC_015373"; exon_number "1"
chr10	Cufflinks	exon	125436409	125437101	.	.	.	transcript_id "TCONS_00021146"; gene_id "XLOC_015389"; exon_number "1"
chr10	ensembl	exon	129516703	129516866	.	+	.	transcript_id "GRMZM2G077452_T01"; gene_id "GRMZM2G077452"; gene_name "GRMZM2G077452";
chr10	Cufflinks	exon	130725168	130725495	.	-	.	transcript_id "TCONS_00019063"; gene_id "XLOC_013531"; exon_number "1"
chr10	Cufflinks	exon	130725590	130725769	.	-	.	transcript_id "TCONS_00019063"; gene_id "XLOC_013531"; exon_number "2"
chr10	ensembl	exon	132973291	132973530	.	+	.	transcript_id "GRMZM2G577086_T01"; gene_id "GRMZM2G577086"; gene_name "GRMZM2G577086";
chr10	Cufflinks	exon	134051495	134051962	.	-	.	transcript_id "TCONS_00019135"; gene_id "XLOC_013578"; exon_number "1"
chr10	Cufflinks	exon	134052109	134052507	.	-	.	transcript_id "TCONS_00019135"; gene_id "XLOC_013578"; exon_number "2"
chr10	Cufflinks	exon	134513289	134513560	.	.	.	transcript_id "TCONS_00021265"; gene_id "XLOC_015508"; exon_number "1"
chr10	ensembl	exon	135626465	135626692	.	-	.	transcript_id "GRMZM2G534801_T01"; gene_id "GRMZM2G534801"; gene_name "GRMZM2G534801";
chr10	Cufflinks	exon	136705235	136705758	.	.	.	transcript_id "TCONS_00021288"; gene_id "XLOC_015531"; exon_number "1"
chr10	Cufflinks	exon	136883873	136884342	.	+	.	transcript_id "TCONS_00016787"; gene_id "XLOC_012093"; exon_number "1"
chr10	Cufflinks	exon	136885178	136885751	.	+	.	transcript_id "TCONS_00016787"; gene_id "XLOC_012093"; exon_number "2"
chr10	Cufflinks	exon	137150048	137150351	.	.	.	transcript_id "TCONS_00021297"; gene_id "XLOC_015540"; exon_number "1"
chr10	ensembl	exon	143410225	143410523	.	-	.	transcript_id "GRMZM2G571344_T01"; gene_id "GRMZM2G571344"; gene_name "GRMZM2G571344";
chr10	Cufflinks	exon	145179566	145180041	.	.	.	transcript_id "TCONS_00021440"; gene_id "XLOC_015683"; exon_number "1"
chr10	ensembl	exon	145373101	145373410	.	-	.	transcript_id "GRMZM2G107204_T01"; gene_id "GRMZM2G107204"; gene_name "GRMZM2G107204";
chr10	Cufflinks	exon	146175928	146176401	.	.	.	transcript_id "TCONS_00021459"; gene_id "XLOC_015702"; exon_number "1"
chr10	ensembl	exon	147059272	147059558	.	-	.	transcript_id "GRMZM5G840572_T01"; gene_id "GRMZM5G840572"; gene_name "GRMZM5G840572";
chr10	Cufflinks	exon	147323429	147324069	.	.	.	transcript_id "TCONS_00021488"; gene_id "XLOC_015731"; exon_number "1"
chr10	ensembl	exon	147608342	147609726	.	-	.	transcript_id "GRMZM2G150286_T04"; gene_id "GRMZM2G150286"; gene_name "GRMZM2G150286";
chr10	Cufflinks	exon	148830371	148830776	.	.	.	transcript_id "TCONS_00021515"; gene_id "XLOC_015758"; exon_number "1"
chr10	ensembl	exon	149039487	149039814	.	+	.	transcript_id "GRMZM5G809640_T01"; gene_id "GRMZM5G809640"; gene_name "GRMZM5G809640";
chr2	Cufflinks	exon	331207	332029	.	+	.	transcript_id "TCONS_00021540"; gene_id "XLOC_015779"; exon_number "1"
chr2	Cufflinks	exon	4203243	4203926	.	.	.	transcript_id "TCONS_00030102"; gene_id "XLOC_021270"; exon_number "1"
chr2	Cufflinks	exon	4484473	4484901	.	.	.	transcript_id "TCONS_00030119"; gene_id "XLOC_021287"; exon_number "1"
chr2	Cufflinks	exon	4615990	4616360	.	.	.	transcript_id "TCONS_00030126"; gene_id "XLOC_021294"; exon_number "1"
chr2	ensembl	exon	4621723	4622308	.	+	.	transcript_id "GRMZM2G386417_T01"; gene_id "GRMZM2G386417"; gene_name "GRMZM2G386417";
chr2	Cufflinks	exon	5081255	5081537	.	.	.	transcript_id "TCONS_00030135"; gene_id "XLOC_021303"; exon_number "1"
chr2	Cufflinks	exon	5372470	5372996	.	.	.	transcript_id "TCONS_00030141"; gene_id "XLOC_021309"; exon_number "1"
chr2	Cufflinks	exon	6332157	6332567	.	.	.	transcript_id "TCONS_00030152"; gene_id "XLOC_021320"; exon_number "1"
chr2	Cufflinks	exon	6357087	6357381	.	.	.	transcript_id "TCONS_00030154"; gene_id "XLOC_021322"; exon_number "1"
chr2	ensembl	exon	6363556	6363990	.	-	.	transcript_id "GRMZM5G866678_T01"; gene_id "GRMZM5G866678"; gene_name "GRMZM5G866678";
chr2	ensembl	exon	7310080	7310344	.	-	.	transcript_id "GRMZM2G175317_T01"; gene_id "GRMZM2G175317"; gene_name "GRMZM2G175317";
chr2	Cufflinks	exon	8269599	8269856	.	.	.	transcript_id "TCONS_00030189"; gene_id "XLOC_021357"; exon_number "1"
chr2	ensembl	exon	8952082	8952185	.	+	.	transcript_id "GRMZM2G149012_T01"; gene_id "GRMZM2G149012"; gene_name "GRMZM2G149012";
chr2	ensembl	exon	8952910	8953059	.	+	.	transcript_id "GRMZM2G149012_T01"; gene_id "GRMZM2G149012"; gene_name "GRMZM2G149012";
chr2	ensembl	exon	9099920	9100132	.	+	.	transcript_id "GRMZM2G084161_T01"; gene_id "GRMZM2G084161"; gene_name "GRMZM2G084161";
chr2	Cufflinks	exon	9426664	9427105	.	.	.	transcript_id "TCONS_00030195"; gene_id "XLOC_021363"; exon_number "1"
chr2	ensembl	exon	12246012	12246224	.	+	.	transcript_id "GRMZM2G489176_T01"; gene_id "GRMZM2G489176"; gene_name "GRMZM2G489176";
chr2	Cufflinks	exon	13289928	13290915	.	.	.	transcript_id "TCONS_00030316"; gene_id "XLOC_021482"; exon_number "1"
chr2	Cufflinks	exon	13297588	13298585	.	.	.	transcript_id "TCONS_00030317"; gene_id "XLOC_021483"; exon_number "1"
chr2	Cufflinks	exon	13542469	13542828	.	.	.	transcript_id "TCONS_00030323"; gene_id "XLOC_021489"; exon_number "1"
chr2	Cufflinks	exon	15116806	15117508	.	.	.	transcript_id "TCONS_00030340"; gene_id "XLOC_021506"; exon_number "1"
chr2	Cufflinks	exon	15566358	15566676	.	.	.	transcript_id "TCONS_00030345"; gene_id "XLOC_021511"; exon_number "1"
chr2	Cufflinks	exon	16643350	16643781	.	.	.	transcript_id "TCONS_00030358"; gene_id "XLOC_021524"; exon_number "1"
chr2	Cufflinks	exon	16865883	16866621	.	+	.	transcript_id "TCONS_00022234"; gene_id "XLOC_016192"; exon_number "1"
chr2	ensembl	exon	17241016	17241343	.	+	.	transcript_id "GRMZM5G811604_T01"; gene_id "GRMZM5G811604"; gene_name "GRMZM5G811604";
chr2	ensembl	exon	17554593	17554889	.	-	.	transcript_id "GRMZM2G082348_T01"; gene_id "GRMZM2G082348"; gene_name "GRMZM2G082348";
chr2	Cufflinks	exon	17686016	17686892	.	.	.	transcript_id "TCONS_00030374"; gene_id "XLOC_021540"; exon_number "1"
chr2	ensembl	exon	18111444	18111645	.	+	.	transcript_id "GRMZM2G175528_T01"; gene_id "GRMZM2G175528"; gene_name "GRMZM2G175528";
chr2	ensembl	exon	18313715	18313960	.	-	.	transcript_id "GRMZM2G580571_T01"; gene_id "GRMZM2G580571"; gene_name "GRMZM2G580571";
chr2	Cufflinks	exon	19132803	19133756	.	+	.	transcript_id "TCONS_00022285"; gene_id "XLOC_016226"; exon_number "1"
chr2	Cufflinks	exon	19133052	19133231	.	+	.	transcript_id "TCONS_00022286"; gene_id "XLOC_016226"; exon_number "1"
chr2	Cufflinks	exon	19133315	19133512	.	+	.	transcript_id "TCONS_00022286"; gene_id "XLOC_016226"; exon_number "2"
chr2	ensembl	exon	20722924	20723153	.	-	.	transcript_id "GRMZM2G055195_T01"; gene_id "GRMZM2G055195"; gene_name "GRMZM2G055195";
chr2	ensembl	exon	22758384	22758609	.	+	.	transcript_id "GRMZM2G516189_T01"; gene_id "GRMZM2G516189"; gene_name "GRMZM2G516189";
chr2	ensembl	exon	22894528	22894671	.	+	.	transcript_id "GRMZM2G165083_T01"; gene_id "GRMZM2G165083"; gene_name "GRMZM2G165083";
chr2	ensembl	exon	22894773	22895054	.	+	.	transcript_id "GRMZM2G165083_T01"; gene_id "GRMZM2G165083"; gene_name "GRMZM2G165083";
chr2	ensembl	exon	22895715	22895743	.	+	.	transcript_id "GRMZM2G165083_T01"; gene_id "GRMZM2G165083"; gene_name "GRMZM2G165083";
chr2	Cufflinks	exon	24009238	24009305	.	+	.	transcript_id "TCONS_00022415"; gene_id "XLOC_016306"; exon_number "1"
chr2	Cufflinks	exon	24009385	24009466	.	+	.	transcript_id "TCONS_00022415"; gene_id "XLOC_016306"; exon_number "2"
chr2	Cufflinks	exon	24009546	24010072	.	+	.	transcript_id "TCONS_00022415"; gene_id "XLOC_016306"; exon_number "3"
chr2	Cufflinks	exon	24869768	24869774	.	-	.	transcript_id "TCONS_00026784"; gene_id "XLOC_019077"; exon_number "1"
chr2	Cufflinks	exon	24871264	24871426	.	-	.	transcript_id "TCONS_00026784"; gene_id "XLOC_019077"; exon_number "2"
chr2	Cufflinks	exon	24871533	24871601	.	-	.	transcript_id "TCONS_00026784"; gene_id "XLOC_019077"; exon_number "3"
chr2	ensembl	exon	25741867	25742180	.	-	.	transcript_id "GRMZM5G865274_T01"; gene_id "GRMZM5G865274"; gene_name "GRMZM5G865274";
chr2	Cufflinks	exon	28043953	28044438	.	.	.	transcript_id "TCONS_00030526"; gene_id "XLOC_021692"; exon_number "1"
chr2	ensembl	exon	30495709	30496111	.	+	.	transcript_id "GRMZM2G502626_T01"; gene_id "GRMZM2G502626"; gene_name "GRMZM2G502626";
chr2	ensembl	exon	32020528	32020789	.	+	.	transcript_id "GRMZM2G545965_T01"; gene_id "GRMZM2G545965"; gene_name "GRMZM2G545965";
chr2	ensembl	exon	37137778	37137943	.	+	.	transcript_id "GRMZM2G057628_T01"; gene_id "GRMZM2G057628"; gene_name "GRMZM2G057628";
chr2	Cufflinks	exon	37730300	37730604	.	.	.	transcript_id "TCONS_00030636"; gene_id "XLOC_021802"; exon_number "1"
chr2	ensembl	exon	40678302	40678549	.	+	.	transcript_id "GRMZM2G547723_T01"; gene_id "GRMZM2G547723"; gene_name "GRMZM2G547723";
chr2	ensembl	exon	41227546	41227811	.	-	.	transcript_id "GRMZM2G094620_T01"; gene_id "GRMZM2G094620"; gene_name "GRMZM2G094620";
chr2	Cufflinks	exon	41229690	41230279	.	.	.	transcript_id "TCONS_00030679"; gene_id "XLOC_021845"; exon_number "1"
chr2	ensembl	exon	43563249	43563480	.	+	.	transcript_id "GRMZM5G812544_T01"; gene_id "GRMZM5G812544"; gene_name "GRMZM5G812544";
chr2	Cufflinks	exon	44257798	44258097	.	.	.	transcript_id "TCONS_00030703"; gene_id "XLOC_021869"; exon_number "1"
chr2	Cufflinks	exon	45217757	45217950	.	-	.	transcript_id "TCONS_00027230"; gene_id "XLOC_019352"; exon_number "1"
chr2	Cufflinks	exon	45218032	45218133	.	-	.	transcript_id "TCONS_00027230"; gene_id "XLOC_019352"; exon_number "2"
chr2	Cufflinks	exon	45218210	45218411	.	-	.	transcript_id "TCONS_00027230"; gene_id "XLOC_019352"; exon_number "3"
chr2	Cufflinks	exon	46094506	46094843	.	+	.	transcript_id "TCONS_00022852"; gene_id "XLOC_016589"; exon_number "1"
chr2	Cufflinks	exon	46095300	46095323	.	+	.	transcript_id "TCONS_00022852"; gene_id "XLOC_016589"; exon_number "2"
chr2	Cufflinks	exon	46357991	46358486	.	.	.	transcript_id "TCONS_00030723"; gene_id "XLOC_021889"; exon_number "1"
chr2	Cufflinks	exon	47146735	47147339	.	.	.	transcript_id "TCONS_00030729"; gene_id "XLOC_021895"; exon_number "1"
chr2	ensembl	exon	47651823	47652204	.	+	.	transcript_id "GRMZM2G578489_T01"; gene_id "GRMZM2G578489"; gene_name "GRMZM2G578489";
chr2	Cufflinks	exon	51325815	51326705	.	.	.	transcript_id "TCONS_00030768"; gene_id "XLOC_021934"; exon_number "1"
chr2	Cufflinks	exon	52578223	52579244	.	.	.	transcript_id "TCONS_00030786"; gene_id "XLOC_021952"; exon_number "1"
chr2	Cufflinks	exon	54279614	54279903	.	.	.	transcript_id "TCONS_00030805"; gene_id "XLOC_021971"; exon_number "1"
chr2	Cufflinks	exon	54748081	54748492	.	.	.	transcript_id "TCONS_00030811"; gene_id "XLOC_021977"; exon_number "1"
chr2	Cufflinks	exon	54753209	54753455	.	.	.	transcript_id "TCONS_00030812"; gene_id "XLOC_021978"; exon_number "1"
chr2	ensembl	exon	55817793	55818040	.	+	.	transcript_id "GRMZM2G138786_T01"; gene_id "GRMZM2G138786"; gene_name "GRMZM2G138786";
chr2	Cufflinks	exon	60042560	60042967	.	.	.	transcript_id "TCONS_00030865"; gene_id "XLOC_022031"; exon_number "1"
chr2	ensembl	exon	60871112	60871403	.	+	.	transcript_id "GRMZM2G068579_T01"; gene_id "GRMZM2G068579"; gene_name "GRMZM2G068579";
chr2	Cufflinks	exon	60915657	60916255	.	.	.	transcript_id "TCONS_00030870"; gene_id "XLOC_022036"; exon_number "1"
chr2	Cufflinks	exon	61083146	61083620	.	+	.	transcript_id "TCONS_00023083"; gene_id "XLOC_016738"; exon_number "1"
chr2	Cufflinks	exon	61083759	61083783	.	+	.	transcript_id "TCONS_00023083"; gene_id "XLOC_016738"; exon_number "2"
chr2	Cufflinks	exon	61090883	61091084	.	+	.	transcript_id "TCONS_00023083"; gene_id "XLOC_016738"; exon_number "3"
chr2	Cufflinks	exon	61083674	61083783	.	+	.	transcript_id "TCONS_00023084"; gene_id "XLOC_016738"; exon_number "1"
chr2	Cufflinks	exon	61090883	61091084	.	+	.	transcript_id "TCONS_00023084"; gene_id "XLOC_016738"; exon_number "2"
chr2	Cufflinks	exon	62408839	62409004	.	-	.	transcript_id "TCONS_00027493"; gene_id "XLOC_019520"; exon_number "1"
chr2	Cufflinks	exon	62409078	62409290	.	-	.	transcript_id "TCONS_00027493"; gene_id "XLOC_019520"; exon_number "2"
chr2	Cufflinks	exon	62917056	62917578	.	.	.	transcript_id "TCONS_00030885"; gene_id "XLOC_022051"; exon_number "1"
chr2	ensembl	exon	62975018	62975323	.	-	.	transcript_id "GRMZM2G585964_T01"; gene_id "GRMZM2G585964"; gene_name "GRMZM2G585964";
chr2	Cufflinks	exon	63682984	63683795	.	.	.	transcript_id "TCONS_00030892"; gene_id "XLOC_022058"; exon_number "1"
chr2	ensembl	exon	65033477	65033560	.	+	.	transcript_id "GRMZM2G463100_T01"; gene_id "GRMZM2G463100"; gene_name "GRMZM2G463100";
chr2	ensembl	exon	65033892	65033994	.	+	.	transcript_id "GRMZM2G463100_T01"; gene_id "GRMZM2G463100"; gene_name "GRMZM2G463100";
chr2	ensembl	exon	65034169	65034195	.	+	.	transcript_id "GRMZM2G463100_T01"; gene_id "GRMZM2G463100"; gene_name "GRMZM2G463100";
chr2	Cufflinks	exon	65897769	65897943	.	+	.	transcript_id "TCONS_00023148"; gene_id "XLOC_016780"; exon_number "1"
chr2	Cufflinks	exon	65898018	65898127	.	+	.	transcript_id "TCONS_00023148"; gene_id "XLOC_016780"; exon_number "2"
chr2	Cufflinks	exon	65898206	65898314	.	+	.	transcript_id "TCONS_00023148"; gene_id "XLOC_016780"; exon_number "3"
chr2	Cufflinks	exon	65898996	65899016	.	+	.	transcript_id "TCONS_00023148"; gene_id "XLOC_016780"; exon_number "4"
chr2	Cufflinks	exon	69341782	69342364	.	.	.	transcript_id "TCONS_00030954"; gene_id "XLOC_022120"; exon_number "1"
chr2	Cufflinks	exon	69403500	69403849	.	.	.	transcript_id "TCONS_00030955"; gene_id "XLOC_022121"; exon_number "1"
chr2	Cufflinks	exon	69945028	69945281	.	.	.	transcript_id "TCONS_00030961"; gene_id "XLOC_022127"; exon_number "1"
chr2	Cufflinks	exon	70113601	70113624	.	-	.	transcript_id "TCONS_00027567"; gene_id "XLOC_019567"; exon_number "1"
chr2	Cufflinks	exon	70114844	70115314	.	-	.	transcript_id "TCONS_00027567"; gene_id "XLOC_019567"; exon_number "2"
chr2	Cufflinks	exon	70121758	70121787	.	-	.	transcript_id "TCONS_00027569"; gene_id "XLOC_019568"; exon_number "1"
chr2	Cufflinks	exon	70122988	70123299	.	-	.	transcript_id "TCONS_00027569"; gene_id "XLOC_019568"; exon_number "2"
chr2	Cufflinks	exon	72522712	72522943	.	.	.	transcript_id "TCONS_00031014"; gene_id "XLOC_022180"; exon_number "1"
chr2	ensembl	exon	75829820	75829872	.	+	.	transcript_id "GRMZM2G154031_T01"; gene_id "GRMZM2G154031"; gene_name "GRMZM2G154031";
chr2	ensembl	exon	75829958	75830210	.	+	.	transcript_id "GRMZM2G154031_T01"; gene_id "GRMZM2G154031"; gene_name "GRMZM2G154031";
chr2	Cufflinks	exon	83948036	83948638	.	+	.	transcript_id "TCONS_00023317"; gene_id "XLOC_016892"; exon_number "1"
chr2	Cufflinks	exon	83949122	83949136	.	+	.	transcript_id "TCONS_00023317"; gene_id "XLOC_016892"; exon_number "2"
chr2	Cufflinks	exon	85798378	85799008	.	.	.	transcript_id "TCONS_00031126"; gene_id "XLOC_022292"; exon_number "1"
chr2	Cufflinks	exon	86037456	86037762	.	+	.	transcript_id "TCONS_00023327"; gene_id "XLOC_016899"; exon_number "1"
chr2	Cufflinks	exon	86039108	86039119	.	+	.	transcript_id "TCONS_00023327"; gene_id "XLOC_016899"; exon_number "2"
chr2	Cufflinks	exon	87407279	87407557	.	.	.	transcript_id "TCONS_00031145"; gene_id "XLOC_022311"; exon_number "1"
chr2	Cufflinks	exon	88681912	88682308	.	.	.	transcript_id "TCONS_00031160"; gene_id "XLOC_022326"; exon_number "1"
chr2	ensembl	exon	89032928	89033509	.	-	.	transcript_id "GRMZM2G491294_T01"; gene_id "GRMZM2G491294"; gene_name "GRMZM2G491294";
chr2	Cufflinks	exon	89541500	89541726	.	.	.	transcript_id "TCONS_00031173"; gene_id "XLOC_022339"; exon_number "1"
chr2	Cufflinks	exon	89723773	89724012	.	.	.	transcript_id "TCONS_00031176"; gene_id "XLOC_022342"; exon_number "1"
chr2	Cufflinks	exon	91488193	91488667	.	.	.	transcript_id "TCONS_00031198"; gene_id "XLOC_022364"; exon_number "1"
chr2	Cufflinks	exon	93217709	93218133	.	.	.	transcript_id "TCONS_00031212"; gene_id "XLOC_022378"; exon_number "1"
chr2	Cufflinks	exon	97616632	97617602	.	.	.	transcript_id "TCONS_00031278"; gene_id "XLOC_022440"; exon_number "1"
chr2	Cufflinks	exon	98274235	98274289	.	-	.	transcript_id "TCONS_00027786"; gene_id "XLOC_019727"; exon_number "1"
chr2	Cufflinks	exon	98276313	98276517	.	-	.	transcript_id "TCONS_00027786"; gene_id "XLOC_019727"; exon_number "2"
chr2	ensembl	exon	99642253	99642481	.	+	.	transcript_id "GRMZM2G495105_T01"; gene_id "GRMZM2G495105"; gene_name "GRMZM2G495105";
chr2	ensembl	exon	99895955	99895984	.	+	.	transcript_id "GRMZM2G065979_T01"; gene_id "GRMZM2G065979"; gene_name "GRMZM2G065979";
chr2	ensembl	exon	99896108	99896276	.	+	.	transcript_id "GRMZM2G065979_T01"; gene_id "GRMZM2G065979"; gene_name "GRMZM2G065979";
chr2	Cufflinks	exon	101363975	101364013	.	-	.	transcript_id "TCONS_00027811"; gene_id "XLOC_019744"; exon_number "1"
chr2	Cufflinks	exon	101364979	101365306	.	-	.	transcript_id "TCONS_00027811"; gene_id "XLOC_019744"; exon_number "2"
chr2	Cufflinks	exon	102016149	102016586	.	.	.	transcript_id "TCONS_00031331"; gene_id "XLOC_022493"; exon_number "1"
chr2	Cufflinks	exon	102665440	102665926	.	.	.	transcript_id "TCONS_00031341"; gene_id "XLOC_022503"; exon_number "1"
chr2	Cufflinks	exon	103654684	103654935	.	.	.	transcript_id "TCONS_00031355"; gene_id "XLOC_022517"; exon_number "1"
chr2	Cufflinks	exon	103895576	103895947	.	.	.	transcript_id "TCONS_00031357"; gene_id "XLOC_022519"; exon_number "1"
chr2	ensembl	exon	104683856	104684143	.	-	.	transcript_id "GRMZM2G120856_T01"; gene_id "GRMZM2G120856"; gene_name "GRMZM2G120856";
chr2	Cufflinks	exon	104821911	104822715	.	+	.	transcript_id "TCONS_00023489"; gene_id "XLOC_017011"; exon_number "1"
chr2	Cufflinks	exon	104821911	104822197	.	+	.	transcript_id "TCONS_00023490"; gene_id "XLOC_017011"; exon_number "1"
chr2	Cufflinks	exon	104823932	104823939	.	+	.	transcript_id "TCONS_00023490"; gene_id "XLOC_017011"; exon_number "2"
chr2	Cufflinks	exon	105303850	105304197	.	.	.	transcript_id "TCONS_00031382"; gene_id "XLOC_022544"; exon_number "1"
chr2	ensembl	exon	106393475	106394123	.	-	.	transcript_id "GRMZM2G524296_T01"; gene_id "GRMZM2G524296"; gene_name "GRMZM2G524296";
chr2	Cufflinks	exon	106976447	106976890	.	.	.	transcript_id "TCONS_00031398"; gene_id "XLOC_022560"; exon_number "1"
chr2	Cufflinks	exon	107200151	107200180	.	-	.	transcript_id "TCONS_00027867"; gene_id "XLOC_019784"; exon_number "1"
chr2	Cufflinks	exon	107200525	107200867	.	-	.	transcript_id "TCONS_00027867"; gene_id "XLOC_019784"; exon_number "2"
chr2	Cufflinks	exon	107827257	107827653	.	.	.	transcript_id "TCONS_00031436"; gene_id "XLOC_022598"; exon_number "1"
chr2	Cufflinks	exon	108584352	108585036	.	.	.	transcript_id "TCONS_00031448"; gene_id "XLOC_022610"; exon_number "1"
chr2	ensembl	exon	110425137	110425352	.	-	.	transcript_id "GRMZM2G408408_T01"; gene_id "GRMZM2G408408"; gene_name "GRMZM2G408408";
chr2	ensembl	exon	110617293	110617569	.	+	.	transcript_id "GRMZM5G820650_T01"; gene_id "GRMZM5G820650"; gene_name "GRMZM5G820650";
chr2	ensembl	exon	110617308	110617572	.	-	.	transcript_id "GRMZM2G489307_T01"; gene_id "GRMZM2G489307"; gene_name "GRMZM2G489307";
chr2	ensembl	exon	111136463	111136804	.	+	.	transcript_id "GRMZM2G021223_T05"; gene_id "GRMZM2G021223"; gene_name "GRMZM2G021223";
chr2	Cufflinks	exon	111161017	111161677	.	.	.	transcript_id "TCONS_00031477"; gene_id "XLOC_022639"; exon_number "1"
chr2	Cufflinks	exon	111305100	111305931	.	-	.	transcript_id "TCONS_00027926"; gene_id "XLOC_019822"; exon_number "1"
chr2	ensembl	exon	111395204	111395411	.	-	.	transcript_id "GRMZM2G546560_T01"; gene_id "GRMZM2G546560"; gene_name "GRMZM2G546560";
chr2	Cufflinks	exon	113130607	113131016	.	.	.	transcript_id "TCONS_00031506"; gene_id "XLOC_022668"; exon_number "1"
chr2	Cufflinks	exon	113364799	113365375	.	.	.	transcript_id "TCONS_00031510"; gene_id "XLOC_022672"; exon_number "1"
chr2	Cufflinks	exon	116318342	116318711	.	.	.	transcript_id "TCONS_00031536"; gene_id "XLOC_022698"; exon_number "1"
chr2	Cufflinks	exon	118586711	118586722	.	-	.	transcript_id "TCONS_00027994"; gene_id "XLOC_019875"; exon_number "1"
chr2	Cufflinks	exon	118587638	118587915	.	-	.	transcript_id "TCONS_00027994"; gene_id "XLOC_019875"; exon_number "2"
chr2	Cufflinks	exon	119909859	119910110	.	.	.	transcript_id "TCONS_00031588"; gene_id "XLOC_022750"; exon_number "1"
chr2	Cufflinks	exon	121781911	121782165	.	.	.	transcript_id "TCONS_00031603"; gene_id "XLOC_022765"; exon_number "1"
chr2	Cufflinks	exon	125427906	125428161	.	.	.	transcript_id "TCONS_00031640"; gene_id "XLOC_022802"; exon_number "1"
chr2	ensembl	exon	126580852	126581028	.	+	.	transcript_id "GRMZM2G118817_T01"; gene_id "GRMZM2G118817"; gene_name "GRMZM2G118817";
chr2	ensembl	exon	126581171	126581220	.	+	.	transcript_id "GRMZM2G118817_T01"; gene_id "GRMZM2G118817"; gene_name "GRMZM2G118817";
chr2	Cufflinks	exon	126820546	126820562	.	-	.	transcript_id "TCONS_00028043"; gene_id "XLOC_019908"; exon_number "1"
chr2	Cufflinks	exon	126821527	126821936	.	-	.	transcript_id "TCONS_00028043"; gene_id "XLOC_019908"; exon_number "2"
chr2	Cufflinks	exon	128377965	128378054	.	-	.	transcript_id "TCONS_00028063"; gene_id "XLOC_019921"; exon_number "1"
chr2	Cufflinks	exon	128378154	128378637	.	-	.	transcript_id "TCONS_00028063"; gene_id "XLOC_019921"; exon_number "2"
chr2	ensembl	exon	130510102	130510269	.	+	.	transcript_id "GRMZM2G055326_T01"; gene_id "GRMZM2G055326"; gene_name "GRMZM2G055326";
chr2	Cufflinks	exon	131700570	131700999	.	.	.	transcript_id "TCONS_00031715"; gene_id "XLOC_022877"; exon_number "1"
chr2	ensembl	exon	133616792	133616937	.	+	.	transcript_id "GRMZM2G097084_T01"; gene_id "GRMZM2G097084"; gene_name "GRMZM2G097084";
chr2	ensembl	exon	133617052	133617422	.	+	.	transcript_id "GRMZM2G097084_T01"; gene_id "GRMZM2G097084"; gene_name "GRMZM2G097084";
chr2	Cufflinks	exon	133714839	133715340	.	.	.	transcript_id "TCONS_00031732"; gene_id "XLOC_022894"; exon_number "1"
chr2	ensembl	exon	134447801	134448006	.	-	.	transcript_id "GRMZM2G587004_T01"; gene_id "GRMZM2G587004"; gene_name "GRMZM2G587004";
chr2	Cufflinks	exon	134504453	134504807	.	.	.	transcript_id "TCONS_00031742"; gene_id "XLOC_022904"; exon_number "1"
chr2	Cufflinks	exon	135444469	135444914	.	-	.	transcript_id "TCONS_00028119"; gene_id "XLOC_019956"; exon_number "1"
chr2	Cufflinks	exon	135446372	135446377	.	-	.	transcript_id "TCONS_00028119"; gene_id "XLOC_019956"; exon_number "2"
chr2	Cufflinks	exon	135503451	135503949	.	.	.	transcript_id "TCONS_00031754"; gene_id "XLOC_022916"; exon_number "1"
chr2	ensembl	exon	136657227	136657466	.	+	.	transcript_id "GRMZM2G579950_T01"; gene_id "GRMZM2G579950"; gene_name "GRMZM2G579950";
chr2	Cufflinks	exon	137271416	137271878	.	.	.	transcript_id "TCONS_00031777"; gene_id "XLOC_022939"; exon_number "1"
chr2	Cufflinks	exon	140584452	140584935	.	.	.	transcript_id "TCONS_00031817"; gene_id "XLOC_022979"; exon_number "1"
chr2	Cufflinks	exon	143256389	143256812	.	.	.	transcript_id "TCONS_00031855"; gene_id "XLOC_023017"; exon_number "1"
chr2	Cufflinks	exon	143256988	143257294	.	.	.	transcript_id "TCONS_00031856"; gene_id "XLOC_023018"; exon_number "1"
chr2	ensembl	exon	143430210	143430535	.	-	.	transcript_id "GRMZM2G094440_T01"; gene_id "GRMZM2G094440"; gene_name "GRMZM2G094440";
chr2	ensembl	exon	145897047	145897292	.	-	.	transcript_id "GRMZM2G509362_T01"; gene_id "GRMZM2G509362"; gene_name "GRMZM2G509362";
chr2	ensembl	exon	146366927	146367187	.	-	.	transcript_id "GRMZM2G041819_T01"; gene_id "GRMZM2G041819"; gene_name "GRMZM2G041819";
chr2	Cufflinks	exon	151074316	151074734	.	+	.	transcript_id "TCONS_00023978"; gene_id "XLOC_017343"; exon_number "1"
chr2	Cufflinks	exon	151234345	151234420	.	-	.	transcript_id "TCONS_00028283"; gene_id "XLOC_020066"; exon_number "1"
chr2	Cufflinks	exon	151234546	151234681	.	-	.	transcript_id "TCONS_00028283"; gene_id "XLOC_020066"; exon_number "2"
chr2	ensembl	exon	153597263	153597299	.	-	.	transcript_id "GRMZM2G055535_T01"; gene_id "GRMZM2G055535"; gene_name "GRMZM2G055535";
chr2	ensembl	exon	153597392	153597513	.	-	.	transcript_id "GRMZM2G055535_T01"; gene_id "GRMZM2G055535"; gene_name "GRMZM2G055535";
chr2	ensembl	exon	156931932	156932316	.	+	.	transcript_id "GRMZM2G509085_T01"; gene_id "GRMZM2G509085"; gene_name "GRMZM2G509085";
chr2	Cufflinks	exon	159746743	159747058	.	.	.	transcript_id "TCONS_00032039"; gene_id "XLOC_023201"; exon_number "1"
chr2	Cufflinks	exon	160032078	160032366	.	-	.	transcript_id "TCONS_00028374"; gene_id "XLOC_020127"; exon_number "1"
chr2	Cufflinks	exon	160174728	160175129	.	.	.	transcript_id "TCONS_00032044"; gene_id "XLOC_023206"; exon_number "1"
chr2	Cufflinks	exon	160264122	160264130	.	+	.	transcript_id "TCONS_00024107"; gene_id "XLOC_017419"; exon_number "1"
chr2	Cufflinks	exon	160264246	160264574	.	+	.	transcript_id "TCONS_00024107"; gene_id "XLOC_017419"; exon_number "2"
chr2	Cufflinks	exon	160293932	160294156	.	.	.	transcript_id "TCONS_00032046"; gene_id "XLOC_023208"; exon_number "1"
chr2	Cufflinks	exon	161486568	161486831	.	.	.	transcript_id "TCONS_00032055"; gene_id "XLOC_023217"; exon_number "1"
chr2	ensembl	exon	162219425	162219684	.	+	.	transcript_id "GRMZM2G111051_T01"; gene_id "GRMZM2G111051"; gene_name "GRMZM2G111051";
chr2	ensembl	exon	163727784	163728043	.	+	.	transcript_id "GRMZM2G087913_T01"; gene_id "GRMZM2G087913"; gene_name "GRMZM2G087913";
chr2	Cufflinks	exon	163845602	163845941	.	.	.	transcript_id "TCONS_00032071"; gene_id "XLOC_023233"; exon_number "1"
chr2	Cufflinks	exon	165765293	165765646	.	.	.	transcript_id "TCONS_00032091"; gene_id "XLOC_023253"; exon_number "1"
chr2	Cufflinks	exon	166898734	166898959	.	.	.	transcript_id "TCONS_00032096"; gene_id "XLOC_023258"; exon_number "1"
chr2	Cufflinks	exon	170621733	170621988	.	-	.	transcript_id "TCONS_00028510"; gene_id "XLOC_020209"; exon_number "1"
chr2	Cufflinks	exon	170622675	170623443	.	-	.	transcript_id "TCONS_00028510"; gene_id "XLOC_020209"; exon_number "2"
chr2	Cufflinks	exon	170790481	170790728	.	.	.	transcript_id "TCONS_00032152"; gene_id "XLOC_023314"; exon_number "1"
chr2	ensembl	exon	170865022	170865281	.	+	.	transcript_id "GRMZM2G522469_T01"; gene_id "GRMZM2G522469"; gene_name "GRMZM2G522469";
chr2	Cufflinks	exon	170886961	170887801	.	.	.	transcript_id "TCONS_00032153"; gene_id "XLOC_023315"; exon_number "1"
chr2	ensembl	exon	173641287	173641898	.	-	.	transcript_id "GRMZM5G892032_T01"; gene_id "GRMZM5G892032"; gene_name "GRMZM5G892032";
chr2	ensembl	exon	174244319	174244526	.	+	.	transcript_id "GRMZM2G050242_T01"; gene_id "GRMZM2G050242"; gene_name "GRMZM2G050242";
chr2	ensembl	exon	174244671	174244958	.	+	.	transcript_id "GRMZM2G050242_T01"; gene_id "GRMZM2G050242"; gene_name "GRMZM2G050242";
chr2	ensembl	exon	175339664	175339878	.	+	.	transcript_id "GRMZM2G568395_T01"; gene_id "GRMZM2G568395"; gene_name "GRMZM2G568395";
chr2	Cufflinks	exon	175835375	175835940	.	+	.	transcript_id "TCONS_00024356"; gene_id "XLOC_017574"; exon_number "1"
chr2	ensembl	exon	178185769	178186124	.	-	.	transcript_id "GRMZM2G579957_T01"; gene_id "GRMZM2G579957"; gene_name "GRMZM2G579957";
chr2	Cufflinks	exon	178498988	178499293	.	.	.	transcript_id "TCONS_00032247"; gene_id "XLOC_023408"; exon_number "1"
chr2	Cufflinks	exon	179554505	179555076	.	.	.	transcript_id "TCONS_00032262"; gene_id "XLOC_023423"; exon_number "1"
chr2	Cufflinks	exon	180408445	180408694	.	.	.	transcript_id "TCONS_00032269"; gene_id "XLOC_023430"; exon_number "1"
chr2	Cufflinks	exon	183991628	183991968	.	+	.	transcript_id "TCONS_00024518"; gene_id "XLOC_017671"; exon_number "1"
chr2	Cufflinks	exon	183993505	183993511	.	+	.	transcript_id "TCONS_00024518"; gene_id "XLOC_017671"; exon_number "2"
chr2	Cufflinks	exon	185221150	185221499	.	-	.	transcript_id "TCONS_00028760"; gene_id "XLOC_020361"; exon_number "1"
chr2	Cufflinks	exon	185221613	185221955	.	-	.	transcript_id "TCONS_00028760"; gene_id "XLOC_020361"; exon_number "2"
chr2	Cufflinks	exon	185222531	185222947	.	-	.	transcript_id "TCONS_00028760"; gene_id "XLOC_020361"; exon_number "3"
chr2	Cufflinks	exon	186388885	186389540	.	.	.	transcript_id "TCONS_00032342"; gene_id "XLOC_023503"; exon_number "1"
chr2	Cufflinks	exon	186793653	186793830	.	-	.	transcript_id "TCONS_00028792"; gene_id "XLOC_020382"; exon_number "1"
chr2	Cufflinks	exon	186793965	186794431	.	-	.	transcript_id "TCONS_00028792"; gene_id "XLOC_020382"; exon_number "2"
chr2	Cufflinks	exon	188060662	188061125	.	.	.	transcript_id "TCONS_00032368"; gene_id "XLOC_023529"; exon_number "1"
chr2	ensembl	exon	188186729	188187025	.	+	.	transcript_id "GRMZM2G514898_T01"; gene_id "GRMZM2G514898"; gene_name "GRMZM2G514898";
chr2	Cufflinks	exon	188213090	188213533	.	.	.	transcript_id "TCONS_00032373"; gene_id "XLOC_023534"; exon_number "1"
chr2	ensembl	exon	188528406	188528776	.	+	.	transcript_id "GRMZM2G486539_T01"; gene_id "GRMZM2G486539"; gene_name "GRMZM2G486539";
chr2	Cufflinks	exon	189774063	189774866	.	.	.	transcript_id "TCONS_00032392"; gene_id "XLOC_023553"; exon_number "1"
chr2	ensembl	exon	190871990	190872242	.	+	.	transcript_id "GRMZM2G042948_T01"; gene_id "GRMZM2G042948"; gene_name "GRMZM2G042948";
chr2	Cufflinks	exon	190933903	190934155	.	.	.	transcript_id "TCONS_00032407"; gene_id "XLOC_023568"; exon_number "1"
chr2	Cufflinks	exon	191999798	192000174	.	.	.	transcript_id "TCONS_00032418"; gene_id "XLOC_023579"; exon_number "1"
chr2	ensembl	exon	195523901	195524202	.	-	.	transcript_id "GRMZM2G374643_T01"; gene_id "GRMZM2G374643"; gene_name "GRMZM2G374643";
chr2	Cufflinks	exon	197569164	197569566	.	.	.	transcript_id "TCONS_00032479"; gene_id "XLOC_023640"; exon_number "1"
chr2	Cufflinks	exon	198853870	198854402	.	.	.	transcript_id "TCONS_00032507"; gene_id "XLOC_023668"; exon_number "1"
chr2	ensembl	exon	199855943	199856223	.	+	.	transcript_id "GRMZM2G425090_T01"; gene_id "GRMZM2G425090"; gene_name "GRMZM2G425090";
chr2	ensembl	exon	199856256	199856294	.	+	.	transcript_id "GRMZM2G425090_T01"; gene_id "GRMZM2G425090"; gene_name "GRMZM2G425090";
chr2	Cufflinks	exon	206962917	206963180	.	.	.	transcript_id "TCONS_00032594"; gene_id "XLOC_023755"; exon_number "1"
chr2	ensembl	exon	207696658	207697030	.	-	.	transcript_id "GRMZM2G024700_T01"; gene_id "GRMZM2G024700"; gene_name "GRMZM2G024700";
chr2	ensembl	exon	208492744	208492968	.	+	.	transcript_id "GRMZM5G808394_T01"; gene_id "GRMZM5G808394"; gene_name "GRMZM5G808394";
chr2	Cufflinks	exon	209488444	209489469	.	.	.	transcript_id "TCONS_00032620"; gene_id "XLOC_023781"; exon_number "1"
chr2	Cufflinks	exon	210181852	210182280	.	.	.	transcript_id "TCONS_00032626"; gene_id "XLOC_023787"; exon_number "1"
chr2	ensembl	exon	211506812	211507039	.	-	.	transcript_id "GRMZM2G159205_T01"; gene_id "GRMZM2G159205"; gene_name "GRMZM2G159205";
chr2	Cufflinks	exon	214854667	214855268	.	.	.	transcript_id "TCONS_00032704"; gene_id "XLOC_023865"; exon_number "1"
chr2	ensembl	exon	215525511	215525688	.	+	.	transcript_id "GRMZM2G075853_T01"; gene_id "GRMZM2G075853"; gene_name "GRMZM2G075853";
chr2	ensembl	exon	216715396	216715676	.	-	.	transcript_id "GRMZM2G117094_T01"; gene_id "GRMZM2G117094"; gene_name "GRMZM2G117094";
chr2	ensembl	exon	216715396	216715676	.	+	.	transcript_id "GRMZM5G831434_T01"; gene_id "GRMZM5G831434"; gene_name "GRMZM5G831434";
chr2	Cufflinks	exon	219191325	219191617	.	.	.	transcript_id "TCONS_00032746"; gene_id "XLOC_023906"; exon_number "1"
chr2	Cufflinks	exon	219511110	219511695	.	.	.	transcript_id "TCONS_00032754"; gene_id "XLOC_023914"; exon_number "1"
chr2	Cufflinks	exon	219801454	219802025	.	.	.	transcript_id "TCONS_00032756"; gene_id "XLOC_023916"; exon_number "1"
chr2	Cufflinks	exon	220257460	220257993	.	+	.	transcript_id "TCONS_00025519"; gene_id "XLOC_018278"; exon_number "1"
chr2	Cufflinks	exon	221611897	221612158	.	.	.	transcript_id "TCONS_00032778"; gene_id "XLOC_023938"; exon_number "1"
chr2	Cufflinks	exon	222121846	222122248	.	+	.	transcript_id "TCONS_00025572"; gene_id "XLOC_018309"; exon_number "1"
chr2	Cufflinks	exon	222123290	222123298	.	+	.	transcript_id "TCONS_00025572"; gene_id "XLOC_018309"; exon_number "2"
chr2	ensembl	exon	222967517	222967859	.	-	.	transcript_id "GRMZM2G512997_T01"; gene_id "GRMZM2G512997"; gene_name "GRMZM2G512997";
chr2	Cufflinks	exon	223021137	223021677	.	.	.	transcript_id "TCONS_00032799"; gene_id "XLOC_023959"; exon_number "1"
chr2	Cufflinks	exon	223057455	223057724	.	.	.	transcript_id "TCONS_00032802"; gene_id "XLOC_023962"; exon_number "1"
chr2	Cufflinks	exon	223057908	223058287	.	.	.	transcript_id "TCONS_00032803"; gene_id "XLOC_023963"; exon_number "1"
chr2	Cufflinks	exon	223382568	223383116	.	.	.	transcript_id "TCONS_00032810"; gene_id "XLOC_023970"; exon_number "1"
chr2	Cufflinks	exon	223639527	223640153	.	-	.	transcript_id "TCONS_00029658"; gene_id "XLOC_020952"; exon_number "1"
chr2	Cufflinks	exon	223640321	223640617	.	.	.	transcript_id "TCONS_00032815"; gene_id "XLOC_023975"; exon_number "1"
chr2	Cufflinks	exon	223642660	223643226	.	.	.	transcript_id "TCONS_00032816"; gene_id "XLOC_023976"; exon_number "1"
chr2	ensembl	exon	223972156	223972388	.	-	.	transcript_id "GRMZM2G003115_T01"; gene_id "GRMZM2G003115"; gene_name "GRMZM2G003115";
chr2	ensembl	exon	223974893	223975088	.	-	.	transcript_id "GRMZM2G003115_T01"; gene_id "GRMZM2G003115"; gene_name "GRMZM2G003115";
chr2	Cufflinks	exon	225579419	225579485	.	+	.	transcript_id "TCONS_00025682"; gene_id "XLOC_018373"; exon_number "1"
chr2	Cufflinks	exon	225579569	225579612	.	+	.	transcript_id "TCONS_00025682"; gene_id "XLOC_018373"; exon_number "2"
chr2	Cufflinks	exon	225579698	225579772	.	+	.	transcript_id "TCONS_00025682"; gene_id "XLOC_018373"; exon_number "3"
chr2	ensembl	exon	225604473	225604753	.	+	.	transcript_id "GRMZM2G545760_T01"; gene_id "GRMZM2G545760"; gene_name "GRMZM2G545760";
chr2	ensembl	exon	228770158	228770597	.	+	.	transcript_id "GRMZM2G078523_T01"; gene_id "GRMZM2G078523"; gene_name "GRMZM2G078523";
chr2	Cufflinks	exon	229841863	229841888	.	-	.	transcript_id "TCONS_00029817"; gene_id "XLOC_021056"; exon_number "1"
chr2	Cufflinks	exon	229841964	229842507	.	-	.	transcript_id "TCONS_00029817"; gene_id "XLOC_021056"; exon_number "2"
chr2	ensembl	exon	229847134	229847345	.	+	.	transcript_id "GRMZM2G089865_T01"; gene_id "GRMZM2G089865"; gene_name "GRMZM2G089865";
chr2	ensembl	exon	229934971	229935249	.	-	.	transcript_id "GRMZM2G564577_T01"; gene_id "GRMZM2G564577"; gene_name "GRMZM2G564577";
chr2	Cufflinks	exon	234843454	234844489	.	.	.	transcript_id "TCONS_00032987"; gene_id "XLOC_024147"; exon_number "1"
chr2	Cufflinks	exon	236028981	236029699	.	+	.	transcript_id "TCONS_00026003"; gene_id "XLOC_018588"; exon_number "1"
chr2	Cufflinks	exon	236029363	236029445	.	+	.	transcript_id "TCONS_00026004"; gene_id "XLOC_018588"; exon_number "1"
chr2	Cufflinks	exon	236029529	236029699	.	+	.	transcript_id "TCONS_00026004"; gene_id "XLOC_018588"; exon_number "2"
chr3	Cufflinks	exon	180103	180840	.	.	.	transcript_id "TCONS_00040713"; gene_id "XLOC_029081"; exon_number "1"
chr3	Cufflinks	exon	297552	297898	.	.	.	transcript_id "TCONS_00040715"; gene_id "XLOC_029083"; exon_number "1"
chr3	ensembl	exon	1561626	1561964	.	-	.	transcript_id "GRMZM2G175041_T01"; gene_id "GRMZM2G175041"; gene_name "GRMZM2G175041";
chr3	Cufflinks	exon	2631739	2631888	.	+	.	transcript_id "TCONS_00033068"; gene_id "XLOC_024206"; exon_number "1"
chr3	Cufflinks	exon	2632012	2632090	.	+	.	transcript_id "TCONS_00033068"; gene_id "XLOC_024206"; exon_number "2"
chr3	Cufflinks	exon	2632177	2632395	.	+	.	transcript_id "TCONS_00033068"; gene_id "XLOC_024206"; exon_number "3"
chr3	Cufflinks	exon	2801099	2801625	.	.	.	transcript_id "TCONS_00040751"; gene_id "XLOC_029119"; exon_number "1"
chr3	ensembl	exon	4716371	4716625	.	+	.	transcript_id "GRMZM2G055393_T01"; gene_id "GRMZM2G055393"; gene_name "GRMZM2G055393";
chr3	ensembl	exon	6028642	6029050	.	+	.	transcript_id "GRMZM2G557214_T01"; gene_id "GRMZM2G557214"; gene_name "GRMZM2G557214";
chr3	Cufflinks	exon	6977085	6977536	.	.	.	transcript_id "TCONS_00040812"; gene_id "XLOC_029180"; exon_number "1"
chr3	Cufflinks	exon	7091937	7092320	.	.	.	transcript_id "TCONS_00040814"; gene_id "XLOC_029182"; exon_number "1"
chr3	ensembl	exon	9274343	9274570	.	+	.	transcript_id "GRMZM2G507510_T01"; gene_id "GRMZM2G507510"; gene_name "GRMZM2G507510";
chr3	Cufflinks	exon	10462450	10463194	.	.	.	transcript_id "TCONS_00040853"; gene_id "XLOC_029221"; exon_number "1"
chr3	Cufflinks	exon	10946169	10946555	.	.	.	transcript_id "TCONS_00040862"; gene_id "XLOC_029230"; exon_number "1"
chr3	Cufflinks	exon	12932825	12933694	.	.	.	transcript_id "TCONS_00040894"; gene_id "XLOC_029262"; exon_number "1"
chr3	Cufflinks	exon	14704185	14704217	.	-	.	transcript_id "TCONS_00037379"; gene_id "XLOC_026969"; exon_number "1"
chr3	Cufflinks	exon	14705508	14705870	.	-	.	transcript_id "TCONS_00037379"; gene_id "XLOC_026969"; exon_number "2"
chr3	ensembl	exon	17404617	17404838	.	+	.	transcript_id "GRMZM5G835873_T01"; gene_id "GRMZM5G835873"; gene_name "GRMZM5G835873";
chr3	ensembl	exon	17737879	17738109	.	+	.	transcript_id "GRMZM2G120333_T01"; gene_id "GRMZM2G120333"; gene_name "GRMZM2G120333";
chr3	Cufflinks	exon	19482782	19483110	.	.	.	transcript_id "TCONS_00040978"; gene_id "XLOC_029345"; exon_number "1"
chr3	Cufflinks	exon	20005072	20005370	.	.	.	transcript_id "TCONS_00040983"; gene_id "XLOC_029350"; exon_number "1"
chr3	Cufflinks	exon	22152589	22153385	.	.	.	transcript_id "TCONS_00041002"; gene_id "XLOC_029369"; exon_number "1"
chr3	Cufflinks	exon	22675362	22675728	.	.	.	transcript_id "TCONS_00041013"; gene_id "XLOC_029380"; exon_number "1"
chr3	ensembl	exon	23734083	23734370	.	+	.	transcript_id "GRMZM2G153248_T01"; gene_id "GRMZM2G153248"; gene_name "GRMZM2G153248";
chr3	Cufflinks	exon	23749703	23750142	.	.	.	transcript_id "TCONS_00041024"; gene_id "XLOC_029391"; exon_number "1"
chr3	ensembl	exon	23841625	23842040	.	-	.	transcript_id "GRMZM5G879574_T01"; gene_id "GRMZM5G879574"; gene_name "GRMZM5G879574";
chr3	ensembl	exon	23895724	23896023	.	+	.	transcript_id "GRMZM2G114535_T01"; gene_id "GRMZM2G114535"; gene_name "GRMZM2G114535";
chr3	Cufflinks	exon	27808129	27808466	.	-	.	transcript_id "TCONS_00037588"; gene_id "XLOC_027111"; exon_number "1"
chr3	Cufflinks	exon	27808595	27808769	.	-	.	transcript_id "TCONS_00037588"; gene_id "XLOC_027111"; exon_number "2"
chr3	Cufflinks	exon	30385831	30386253	.	.	.	transcript_id "TCONS_00041098"; gene_id "XLOC_029465"; exon_number "1"
chr3	Cufflinks	exon	37835884	37836743	.	+	.	transcript_id "TCONS_00033832"; gene_id "XLOC_024682"; exon_number "1"
chr3	Cufflinks	exon	40675305	40675667	.	+	.	transcript_id "TCONS_00033867"; gene_id "XLOC_024704"; exon_number "1"
chr3	Cufflinks	exon	40676613	40676641	.	+	.	transcript_id "TCONS_00033867"; gene_id "XLOC_024704"; exon_number "2"
chr3	Cufflinks	exon	43329592	43330209	.	.	.	transcript_id "TCONS_00041241"; gene_id "XLOC_029608"; exon_number "1"
chr3	Cufflinks	exon	45978745	45979071	.	.	.	transcript_id "TCONS_00041258"; gene_id "XLOC_029625"; exon_number "1"
chr3	Cufflinks	exon	47112603	47113618	.	.	.	transcript_id "TCONS_00041279"; gene_id "XLOC_029646"; exon_number "1"
chr3	ensembl	exon	47899793	47900068	.	+	.	transcript_id "GRMZM2G517280_T01"; gene_id "GRMZM2G517280"; gene_name "GRMZM2G517280";
chr3	Cufflinks	exon	48057474	48058265	.	.	.	transcript_id "TCONS_00041294"; gene_id "XLOC_029661"; exon_number "1"
chr3	Cufflinks	exon	51237463	51237772	.	.	.	transcript_id "TCONS_00041329"; gene_id "XLOC_029696"; exon_number "1"
chr3	Cufflinks	exon	51986244	51986624	.	.	.	transcript_id "TCONS_00041333"; gene_id "XLOC_029700"; exon_number "1"
chr3	Cufflinks	exon	52521664	52522462	.	.	.	transcript_id "TCONS_00041350"; gene_id "XLOC_029717"; exon_number "1"
chr3	Cufflinks	exon	53954117	53954636	.	.	.	transcript_id "TCONS_00041379"; gene_id "XLOC_029746"; exon_number "1"
chr3	Cufflinks	exon	57044409	57044789	.	.	.	transcript_id "TCONS_00041401"; gene_id "XLOC_029768"; exon_number "1"
chr3	ensembl	exon	58559085	58559265	.	-	.	transcript_id "GRMZM2G066761_T01"; gene_id "GRMZM2G066761"; gene_name "GRMZM2G066761";
chr3	Cufflinks	exon	59440570	59441083	.	.	.	transcript_id "TCONS_00041426"; gene_id "XLOC_029793"; exon_number "1"
chr3	Cufflinks	exon	61026367	61026625	.	.	.	transcript_id "TCONS_00041456"; gene_id "XLOC_029823"; exon_number "1"
chr3	Cufflinks	exon	63108062	63108393	.	+	.	transcript_id "TCONS_00034131"; gene_id "XLOC_024892"; exon_number "1"
chr3	Cufflinks	exon	63109367	63109379	.	+	.	transcript_id "TCONS_00034131"; gene_id "XLOC_024892"; exon_number "2"
chr3	Cufflinks	exon	63370917	63371343	.	.	.	transcript_id "TCONS_00041465"; gene_id "XLOC_029832"; exon_number "1"
chr3	ensembl	exon	64821935	64822444	.	-	.	transcript_id "GRMZM2G515669_T01"; gene_id "GRMZM2G515669"; gene_name "GRMZM2G515669";
chr3	Cufflinks	exon	68192545	68193211	.	.	.	transcript_id "TCONS_00041510"; gene_id "XLOC_029877"; exon_number "1"
chr3	Cufflinks	exon	69790996	69792628	.	.	.	transcript_id "TCONS_00041529"; gene_id "XLOC_029896"; exon_number "1"
chr3	Cufflinks	exon	71485163	71485470	.	.	.	transcript_id "TCONS_00041546"; gene_id "XLOC_029913"; exon_number "1"
chr3	Cufflinks	exon	74270911	74271239	.	+	.	transcript_id "TCONS_00034224"; gene_id "XLOC_024960"; exon_number "1"
chr3	Cufflinks	exon	74272149	74272196	.	+	.	transcript_id "TCONS_00034224"; gene_id "XLOC_024960"; exon_number "2"
chr3	Cufflinks	exon	78639251	78639876	.	.	.	transcript_id "TCONS_00041611"; gene_id "XLOC_029978"; exon_number "1"
chr3	Cufflinks	exon	81310277	81311099	.	-	.	transcript_id "TCONS_00038132"; gene_id "XLOC_027454"; exon_number "1"
chr3	ensembl	exon	81425089	81425390	.	+	.	transcript_id "GRMZM2G023022_T01"; gene_id "GRMZM2G023022"; gene_name "GRMZM2G023022";
chr3	Cufflinks	exon	85834996	85835302	.	.	.	transcript_id "TCONS_00041705"; gene_id "XLOC_030072"; exon_number "1"
chr3	Cufflinks	exon	86350304	86350963	.	.	.	transcript_id "TCONS_00041714"; gene_id "XLOC_030081"; exon_number "1"
chr3	ensembl	exon	86605678	86605967	.	-	.	transcript_id "GRMZM2G000679_T01"; gene_id "GRMZM2G000679"; gene_name "GRMZM2G000679";
chr3	ensembl	exon	86606115	86606252	.	-	.	transcript_id "GRMZM2G000679_T01"; gene_id "GRMZM2G000679"; gene_name "GRMZM2G000679";
chr3	Cufflinks	exon	87575048	87575143	.	-	.	transcript_id "TCONS_00038181"; gene_id "XLOC_027486"; exon_number "1"
chr3	Cufflinks	exon	87578008	87578256	.	-	.	transcript_id "TCONS_00038181"; gene_id "XLOC_027486"; exon_number "2"
chr3	ensembl	exon	87715636	87716061	.	-	.	transcript_id "GRMZM2G555549_T01"; gene_id "GRMZM2G555549"; gene_name "GRMZM2G555549";
chr3	ensembl	exon	87779574	87779827	.	+	.	transcript_id "GRMZM2G009830_T01"; gene_id "GRMZM2G009830"; gene_name "GRMZM2G009830";
chr3	ensembl	exon	88708307	88708579	.	+	.	transcript_id "GRMZM5G845630_T01"; gene_id "GRMZM5G845630"; gene_name "GRMZM5G845630";
chr3	Cufflinks	exon	92513055	92513458	.	+	.	transcript_id "TCONS_00034371"; gene_id "XLOC_025062"; exon_number "1"
chr3	Cufflinks	exon	92514418	92514437	.	+	.	transcript_id "TCONS_00034371"; gene_id "XLOC_025062"; exon_number "2"
chr3	Cufflinks	exon	93039960	93040215	.	.	.	transcript_id "TCONS_00041794"; gene_id "XLOC_030161"; exon_number "1"
chr3	ensembl	exon	94381836	94382230	.	+	.	transcript_id "GRMZM2G053917_T04"; gene_id "GRMZM2G053917"; gene_name "GRMZM2G053917";
chr3	ensembl	exon	94382863	94382902	.	+	.	transcript_id "GRMZM2G053917_T04"; gene_id "GRMZM2G053917"; gene_name "GRMZM2G053917";
chr3	ensembl	exon	94383301	94383714	.	+	.	transcript_id "GRMZM2G053917_T04"; gene_id "GRMZM2G053917"; gene_name "GRMZM2G053917";
chr3	Cufflinks	exon	95071175	95071761	.	.	.	transcript_id "TCONS_00041823"; gene_id "XLOC_030190"; exon_number "1"
chr3	Cufflinks	exon	95512045	95512358	.	+	.	transcript_id "TCONS_00034406"; gene_id "XLOC_025085"; exon_number "1"
chr3	Cufflinks	exon	95513642	95513653	.	+	.	transcript_id "TCONS_00034406"; gene_id "XLOC_025085"; exon_number "2"
chr3	Cufflinks	exon	96026592	96027027	.	.	.	transcript_id "TCONS_00041832"; gene_id "XLOC_030199"; exon_number "1"
chr3	Cufflinks	exon	102695089	102695559	.	+	.	transcript_id "TCONS_00034452"; gene_id "XLOC_025117"; exon_number "1"
chr3	Cufflinks	exon	104131387	104131723	.	.	.	transcript_id "TCONS_00041916"; gene_id "XLOC_030283"; exon_number "1"
chr3	Cufflinks	exon	109360562	109361087	.	+	.	transcript_id "TCONS_00034506"; gene_id "XLOC_025153"; exon_number "1"
chr3	Cufflinks	exon	109361964	109361974	.	+	.	transcript_id "TCONS_00034506"; gene_id "XLOC_025153"; exon_number "2"
chr3	Cufflinks	exon	109360562	109361087	.	+	.	transcript_id "TCONS_00034505"; gene_id "XLOC_025153"; exon_number "1"
chr3	Cufflinks	exon	109361961	109361974	.	+	.	transcript_id "TCONS_00034505"; gene_id "XLOC_025153"; exon_number "2"
chr3	Cufflinks	exon	112398794	112399233	.	.	.	transcript_id "TCONS_00042008"; gene_id "XLOC_030374"; exon_number "1"
chr3	Cufflinks	exon	117558313	117558970	.	.	.	transcript_id "TCONS_00042071"; gene_id "XLOC_030437"; exon_number "1"
chr3	Cufflinks	exon	118769644	118770129	.	.	.	transcript_id "TCONS_00042086"; gene_id "XLOC_030452"; exon_number "1"
chr3	ensembl	exon	119179533	119179923	.	+	.	transcript_id "GRMZM2G502563_T01"; gene_id "GRMZM2G502563"; gene_name "GRMZM2G502563";
chr3	Cufflinks	exon	120464699	120465178	.	.	.	transcript_id "TCONS_00042105"; gene_id "XLOC_030471"; exon_number "1"
chr3	Cufflinks	exon	120734181	120734971	.	.	.	transcript_id "TCONS_00042108"; gene_id "XLOC_030474"; exon_number "1"
chr3	Cufflinks	exon	121437619	121437939	.	.	.	transcript_id "TCONS_00042114"; gene_id "XLOC_030480"; exon_number "1"
chr3	Cufflinks	exon	121539945	121540445	.	+	.	transcript_id "TCONS_00034613"; gene_id "XLOC_025228"; exon_number "1"
chr3	Cufflinks	exon	121541410	121541424	.	+	.	transcript_id "TCONS_00034613"; gene_id "XLOC_025228"; exon_number "2"
chr3	ensembl	exon	121671304	121671660	.	+	.	transcript_id "GRMZM2G162940_T01"; gene_id "GRMZM2G162940"; gene_name "GRMZM2G162940";
chr3	Cufflinks	exon	121717747	121718250	.	+	.	transcript_id "TCONS_00034618"; gene_id "XLOC_025232"; exon_number "1"
chr3	Cufflinks	exon	121718310	121718317	.	+	.	transcript_id "TCONS_00034618"; gene_id "XLOC_025232"; exon_number "2"
chr3	Cufflinks	exon	123455785	123456016	.	.	.	transcript_id "TCONS_00042143"; gene_id "XLOC_030509"; exon_number "1"
chr3	Cufflinks	exon	125272521	125272771	.	.	.	transcript_id "TCONS_00042165"; gene_id "XLOC_030531"; exon_number "1"
chr3	Cufflinks	exon	126757544	126758196	.	.	.	transcript_id "TCONS_00042180"; gene_id "XLOC_030546"; exon_number "1"
chr3	ensembl	exon	127291476	127291799	.	+	.	transcript_id "GRMZM2G510816_T01"; gene_id "GRMZM2G510816"; gene_name "GRMZM2G510816";
chr3	ensembl	exon	127465362	127465694	.	+	.	transcript_id "GRMZM5G845419_T01"; gene_id "GRMZM5G845419"; gene_name "GRMZM5G845419";
chr3	Cufflinks	exon	131049742	131049803	.	-	.	transcript_id "TCONS_00038598"; gene_id "XLOC_027757"; exon_number "1"
chr3	Cufflinks	exon	131051015	131051420	.	-	.	transcript_id "TCONS_00038598"; gene_id "XLOC_027757"; exon_number "2"
chr3	ensembl	exon	136782558	136782878	.	+	.	transcript_id "GRMZM2G515915_T01"; gene_id "GRMZM2G515915"; gene_name "GRMZM2G515915";
chr3	Cufflinks	exon	139303034	139303221	.	-	.	transcript_id "TCONS_00038698"; gene_id "XLOC_027820"; exon_number "1"
chr3	Cufflinks	exon	139303330	139303473	.	-	.	transcript_id "TCONS_00038698"; gene_id "XLOC_027820"; exon_number "2"
chr3	ensembl	exon	142955610	142955789	.	-	.	transcript_id "GRMZM2G034868_T03"; gene_id "GRMZM2G034868"; gene_name "GRMZM2G034868";
chr3	ensembl	exon	142956529	142956657	.	-	.	transcript_id "GRMZM2G034868_T03"; gene_id "GRMZM2G034868"; gene_name "GRMZM2G034868";
chr3	Cufflinks	exon	144834890	144835994	.	.	.	transcript_id "TCONS_00042357"; gene_id "XLOC_030722"; exon_number "1"
chr3	Cufflinks	exon	145181622	145181873	.	-	.	transcript_id "TCONS_00038768"; gene_id "XLOC_027870"; exon_number "1"
chr3	Cufflinks	exon	145181955	145181975	.	-	.	transcript_id "TCONS_00038768"; gene_id "XLOC_027870"; exon_number "2"
chr3	Cufflinks	exon	146446971	146447467	.	.	.	transcript_id "TCONS_00042376"; gene_id "XLOC_030741"; exon_number "1"
chr3	ensembl	exon	147279542	147279753	.	+	.	transcript_id "GRMZM2G059730_T01"; gene_id "GRMZM2G059730"; gene_name "GRMZM2G059730";
chr3	ensembl	exon	147279909	147279987	.	+	.	transcript_id "GRMZM2G059730_T01"; gene_id "GRMZM2G059730"; gene_name "GRMZM2G059730";
chr3	Cufflinks	exon	152172490	152172952	.	.	.	transcript_id "TCONS_00042441"; gene_id "XLOC_030806"; exon_number "1"
chr3	Cufflinks	exon	152174375	152175024	.	.	.	transcript_id "TCONS_00042442"; gene_id "XLOC_030807"; exon_number "1"
chr3	Cufflinks	exon	157043780	157043800	.	-	.	transcript_id "TCONS_00038988"; gene_id "XLOC_028007"; exon_number "1"
chr3	Cufflinks	exon	157044765	157045083	.	-	.	transcript_id "TCONS_00038988"; gene_id "XLOC_028007"; exon_number "2"
chr3	ensembl	exon	159475284	159475505	.	-	.	transcript_id "GRMZM2G560765_T01"; gene_id "GRMZM2G560765"; gene_name "GRMZM2G560765";
chr3	Cufflinks	exon	161250335	161250820	.	.	.	transcript_id "TCONS_00042540"; gene_id "XLOC_030905"; exon_number "1"
chr3	Cufflinks	exon	163194181	163194448	.	.	.	transcript_id "TCONS_00042555"; gene_id "XLOC_030920"; exon_number "1"
chr3	Cufflinks	exon	163871057	163871352	.	+	.	transcript_id "TCONS_00035289"; gene_id "XLOC_025679"; exon_number "1"
chr3	Cufflinks	exon	163871429	163871737	.	+	.	transcript_id "TCONS_00035289"; gene_id "XLOC_025679"; exon_number "2"
chr3	ensembl	exon	164392594	164392808	.	-	.	transcript_id "GRMZM5G838778_T01"; gene_id "GRMZM5G838778"; gene_name "GRMZM5G838778";
chr3	Cufflinks	exon	170863979	170864471	.	.	.	transcript_id "TCONS_00042637"; gene_id "XLOC_031002"; exon_number "1"
chr3	ensembl	exon	171036453	171036747	.	-	.	transcript_id "GRMZM2G498765_T01"; gene_id "GRMZM2G498765"; gene_name "GRMZM2G498765";
chr3	Cufflinks	exon	172378830	172379548	.	.	.	transcript_id "TCONS_00042646"; gene_id "XLOC_031011"; exon_number "1"
chr3	ensembl	exon	172441609	172441731	.	-	.	transcript_id "GRMZM5G817942_T01"; gene_id "GRMZM5G817942"; gene_name "GRMZM5G817942";
chr3	ensembl	exon	172442576	172442709	.	-	.	transcript_id "GRMZM5G817942_T01"; gene_id "GRMZM5G817942"; gene_name "GRMZM5G817942";
chr3	ensembl	exon	174409337	174409635	.	+	.	transcript_id "GRMZM2G493553_T01"; gene_id "GRMZM2G493553"; gene_name "GRMZM2G493553";
chr3	Cufflinks	exon	175985977	175986621	.	.	.	transcript_id "TCONS_00042705"; gene_id "XLOC_031070"; exon_number "1"
chr3	Cufflinks	exon	179230176	179230625	.	.	.	transcript_id "TCONS_00042752"; gene_id "XLOC_031117"; exon_number "1"
chr3	Cufflinks	exon	179326565	179327339	.	.	.	transcript_id "TCONS_00042756"; gene_id "XLOC_031121"; exon_number "1"
chr3	Cufflinks	exon	179448184	179448920	.	+	.	transcript_id "TCONS_00035642"; gene_id "XLOC_025895"; exon_number "1"
chr3	ensembl	exon	179467603	179467971	.	+	.	transcript_id "GRMZM5G853830_T01"; gene_id "GRMZM5G853830"; gene_name "GRMZM5G853830";
chr3	ensembl	exon	179469458	179469758	.	+	.	transcript_id "GRMZM5G870099_T01"; gene_id "GRMZM5G870099"; gene_name "GRMZM5G870099";
chr3	Cufflinks	exon	179796637	179796926	.	.	.	transcript_id "TCONS_00042763"; gene_id "XLOC_031128"; exon_number "1"
chr3	Cufflinks	exon	179815433	179816048	.	.	.	transcript_id "TCONS_00042765"; gene_id "XLOC_031130"; exon_number "1"
chr3	ensembl	exon	180318067	180318182	.	+	.	transcript_id "GRMZM2G006905_T01"; gene_id "GRMZM2G006905"; gene_name "GRMZM2G006905";
chr3	ensembl	exon	180318789	180318816	.	+	.	transcript_id "GRMZM2G006905_T01"; gene_id "GRMZM2G006905"; gene_name "GRMZM2G006905";
chr3	ensembl	exon	180319365	180319530	.	+	.	transcript_id "GRMZM2G006905_T01"; gene_id "GRMZM2G006905"; gene_name "GRMZM2G006905";
chr3	Cufflinks	exon	181070346	181070990	.	-	.	transcript_id "TCONS_00039422"; gene_id "XLOC_028272"; exon_number "1"
chr3	Cufflinks	exon	181071295	181071438	.	-	.	transcript_id "TCONS_00039422"; gene_id "XLOC_028272"; exon_number "2"
chr3	Cufflinks	exon	181071546	181071994	.	-	.	transcript_id "TCONS_00039422"; gene_id "XLOC_028272"; exon_number "3"
chr3	ensembl	exon	181701583	181701843	.	+	.	transcript_id "GRMZM2G518003_T01"; gene_id "GRMZM2G518003"; gene_name "GRMZM2G518003";
chr3	Cufflinks	exon	183561212	183561456	.	.	.	transcript_id "TCONS_00042822"; gene_id "XLOC_031187"; exon_number "1"
chr3	ensembl	exon	184066963	184067266	.	+	.	transcript_id "GRMZM2G118419_T01"; gene_id "GRMZM2G118419"; gene_name "GRMZM2G118419";
chr3	Cufflinks	exon	184076478	184076821	.	.	.	transcript_id "TCONS_00042827"; gene_id "XLOC_031192"; exon_number "1"
chr3	Cufflinks	exon	184632784	184633158	.	+	.	transcript_id "TCONS_00035761"; gene_id "XLOC_025980"; exon_number "1"
chr3	Cufflinks	exon	184633275	184634925	.	+	.	transcript_id "TCONS_00035761"; gene_id "XLOC_025980"; exon_number "2"
chr3	Cufflinks	exon	184632784	184633158	.	+	.	transcript_id "TCONS_00035760"; gene_id "XLOC_025980"; exon_number "1"
chr3	Cufflinks	exon	184633284	184634670	.	+	.	transcript_id "TCONS_00035760"; gene_id "XLOC_025980"; exon_number "2"
chr3	Cufflinks	exon	184634786	184634925	.	+	.	transcript_id "TCONS_00035760"; gene_id "XLOC_025980"; exon_number "3"
chr3	Cufflinks	exon	186349581	186350166	.	+	.	transcript_id "TCONS_00035802"; gene_id "XLOC_026001"; exon_number "1"
chr3	Cufflinks	exon	186351085	186351107	.	+	.	transcript_id "TCONS_00035802"; gene_id "XLOC_026001"; exon_number "2"
chr3	Cufflinks	exon	188664722	188665508	.	.	.	transcript_id "TCONS_00042887"; gene_id "XLOC_031252"; exon_number "1"
chr3	ensembl	exon	190770787	190771024	.	+	.	transcript_id "GRMZM2G520063_T01"; gene_id "GRMZM2G520063"; gene_name "GRMZM2G520063";
chr3	Cufflinks	exon	192010953	192011550	.	.	.	transcript_id "TCONS_00042933"; gene_id "XLOC_031298"; exon_number "1"
chr3	Cufflinks	exon	192324549	192324739	.	+	.	transcript_id "TCONS_00035975"; gene_id "XLOC_026107"; exon_number "1"
chr3	Cufflinks	exon	192324869	192325247	.	+	.	transcript_id "TCONS_00035975"; gene_id "XLOC_026107"; exon_number "2"
chr3	Cufflinks	exon	194466676	194467143	.	.	.	transcript_id "TCONS_00042959"; gene_id "XLOC_031324"; exon_number "1"
chr3	ensembl	exon	194820248	194820541	.	-	.	transcript_id "GRMZM2G111637_T03"; gene_id "GRMZM2G111637"; gene_name "GRMZM2G111637";
chr3	ensembl	exon	194820633	194820744	.	-	.	transcript_id "GRMZM2G111637_T03"; gene_id "GRMZM2G111637"; gene_name "GRMZM2G111637";
chr3	ensembl	exon	197326091	197326412	.	+	.	transcript_id "GRMZM2G021698_T01"; gene_id "GRMZM2G021698"; gene_name "GRMZM2G021698";
chr3	Cufflinks	exon	198537477	198537491	.	-	.	transcript_id "TCONS_00039838"; gene_id "XLOC_028541"; exon_number "1"
chr3	Cufflinks	exon	198538561	198538846	.	-	.	transcript_id "TCONS_00039838"; gene_id "XLOC_028541"; exon_number "2"
chr3	ensembl	exon	201635682	201635890	.	+	.	transcript_id "GRMZM5G879426_T01"; gene_id "GRMZM5G879426"; gene_name "GRMZM5G879426";
chr3	Cufflinks	exon	202183929	202184454	.	.	.	transcript_id "TCONS_00043086"; gene_id "XLOC_031451"; exon_number "1"
chr3	ensembl	exon	202225247	202225454	.	+	.	transcript_id "GRMZM2G548149_T01"; gene_id "GRMZM2G548149"; gene_name "GRMZM2G548149";
chr3	Cufflinks	exon	206773014	206773072	.	+	.	transcript_id "TCONS_00036328"; gene_id "XLOC_026325"; exon_number "1"
chr3	Cufflinks	exon	206773341	206773493	.	+	.	transcript_id "TCONS_00036328"; gene_id "XLOC_026325"; exon_number "2"
chr3	Cufflinks	exon	206773952	206774040	.	+	.	transcript_id "TCONS_00036328"; gene_id "XLOC_026325"; exon_number "3"
chr3	Cufflinks	exon	206774148	206774569	.	+	.	transcript_id "TCONS_00036328"; gene_id "XLOC_026325"; exon_number "4"
chr3	Cufflinks	exon	206775347	206775673	.	.	.	transcript_id "TCONS_00043154"; gene_id "XLOC_031519"; exon_number "1"
chr3	Cufflinks	exon	207860037	207860328	.	.	.	transcript_id "TCONS_00043178"; gene_id "XLOC_031543"; exon_number "1"
chr3	Cufflinks	exon	207869587	207870081	.	.	.	transcript_id "TCONS_00043179"; gene_id "XLOC_031544"; exon_number "1"
chr3	ensembl	exon	208044753	208045324	.	-	.	transcript_id "GRMZM2G054715_T06"; gene_id "GRMZM2G054715"; gene_name "GRMZM2G054715";
chr3	Cufflinks	exon	208271370	208271701	.	.	.	transcript_id "TCONS_00043185"; gene_id "XLOC_031550"; exon_number "1"
chr3	ensembl	exon	209839740	209839950	.	-	.	transcript_id "GRMZM5G807953_T01"; gene_id "GRMZM5G807953"; gene_name "GRMZM5G807953";
chr3	ensembl	exon	209915006	209915405	.	+	.	transcript_id "GRMZM2G046326_T01"; gene_id "GRMZM2G046326"; gene_name "GRMZM2G046326";
chr3	Cufflinks	exon	210560178	210560617	.	.	.	transcript_id "TCONS_00043205"; gene_id "XLOC_031570"; exon_number "1"
chr3	Cufflinks	exon	212499484	212499970	.	.	.	transcript_id "TCONS_00043222"; gene_id "XLOC_031587"; exon_number "1"
chr3	ensembl	exon	213774509	213775044	.	+	.	transcript_id "GRMZM2G047324_T01"; gene_id "GRMZM2G047324"; gene_name "GRMZM2G047324";
chr3	Cufflinks	exon	214092755	214093022	.	.	.	transcript_id "TCONS_00043245"; gene_id "XLOC_031610"; exon_number "1"
chr3	Cufflinks	exon	214093466	214093539	.	+	.	transcript_id "TCONS_00036511"; gene_id "XLOC_026442"; exon_number "1"
chr3	Cufflinks	exon	214093717	214093878	.	+	.	transcript_id "TCONS_00036511"; gene_id "XLOC_026442"; exon_number "2"
chr3	Cufflinks	exon	214093586	214093878	.	+	.	transcript_id "TCONS_00036512"; gene_id "XLOC_026442"; exon_number "1"
chr3	Cufflinks	exon	217225635	217226297	.	.	.	transcript_id "TCONS_00043296"; gene_id "XLOC_031661"; exon_number "1"
chr3	ensembl	exon	219713923	219714206	.	-	.	transcript_id "GRMZM2G125392_T01"; gene_id "GRMZM2G125392"; gene_name "GRMZM2G125392";
chr3	Cufflinks	exon	221248288	221248923	.	.	.	transcript_id "TCONS_00043360"; gene_id "XLOC_031725"; exon_number "1"
chr3	Cufflinks	exon	221694239	221695041	.	.	.	transcript_id "TCONS_00043375"; gene_id "XLOC_031739"; exon_number "1"
chr3	Cufflinks	exon	225119262	225119808	.	.	.	transcript_id "TCONS_00043428"; gene_id "XLOC_031790"; exon_number "1"
chr3	ensembl	exon	225197477	225198179	.	-	.	transcript_id "GRMZM2G001296_T04"; gene_id "GRMZM2G001296"; gene_name "GRMZM2G001296";
chr3	Cufflinks	exon	225457771	225458020	.	+	.	transcript_id "TCONS_00036807"; gene_id "XLOC_026635"; exon_number "1"
chr3	Cufflinks	exon	227079624	227080092	.	.	.	transcript_id "TCONS_00043441"; gene_id "XLOC_031803"; exon_number "1"
chr3	Cufflinks	exon	228078813	228079237	.	.	.	transcript_id "TCONS_00043458"; gene_id "XLOC_031820"; exon_number "1"
chr3	Cufflinks	exon	228079836	228080122	.	.	.	transcript_id "TCONS_00043460"; gene_id "XLOC_031822"; exon_number "1"
chr3	Cufflinks	exon	228093682	228093896	.	.	.	transcript_id "TCONS_00043466"; gene_id "XLOC_031828"; exon_number "1"
chr3	Cufflinks	exon	229742008	229742310	.	.	.	transcript_id "TCONS_00043483"; gene_id "XLOC_031845"; exon_number "1"
chr3	Cufflinks	exon	231164658	231164885	.	.	.	transcript_id "TCONS_00043496"; gene_id "XLOC_031858"; exon_number "1"
chr4	ensembl	exon	1260313	1260587	.	-	.	transcript_id "GRMZM2G048187_T01"; gene_id "GRMZM2G048187"; gene_name "GRMZM2G048187";
chr4	ensembl	exon	1291446	1291771	.	+	.	transcript_id "GRMZM2G512382_T01"; gene_id "GRMZM2G512382"; gene_name "GRMZM2G512382";
chr4	Cufflinks	exon	1472550	1472856	.	-	.	transcript_id "TCONS_00047470"; gene_id "XLOC_034452"; exon_number "1"
chr4	Cufflinks	exon	1472988	1473112	.	-	.	transcript_id "TCONS_00047470"; gene_id "XLOC_034452"; exon_number "2"
chr4	Cufflinks	exon	2073740	2074046	.	-	.	transcript_id "TCONS_00047489"; gene_id "XLOC_034466"; exon_number "1"
chr4	Cufflinks	exon	2074211	2074526	.	-	.	transcript_id "TCONS_00047489"; gene_id "XLOC_034466"; exon_number "2"
chr4	ensembl	exon	3231369	3231540	.	+	.	transcript_id "GRMZM2G085303_T01"; gene_id "GRMZM2G085303"; gene_name "GRMZM2G085303";
chr4	ensembl	exon	3231653	3231737	.	+	.	transcript_id "GRMZM2G085303_T01"; gene_id "GRMZM2G085303"; gene_name "GRMZM2G085303";
chr4	Cufflinks	exon	3393556	3393890	.	.	.	transcript_id "TCONS_00051203"; gene_id "XLOC_036838"; exon_number "1"
chr4	Cufflinks	exon	3402966	3403374	.	-	.	transcript_id "TCONS_00047522"; gene_id "XLOC_034489"; exon_number "1"
chr4	Cufflinks	exon	3403487	3403931	.	-	.	transcript_id "TCONS_00047522"; gene_id "XLOC_034489"; exon_number "2"
chr4	Cufflinks	exon	3743270	3743559	.	.	.	transcript_id "TCONS_00051216"; gene_id "XLOC_036851"; exon_number "1"
chr4	Cufflinks	exon	4375430	4375756	.	.	.	transcript_id "TCONS_00051224"; gene_id "XLOC_036859"; exon_number "1"
chr4	Cufflinks	exon	4430396	4430898	.	.	.	transcript_id "TCONS_00051227"; gene_id "XLOC_036862"; exon_number "1"
chr4	Cufflinks	exon	4825284	4825678	.	.	.	transcript_id "TCONS_00051248"; gene_id "XLOC_036883"; exon_number "1"
chr4	Cufflinks	exon	7540927	7541136	.	.	.	transcript_id "TCONS_00051304"; gene_id "XLOC_036939"; exon_number "1"
chr4	ensembl	exon	8900022	8900597	.	-	.	transcript_id "GRMZM5G835418_T01"; gene_id "GRMZM5G835418"; gene_name "GRMZM5G835418";
chr4	ensembl	exon	9699533	9699599	.	+	.	transcript_id "GRMZM2G117904_T01"; gene_id "GRMZM2G117904"; gene_name "GRMZM2G117904";
chr4	ensembl	exon	9699697	9700188	.	+	.	transcript_id "GRMZM2G117904_T01"; gene_id "GRMZM2G117904"; gene_name "GRMZM2G117904";
chr4	Cufflinks	exon	11032108	11032510	.	-	.	transcript_id "TCONS_00047681"; gene_id "XLOC_034591"; exon_number "1"
chr4	ensembl	exon	12455485	12455706	.	-	.	transcript_id "GRMZM2G573508_T01"; gene_id "GRMZM2G573508"; gene_name "GRMZM2G573508";
chr4	ensembl	exon	13945218	13945537	.	+	.	transcript_id "GRMZM2G061250_T01"; gene_id "GRMZM2G061250"; gene_name "GRMZM2G061250";
chr4	ensembl	exon	13945218	13945549	.	-	.	transcript_id "GRMZM5G871938_T01"; gene_id "GRMZM5G871938"; gene_name "GRMZM5G871938";
chr4	ensembl	exon	13958025	13958312	.	-	.	transcript_id "GRMZM2G361915_T01"; gene_id "GRMZM2G361915"; gene_name "GRMZM2G361915";
chr4	Cufflinks	exon	15684090	15685002	.	.	.	transcript_id "TCONS_00051412"; gene_id "XLOC_037047"; exon_number "1"
chr4	ensembl	exon	15902427	15902887	.	+	.	transcript_id "GRMZM2G481948_T01"; gene_id "GRMZM2G481948"; gene_name "GRMZM2G481948";
chr4	Cufflinks	exon	16341332	16341625	.	-	.	transcript_id "TCONS_00047766"; gene_id "XLOC_034644"; exon_number "1"
chr4	Cufflinks	exon	16445542	16445565	.	-	.	transcript_id "TCONS_00047768"; gene_id "XLOC_034645"; exon_number "1"
chr4	Cufflinks	exon	16446559	16446873	.	-	.	transcript_id "TCONS_00047768"; gene_id "XLOC_034645"; exon_number "2"
chr4	Cufflinks	exon	16446501	16446873	.	-	.	transcript_id "TCONS_00047769"; gene_id "XLOC_034645"; exon_number "1"
chr4	ensembl	exon	17281585	17281971	.	+	.	transcript_id "GRMZM2G104416_T01"; gene_id "GRMZM2G104416"; gene_name "GRMZM2G104416";
chr4	Cufflinks	exon	20176824	20177172	.	.	.	transcript_id "TCONS_00051477"; gene_id "XLOC_037112"; exon_number "1"
chr4	ensembl	exon	21371038	21371251	.	+	.	transcript_id "GRMZM2G572245_T01"; gene_id "GRMZM2G572245"; gene_name "GRMZM2G572245";
chr4	Cufflinks	exon	21734022	21734454	.	.	.	transcript_id "TCONS_00051487"; gene_id "XLOC_037122"; exon_number "1"
chr4	Cufflinks	exon	21888540	21889094	.	-	.	transcript_id "TCONS_00047838"; gene_id "XLOC_034690"; exon_number "1"
chr4	Cufflinks	exon	23286449	23286774	.	+	.	transcript_id "TCONS_00044069"; gene_id "XLOC_032230"; exon_number "1"
chr4	Cufflinks	exon	23287741	23287745	.	+	.	transcript_id "TCONS_00044069"; gene_id "XLOC_032230"; exon_number "2"
chr4	Cufflinks	exon	24209001	24209801	.	.	.	transcript_id "TCONS_00051511"; gene_id "XLOC_037146"; exon_number "1"
chr4	ensembl	exon	24910782	24911149	.	+	.	transcript_id "GRMZM2G089436_T01"; gene_id "GRMZM2G089436"; gene_name "GRMZM2G089436";
chr4	ensembl	exon	25676757	25676906	.	+	.	transcript_id "GRMZM5G807262_T01"; gene_id "GRMZM5G807262"; gene_name "GRMZM5G807262";
chr4	ensembl	exon	25676969	25677116	.	+	.	transcript_id "GRMZM5G807262_T01"; gene_id "GRMZM5G807262"; gene_name "GRMZM5G807262";
chr4	Cufflinks	exon	25783619	25783981	.	.	.	transcript_id "TCONS_00051536"; gene_id "XLOC_037171"; exon_number "1"
chr4	Cufflinks	exon	25926943	25926962	.	-	.	transcript_id "TCONS_00047896"; gene_id "XLOC_034730"; exon_number "1"
chr4	Cufflinks	exon	25928367	25928752	.	-	.	transcript_id "TCONS_00047896"; gene_id "XLOC_034730"; exon_number "2"
chr4	Cufflinks	exon	25926943	25926959	.	-	.	transcript_id "TCONS_00047895"; gene_id "XLOC_034730"; exon_number "1"
chr4	Cufflinks	exon	25928367	25928752	.	-	.	transcript_id "TCONS_00047895"; gene_id "XLOC_034730"; exon_number "2"
chr4	Cufflinks	exon	27449618	27450307	.	-	.	transcript_id "TCONS_00047929"; gene_id "XLOC_034750"; exon_number "1"
chr4	Cufflinks	exon	28103368	28103888	.	.	.	transcript_id "TCONS_00051561"; gene_id "XLOC_037196"; exon_number "1"
chr4	Cufflinks	exon	29341559	29342806	.	.	.	transcript_id "TCONS_00051577"; gene_id "XLOC_037212"; exon_number "1"
chr4	Cufflinks	exon	29789619	29790128	.	.	.	transcript_id "TCONS_00051583"; gene_id "XLOC_037218"; exon_number "1"
chr4	Cufflinks	exon	29869822	29870179	.	.	.	transcript_id "TCONS_00051584"; gene_id "XLOC_037219"; exon_number "1"
chr4	Cufflinks	exon	32338593	32338804	.	.	.	transcript_id "TCONS_00051610"; gene_id "XLOC_037245"; exon_number "1"
chr4	Cufflinks	exon	34054484	34054721	.	+	.	transcript_id "TCONS_00044268"; gene_id "XLOC_032358"; exon_number "1"
chr4	Cufflinks	exon	34054934	34055556	.	+	.	transcript_id "TCONS_00044268"; gene_id "XLOC_032358"; exon_number "2"
chr4	Cufflinks	exon	35006601	35007223	.	.	.	transcript_id "TCONS_00051644"; gene_id "XLOC_037279"; exon_number "1"
chr4	Cufflinks	exon	36318325	36318644	.	.	.	transcript_id "TCONS_00051655"; gene_id "XLOC_037290"; exon_number "1"
chr4	Cufflinks	exon	36835272	36835326	.	+	.	transcript_id "TCONS_00044327"; gene_id "XLOC_032395"; exon_number "1"
chr4	Cufflinks	exon	36835411	36835651	.	+	.	transcript_id "TCONS_00044327"; gene_id "XLOC_032395"; exon_number "2"
chr4	Cufflinks	exon	36836566	36836582	.	+	.	transcript_id "TCONS_00044327"; gene_id "XLOC_032395"; exon_number "3"
chr4	Cufflinks	exon	39381635	39382575	.	+	.	transcript_id "TCONS_00044392"; gene_id "XLOC_032436"; exon_number "1"
chr4	Cufflinks	exon	39381635	39382343	.	+	.	transcript_id "TCONS_00044393"; gene_id "XLOC_032436"; exon_number "1"
chr4	Cufflinks	exon	39383248	39383258	.	+	.	transcript_id "TCONS_00044393"; gene_id "XLOC_032436"; exon_number "2"
chr4	ensembl	exon	42364160	42364396	.	-	.	transcript_id "GRMZM2G167509_T01"; gene_id "GRMZM2G167509"; gene_name "GRMZM2G167509";
chr4	Cufflinks	exon	42684945	42685721	.	.	.	transcript_id "TCONS_00051728"; gene_id "XLOC_037363"; exon_number "1"
chr4	Cufflinks	exon	45606559	45606907	.	+	.	transcript_id "TCONS_00044475"; gene_id "XLOC_032492"; exon_number "1"
chr4	Cufflinks	exon	47223074	47223090	.	-	.	transcript_id "TCONS_00048247"; gene_id "XLOC_034953"; exon_number "1"
chr4	Cufflinks	exon	47223995	47224381	.	-	.	transcript_id "TCONS_00048247"; gene_id "XLOC_034953"; exon_number "2"
chr4	ensembl	exon	47325941	47326045	.	-	.	transcript_id "GRMZM2G173325_T01"; gene_id "GRMZM2G173325"; gene_name "GRMZM2G173325";
chr4	ensembl	exon	47326280	47326469	.	-	.	transcript_id "GRMZM2G173325_T01"; gene_id "GRMZM2G173325"; gene_name "GRMZM2G173325";
chr4	Cufflinks	exon	49217213	49217397	.	+	.	transcript_id "TCONS_00044513"; gene_id "XLOC_032515"; exon_number "1"
chr4	Cufflinks	exon	49217486	49218168	.	+	.	transcript_id "TCONS_00044513"; gene_id "XLOC_032515"; exon_number "2"
chr4	Cufflinks	exon	49674198	49674675	.	.	.	transcript_id "TCONS_00051808"; gene_id "XLOC_037443"; exon_number "1"
chr4	Cufflinks	exon	50032573	50033237	.	.	.	transcript_id "TCONS_00051813"; gene_id "XLOC_037448"; exon_number "1"
chr4	Cufflinks	exon	50487652	50488016	.	.	.	transcript_id "TCONS_00051820"; gene_id "XLOC_037455"; exon_number "1"
chr4	Cufflinks	exon	51179662	51180111	.	+	.	transcript_id "TCONS_00044540"; gene_id "XLOC_032532"; exon_number "1"
chr4	ensembl	exon	52902811	52903036	.	-	.	transcript_id "GRMZM5G861332_T01"; gene_id "GRMZM5G861332"; gene_name "GRMZM5G861332";
chr4	Cufflinks	exon	53817756	53818039	.	.	.	transcript_id "TCONS_00051855"; gene_id "XLOC_037490"; exon_number "1"
chr4	Cufflinks	exon	55853328	55854004	.	+	.	transcript_id "TCONS_00044598"; gene_id "XLOC_032567"; exon_number "1"
chr4	Cufflinks	exon	57095024	57095381	.	.	.	transcript_id "TCONS_00051893"; gene_id "XLOC_037528"; exon_number "1"
chr4	ensembl	exon	59156391	59156690	.	-	.	transcript_id "GRMZM2G494543_T01"; gene_id "GRMZM2G494543"; gene_name "GRMZM2G494543";
chr4	Cufflinks	exon	60346954	60347166	.	-	.	transcript_id "TCONS_00048363"; gene_id "XLOC_035034"; exon_number "1"
chr4	Cufflinks	exon	60347616	60347718	.	-	.	transcript_id "TCONS_00048363"; gene_id "XLOC_035034"; exon_number "2"
chr4	Cufflinks	exon	61406811	61407365	.	.	.	transcript_id "TCONS_00051937"; gene_id "XLOC_037572"; exon_number "1"
chr4	ensembl	exon	62869175	62869634	.	-	.	transcript_id "GRMZM2G527046_T01"; gene_id "GRMZM2G527046"; gene_name "GRMZM2G527046";
chr4	ensembl	exon	63947388	63947793	.	-	.	transcript_id "GRMZM5G881315_T01"; gene_id "GRMZM5G881315"; gene_name "GRMZM5G881315";
chr4	Cufflinks	exon	65713446	65714096	.	+	.	transcript_id "TCONS_00044701"; gene_id "XLOC_032639"; exon_number "1"
chr4	Cufflinks	exon	65715016	65715022	.	+	.	transcript_id "TCONS_00044701"; gene_id "XLOC_032639"; exon_number "2"
chr4	Cufflinks	exon	65713446	65714096	.	+	.	transcript_id "TCONS_00044700"; gene_id "XLOC_032639"; exon_number "1"
chr4	Cufflinks	exon	65715013	65715022	.	+	.	transcript_id "TCONS_00044700"; gene_id "XLOC_032639"; exon_number "2"
chr4	Cufflinks	exon	66574320	66574886	.	.	.	transcript_id "TCONS_00052000"; gene_id "XLOC_037635"; exon_number "1"
chr4	Cufflinks	exon	67231900	67231950	.	-	.	transcript_id "TCONS_00048441"; gene_id "XLOC_035081"; exon_number "1"
chr4	Cufflinks	exon	67232872	67233249	.	-	.	transcript_id "TCONS_00048441"; gene_id "XLOC_035081"; exon_number "2"
chr4	Cufflinks	exon	68970982	68971254	.	.	.	transcript_id "TCONS_00052029"; gene_id "XLOC_037664"; exon_number "1"
chr4	Cufflinks	exon	71150226	71150689	.	+	.	transcript_id "TCONS_00044761"; gene_id "XLOC_032675"; exon_number "1"
chr4	Cufflinks	exon	71150790	71150964	.	+	.	transcript_id "TCONS_00044761"; gene_id "XLOC_032675"; exon_number "2"
chr4	Cufflinks	exon	73585403	73585740	.	.	.	transcript_id "TCONS_00052087"; gene_id "XLOC_037722"; exon_number "1"
chr4	Cufflinks	exon	74368868	74369255	.	.	.	transcript_id "TCONS_00052095"; gene_id "XLOC_037730"; exon_number "1"
chr4	Cufflinks	exon	74782691	74783101	.	.	.	transcript_id "TCONS_00052103"; gene_id "XLOC_037738"; exon_number "1"
chr4	Cufflinks	exon	76080972	76081200	.	.	.	transcript_id "TCONS_00052116"; gene_id "XLOC_037751"; exon_number "1"
chr4	Cufflinks	exon	76446134	76446619	.	.	.	transcript_id "TCONS_00052119"; gene_id "XLOC_037754"; exon_number "1"
chr4	Cufflinks	exon	77701080	77702054	.	.	.	transcript_id "TCONS_00052127"; gene_id "XLOC_037762"; exon_number "1"
chr4	Cufflinks	exon	77996537	77997062	.	.	.	transcript_id "TCONS_00052129"; gene_id "XLOC_037764"; exon_number "1"
chr4	Cufflinks	exon	78148926	78149567	.	.	.	transcript_id "TCONS_00052132"; gene_id "XLOC_037767"; exon_number "1"
chr4	Cufflinks	exon	78237605	78238053	.	.	.	transcript_id "TCONS_00052133"; gene_id "XLOC_037768"; exon_number "1"
chr4	Cufflinks	exon	82024456	82024845	.	.	.	transcript_id "TCONS_00052167"; gene_id "XLOC_037802"; exon_number "1"
chr4	Cufflinks	exon	83563561	83563705	.	+	.	transcript_id "TCONS_00044898"; gene_id "XLOC_032764"; exon_number "1"
chr4	Cufflinks	exon	83564549	83564752	.	+	.	transcript_id "TCONS_00044898"; gene_id "XLOC_032764"; exon_number "2"
chr4	Cufflinks	exon	85671335	85671721	.	.	.	transcript_id "TCONS_00052212"; gene_id "XLOC_037847"; exon_number "1"
chr4	Cufflinks	exon	86395884	86395968	.	-	.	transcript_id "TCONS_00048648"; gene_id "XLOC_035211"; exon_number "1"
chr4	Cufflinks	exon	86398306	86398501	.	-	.	transcript_id "TCONS_00048648"; gene_id "XLOC_035211"; exon_number "2"
chr4	Cufflinks	exon	87877502	87878259	.	.	.	transcript_id "TCONS_00052239"; gene_id "XLOC_037874"; exon_number "1"
chr4	Cufflinks	exon	87880674	87880979	.	.	.	transcript_id "TCONS_00052240"; gene_id "XLOC_037875"; exon_number "1"
chr4	Cufflinks	exon	91942248	91942462	.	.	.	transcript_id "TCONS_00052292"; gene_id "XLOC_037927"; exon_number "1"
chr4	Cufflinks	exon	92279271	92279973	.	.	.	transcript_id "TCONS_00052295"; gene_id "XLOC_037930"; exon_number "1"
chr4	ensembl	exon	93060270	93060516	.	-	.	transcript_id "GRMZM2G558916_T01"; gene_id "GRMZM2G558916"; gene_name "GRMZM2G558916";
chr4	Cufflinks	exon	93708853	93709072	.	.	.	transcript_id "TCONS_00052311"; gene_id "XLOC_037946"; exon_number "1"
chr4	Cufflinks	exon	94738480	94738976	.	.	.	transcript_id "TCONS_00052330"; gene_id "XLOC_037965"; exon_number "1"
chr4	Cufflinks	exon	95532956	95533522	.	.	.	transcript_id "TCONS_00052345"; gene_id "XLOC_037980"; exon_number "1"
chr4	Cufflinks	exon	99045493	99045880	.	.	.	transcript_id "TCONS_00052379"; gene_id "XLOC_038014"; exon_number "1"
chr4	Cufflinks	exon	105249535	105249882	.	.	.	transcript_id "TCONS_00052447"; gene_id "XLOC_038082"; exon_number "1"
chr4	Cufflinks	exon	106143659	106144407	.	.	.	transcript_id "TCONS_00052453"; gene_id "XLOC_038088"; exon_number "1"
chr4	Cufflinks	exon	111449524	111450767	.	+	.	transcript_id "TCONS_00045093"; gene_id "XLOC_032894"; exon_number "1"
chr4	Cufflinks	exon	117310880	117310896	.	-	.	transcript_id "TCONS_00048859"; gene_id "XLOC_035347"; exon_number "1"
chr4	Cufflinks	exon	117312453	117312796	.	-	.	transcript_id "TCONS_00048859"; gene_id "XLOC_035347"; exon_number "2"
chr4	Cufflinks	exon	119259826	119260498	.	.	.	transcript_id "TCONS_00052601"; gene_id "XLOC_038236"; exon_number "1"
chr4	Cufflinks	exon	122748757	122749449	.	.	.	transcript_id "TCONS_00052634"; gene_id "XLOC_038269"; exon_number "1"
chr4	Cufflinks	exon	123702854	123703433	.	.	.	transcript_id "TCONS_00052644"; gene_id "XLOC_038279"; exon_number "1"
chr4	Cufflinks	exon	124567180	124567807	.	.	.	transcript_id "TCONS_00052652"; gene_id "XLOC_038287"; exon_number "1"
chr4	Cufflinks	exon	128124007	128124677	.	.	.	transcript_id "TCONS_00052686"; gene_id "XLOC_038320"; exon_number "1"
chr4	Cufflinks	exon	128256413	128256746	.	.	.	transcript_id "TCONS_00052687"; gene_id "XLOC_038321"; exon_number "1"
chr4	ensembl	exon	128815525	128815727	.	+	.	transcript_id "GRMZM2G070474_T01"; gene_id "GRMZM2G070474"; gene_name "GRMZM2G070474";
chr4	ensembl	exon	128815827	128815866	.	+	.	transcript_id "GRMZM2G070474_T01"; gene_id "GRMZM2G070474"; gene_name "GRMZM2G070474";
chr4	Cufflinks	exon	129554095	129554657	.	.	.	transcript_id "TCONS_00052698"; gene_id "XLOC_038332"; exon_number "1"
chr4	ensembl	exon	129842011	129842241	.	+	.	transcript_id "GRMZM2G020378_T01"; gene_id "GRMZM2G020378"; gene_name "GRMZM2G020378";
chr4	ensembl	exon	130025223	130025803	.	-	.	transcript_id "GRMZM2G165228_T01"; gene_id "GRMZM2G165228"; gene_name "GRMZM2G165228";
chr4	ensembl	exon	130459784	130460295	.	+	.	transcript_id "GRMZM5G833902_T01"; gene_id "GRMZM5G833902"; gene_name "GRMZM5G833902";
chr4	Cufflinks	exon	130573830	130574738	.	.	.	transcript_id "TCONS_00052703"; gene_id "XLOC_038337"; exon_number "1"
chr4	Cufflinks	exon	131353712	131354050	.	.	.	transcript_id "TCONS_00052706"; gene_id "XLOC_038340"; exon_number "1"
chr4	Cufflinks	exon	136213912	136214700	.	.	.	transcript_id "TCONS_00052750"; gene_id "XLOC_038384"; exon_number "1"
chr4	Cufflinks	exon	136696133	136696659	.	.	.	transcript_id "TCONS_00052753"; gene_id "XLOC_038387"; exon_number "1"
chr4	Cufflinks	exon	137444883	137445657	.	.	.	transcript_id "TCONS_00052760"; gene_id "XLOC_038394"; exon_number "1"
chr4	ensembl	exon	138365817	138366100	.	+	.	transcript_id "GRMZM2G523370_T01"; gene_id "GRMZM2G523370"; gene_name "GRMZM2G523370";
chr4	Cufflinks	exon	139978694	139978806	.	+	.	transcript_id "TCONS_00045379"; gene_id "XLOC_033081"; exon_number "1"
chr4	Cufflinks	exon	139981427	139981731	.	+	.	transcript_id "TCONS_00045379"; gene_id "XLOC_033081"; exon_number "2"
chr4	Cufflinks	exon	143830328	143831042	.	.	.	transcript_id "TCONS_00052843"; gene_id "XLOC_038477"; exon_number "1"
chr4	Cufflinks	exon	146361589	146362450	.	.	.	transcript_id "TCONS_00052859"; gene_id "XLOC_038493"; exon_number "1"
chr4	Cufflinks	exon	146560412	146560725	.	.	.	transcript_id "TCONS_00052863"; gene_id "XLOC_038497"; exon_number "1"
chr4	ensembl	exon	147121956	147122149	.	+	.	transcript_id "GRMZM2G542292_T01"; gene_id "GRMZM2G542292"; gene_name "GRMZM2G542292";
chr4	ensembl	exon	147122209	147122565	.	+	.	transcript_id "GRMZM2G542292_T01"; gene_id "GRMZM2G542292"; gene_name "GRMZM2G542292";
chr4	Cufflinks	exon	149161450	149161533	.	+	.	transcript_id "TCONS_00045503"; gene_id "XLOC_033160"; exon_number "1"
chr4	Cufflinks	exon	149161633	149161879	.	+	.	transcript_id "TCONS_00045503"; gene_id "XLOC_033160"; exon_number "2"
chr4	Cufflinks	exon	149661334	149661903	.	.	.	transcript_id "TCONS_00052892"; gene_id "XLOC_038526"; exon_number "1"
chr4	Cufflinks	exon	149764541	149765089	.	.	.	transcript_id "TCONS_00052894"; gene_id "XLOC_038528"; exon_number "1"
chr4	ensembl	exon	151286461	151286479	.	+	.	transcript_id "GRMZM2G074168_T01"; gene_id "GRMZM2G074168"; gene_name "GRMZM2G074168";
chr4	ensembl	exon	151286543	151286703	.	+	.	transcript_id "GRMZM2G074168_T01"; gene_id "GRMZM2G074168"; gene_name "GRMZM2G074168";
chr4	Cufflinks	exon	152408591	152409033	.	.	.	transcript_id "TCONS_00052925"; gene_id "XLOC_038559"; exon_number "1"
chr4	Cufflinks	exon	155071469	155072034	.	.	.	transcript_id "TCONS_00052965"; gene_id "XLOC_038599"; exon_number "1"
chr4	Cufflinks	exon	156070141	156070535	.	-	.	transcript_id "TCONS_00049324"; gene_id "XLOC_035635"; exon_number "1"
chr4	Cufflinks	exon	156070650	156070720	.	-	.	transcript_id "TCONS_00049324"; gene_id "XLOC_035635"; exon_number "2"
chr4	ensembl	exon	156476700	156476968	.	+	.	transcript_id "GRMZM2G532766_T01"; gene_id "GRMZM2G532766"; gene_name "GRMZM2G532766";
chr4	Cufflinks	exon	156629067	156629412	.	+	.	transcript_id "TCONS_00045636"; gene_id "XLOC_033252"; exon_number "1"
chr4	Cufflinks	exon	156636184	156636359	.	+	.	transcript_id "TCONS_00045636"; gene_id "XLOC_033252"; exon_number "2"
chr4	Cufflinks	exon	156968048	156968801	.	.	.	transcript_id "TCONS_00052982"; gene_id "XLOC_038616"; exon_number "1"
chr4	ensembl	exon	157112130	157112645	.	+	.	transcript_id "GRMZM2G146409_T01"; gene_id "GRMZM2G146409"; gene_name "GRMZM2G146409";
chr4	Cufflinks	exon	157221329	157221550	.	.	.	transcript_id "TCONS_00052985"; gene_id "XLOC_038619"; exon_number "1"
chr4	ensembl	exon	157628572	157628984	.	+	.	transcript_id "GRMZM2G532794_T01"; gene_id "GRMZM2G532794"; gene_name "GRMZM2G532794";
chr4	Cufflinks	exon	157768343	157768678	.	.	.	transcript_id "TCONS_00052992"; gene_id "XLOC_038626"; exon_number "1"
chr4	Cufflinks	exon	157911956	157912283	.	.	.	transcript_id "TCONS_00052993"; gene_id "XLOC_038627"; exon_number "1"
chr4	Cufflinks	exon	161021895	161022932	.	.	.	transcript_id "TCONS_00053058"; gene_id "XLOC_038692"; exon_number "1"
chr4	ensembl	exon	161731722	161732145	.	+	.	transcript_id "GRMZM2G572403_T01"; gene_id "GRMZM2G572403"; gene_name "GRMZM2G572403";
chr4	ensembl	exon	166935921	166936314	.	+	.	transcript_id "GRMZM2G063440_T01"; gene_id "GRMZM2G063440"; gene_name "GRMZM2G063440";
chr4	ensembl	exon	168425134	168425542	.	+	.	transcript_id "GRMZM2G557854_T01"; gene_id "GRMZM2G557854"; gene_name "GRMZM2G557854";
chr4	ensembl	exon	171438243	171438545	.	+	.	transcript_id "GRMZM2G178793_T01"; gene_id "GRMZM2G178793"; gene_name "GRMZM2G178793";
chr4	Cufflinks	exon	172677682	172678318	.	+	.	transcript_id "TCONS_00046000"; gene_id "XLOC_033488"; exon_number "1"
chr4	Cufflinks	exon	172678467	172678500	.	+	.	transcript_id "TCONS_00046000"; gene_id "XLOC_033488"; exon_number "2"
chr4	Cufflinks	exon	172683729	172684119	.	.	.	transcript_id "TCONS_00053160"; gene_id "XLOC_038794"; exon_number "1"
chr4	ensembl	exon	173755810	173756051	.	+	.	transcript_id "GRMZM2G549259_T01"; gene_id "GRMZM2G549259"; gene_name "GRMZM2G549259";
chr4	Cufflinks	exon	174031727	174032174	.	.	.	transcript_id "TCONS_00053170"; gene_id "XLOC_038804"; exon_number "1"
chr4	Cufflinks	exon	174863496	174863747	.	.	.	transcript_id "TCONS_00053180"; gene_id "XLOC_038814"; exon_number "1"
chr4	ensembl	exon	177581981	177582279	.	-	.	transcript_id "GRMZM5G877206_T01"; gene_id "GRMZM5G877206"; gene_name "GRMZM5G877206";
chr4	ensembl	exon	179081309	179081860	.	-	.	transcript_id "GRMZM2G107410_T01"; gene_id "GRMZM2G107410"; gene_name "GRMZM2G107410";
chr4	Cufflinks	exon	181517340	181517954	.	.	.	transcript_id "TCONS_00053244"; gene_id "XLOC_038878"; exon_number "1"
chr4	Cufflinks	exon	182326674	182327174	.	.	.	transcript_id "TCONS_00053251"; gene_id "XLOC_038885"; exon_number "1"
chr4	Cufflinks	exon	184540177	184540509	.	.	.	transcript_id "TCONS_00053278"; gene_id "XLOC_038912"; exon_number "1"
chr4	ensembl	exon	185645423	185645732	.	-	.	transcript_id "GRMZM2G162430_T01"; gene_id "GRMZM2G162430"; gene_name "GRMZM2G162430";
chr4	ensembl	exon	186279808	186280328	.	-	.	transcript_id "GRMZM2G077299_T04"; gene_id "GRMZM2G077299"; gene_name "GRMZM2G077299";
chr4	ensembl	exon	186327309	186327508	.	+	.	transcript_id "GRMZM2G579565_T01"; gene_id "GRMZM2G579565"; gene_name "GRMZM2G579565";
chr4	Cufflinks	exon	188387922	188388793	.	.	.	transcript_id "TCONS_00053318"; gene_id "XLOC_038952"; exon_number "1"
chr4	Cufflinks	exon	188878452	188878702	.	.	.	transcript_id "TCONS_00053328"; gene_id "XLOC_038962"; exon_number "1"
chr4	Cufflinks	exon	191123739	191123957	.	.	.	transcript_id "TCONS_00053353"; gene_id "XLOC_038987"; exon_number "1"
chr4	Cufflinks	exon	191490515	191490774	.	.	.	transcript_id "TCONS_00053359"; gene_id "XLOC_038993"; exon_number "1"
chr4	Cufflinks	exon	192010800	192011907	.	+	.	transcript_id "TCONS_00046455"; gene_id "XLOC_033784"; exon_number "1"
chr4	Cufflinks	exon	192011427	192011434	.	+	.	transcript_id "TCONS_00046456"; gene_id "XLOC_033784"; exon_number "1"
chr4	Cufflinks	exon	192011555	192011907	.	+	.	transcript_id "TCONS_00046456"; gene_id "XLOC_033784"; exon_number "2"
chr4	ensembl	exon	192812751	192813005	.	-	.	transcript_id "GRMZM2G059293_T01"; gene_id "GRMZM2G059293"; gene_name "GRMZM2G059293";
chr4	Cufflinks	exon	194612146	194612580	.	.	.	transcript_id "TCONS_00053398"; gene_id "XLOC_039032"; exon_number "1"
chr4	Cufflinks	exon	194872415	194873242	.	.	.	transcript_id "TCONS_00053400"; gene_id "XLOC_039034"; exon_number "1"
chr4	Cufflinks	exon	196364515	196365727	.	-	.	transcript_id "TCONS_00050200"; gene_id "XLOC_036166"; exon_number "1"
chr4	Cufflinks	exon	196368037	196368434	.	-	.	transcript_id "TCONS_00050200"; gene_id "XLOC_036166"; exon_number "2"
chr4	Cufflinks	exon	198561606	198561832	.	.	.	transcript_id "TCONS_00053438"; gene_id "XLOC_039072"; exon_number "1"
chr4	Cufflinks	exon	201634363	201634629	.	.	.	transcript_id "TCONS_00053483"; gene_id "XLOC_039117"; exon_number "1"
chr4	Cufflinks	exon	202495149	202495852	.	.	.	transcript_id "TCONS_00053486"; gene_id "XLOC_039120"; exon_number "1"
chr4	Cufflinks	exon	204962159	204962640	.	.	.	transcript_id "TCONS_00053523"; gene_id "XLOC_039157"; exon_number "1"
chr4	Cufflinks	exon	205964578	205965228	.	.	.	transcript_id "TCONS_00053540"; gene_id "XLOC_039174"; exon_number "1"
chr4	ensembl	exon	206615966	206616235	.	+	.	transcript_id "GRMZM2G505532_T01"; gene_id "GRMZM2G505532"; gene_name "GRMZM2G505532";
chr4	Cufflinks	exon	206984107	206984778	.	.	.	transcript_id "TCONS_00053557"; gene_id "XLOC_039191"; exon_number "1"
chr4	Cufflinks	exon	207368100	207368513	.	.	.	transcript_id "TCONS_00053561"; gene_id "XLOC_039195"; exon_number "1"
chr4	ensembl	exon	208975035	208975054	.	-	.	transcript_id "GRMZM5G816318_T01"; gene_id "GRMZM5G816318"; gene_name "GRMZM5G816318";
chr4	ensembl	exon	209035872	209036126	.	-	.	transcript_id "GRMZM5G816318_T01"; gene_id "GRMZM5G816318"; gene_name "GRMZM5G816318";
chr4	Cufflinks	exon	209822405	209822887	.	.	.	transcript_id "TCONS_00053594"; gene_id "XLOC_039228"; exon_number "1"
chr4	Cufflinks	exon	210150257	210150672	.	.	.	transcript_id "TCONS_00053598"; gene_id "XLOC_039232"; exon_number "1"
chr4	Cufflinks	exon	211483991	211484481	.	-	.	transcript_id "TCONS_00050479"; gene_id "XLOC_036351"; exon_number "1"
chr4	Cufflinks	exon	211485689	211485834	.	-	.	transcript_id "TCONS_00050479"; gene_id "XLOC_036351"; exon_number "2"
chr4	ensembl	exon	211494576	211494895	.	-	.	transcript_id "GRMZM2G002539_T01"; gene_id "GRMZM2G002539"; gene_name "GRMZM2G002539";
chr4	Cufflinks	exon	213217488	213218517	.	.	.	transcript_id "TCONS_00053634"; gene_id "XLOC_039268"; exon_number "1"
chr4	Cufflinks	exon	213367675	213367963	.	+	.	transcript_id "TCONS_00046847"; gene_id "XLOC_034034"; exon_number "1"
chr4	Cufflinks	exon	213371706	213372086	.	+	.	transcript_id "TCONS_00046847"; gene_id "XLOC_034034"; exon_number "2"
chr4	Cufflinks	exon	213731474	213731773	.	.	.	transcript_id "TCONS_00053647"; gene_id "XLOC_039281"; exon_number "1"
chr4	Cufflinks	exon	215924049	215924449	.	.	.	transcript_id "TCONS_00053681"; gene_id "XLOC_039315"; exon_number "1"
chr4	Cufflinks	exon	216241715	216241925	.	.	.	transcript_id "TCONS_00053684"; gene_id "XLOC_039318"; exon_number "1"
chr4	Cufflinks	exon	217086187	217086467	.	.	.	transcript_id "TCONS_00053711"; gene_id "XLOC_039345"; exon_number "1"
chr4	Cufflinks	exon	217368963	217369540	.	-	.	transcript_id "TCONS_00050547"; gene_id "XLOC_036404"; exon_number "1"
chr4	Cufflinks	exon	217886278	217886537	.	.	.	transcript_id "TCONS_00053741"; gene_id "XLOC_039375"; exon_number "1"
chr4	Cufflinks	exon	217886612	217887097	.	.	.	transcript_id "TCONS_00053742"; gene_id "XLOC_039376"; exon_number "1"
chr4	Cufflinks	exon	218899595	218900428	.	.	.	transcript_id "TCONS_00053768"; gene_id "XLOC_039402"; exon_number "1"
chr4	Cufflinks	exon	219225618	219226508	.	.	.	transcript_id "TCONS_00053771"; gene_id "XLOC_039405"; exon_number "1"
chr4	Cufflinks	exon	220945368	220945490	.	-	.	transcript_id "TCONS_00050600"; gene_id "XLOC_036436"; exon_number "1"
chr4	Cufflinks	exon	220945578	220945825	.	-	.	transcript_id "TCONS_00050600"; gene_id "XLOC_036436"; exon_number "2"
chr4	ensembl	exon	222645684	222645959	.	-	.	transcript_id "GRMZM2G125578_T01"; gene_id "GRMZM2G125578"; gene_name "GRMZM2G125578";
chr4	Cufflinks	exon	226503517	226503944	.	+	.	transcript_id "TCONS_00047019"; gene_id "XLOC_034150"; exon_number "1"
chr4	Cufflinks	exon	226504181	226504468	.	+	.	transcript_id "TCONS_00047019"; gene_id "XLOC_034150"; exon_number "2"
chr4	ensembl	exon	227094506	227094720	.	+	.	transcript_id "GRMZM2G527747_T01"; gene_id "GRMZM2G527747"; gene_name "GRMZM2G527747";
chr4	Cufflinks	exon	229081055	229081566	.	.	.	transcript_id "TCONS_00053899"; gene_id "XLOC_039533"; exon_number "1"
chr4	Cufflinks	exon	229377366	229377747	.	.	.	transcript_id "TCONS_00053905"; gene_id "XLOC_039539"; exon_number "1"
chr4	Cufflinks	exon	230246526	230246724	.	-	.	transcript_id "TCONS_00050771"; gene_id "XLOC_036553"; exon_number "1"
chr4	Cufflinks	exon	230246804	230247012	.	-	.	transcript_id "TCONS_00050771"; gene_id "XLOC_036553"; exon_number "2"
chr4	Cufflinks	exon	232821254	232821276	.	-	.	transcript_id "TCONS_00050822"; gene_id "XLOC_036581"; exon_number "1"
chr4	Cufflinks	exon	232822178	232822546	.	-	.	transcript_id "TCONS_00050822"; gene_id "XLOC_036581"; exon_number "2"
chr4	Cufflinks	exon	233450179	233450524	.	+	.	transcript_id "TCONS_00047170"; gene_id "XLOC_034244"; exon_number "1"
chr4	Cufflinks	exon	233451478	233451513	.	+	.	transcript_id "TCONS_00047170"; gene_id "XLOC_034244"; exon_number "2"
chr4	ensembl	exon	234572785	234572899	.	+	.	transcript_id "GRMZM2G485274_T01"; gene_id "GRMZM2G485274"; gene_name "GRMZM2G485274";
chr4	ensembl	exon	234572970	234573362	.	+	.	transcript_id "GRMZM2G485274_T01"; gene_id "GRMZM2G485274"; gene_name "GRMZM2G485274";
chr4	Cufflinks	exon	234854547	234854979	.	.	.	transcript_id "TCONS_00053971"; gene_id "XLOC_039604"; exon_number "1"
chr4	ensembl	exon	235885319	235885462	.	+	.	transcript_id "GRMZM2G179854_T01"; gene_id "GRMZM2G179854"; gene_name "GRMZM2G179854";
chr4	ensembl	exon	235885564	235885855	.	+	.	transcript_id "GRMZM2G179854_T01"; gene_id "GRMZM2G179854"; gene_name "GRMZM2G179854";
chr4	ensembl	exon	235887014	235887157	.	+	.	transcript_id "GRMZM2G029926_T01"; gene_id "GRMZM2G029926"; gene_name "GRMZM2G029926";
chr4	ensembl	exon	235887259	235887600	.	+	.	transcript_id "GRMZM2G029926_T01"; gene_id "GRMZM2G029926"; gene_name "GRMZM2G029926";
chr4	ensembl	exon	235909167	235909310	.	+	.	transcript_id "GRMZM2G142967_T01"; gene_id "GRMZM2G142967"; gene_name "GRMZM2G142967";
chr4	ensembl	exon	235909412	235909710	.	+	.	transcript_id "GRMZM2G142967_T01"; gene_id "GRMZM2G142967"; gene_name "GRMZM2G142967";
chr4	ensembl	exon	236021948	236022091	.	+	.	transcript_id "GRMZM2G163679_T01"; gene_id "GRMZM2G163679"; gene_name "GRMZM2G163679";
chr4	ensembl	exon	236022193	236022484	.	+	.	transcript_id "GRMZM2G163679_T01"; gene_id "GRMZM2G163679"; gene_name "GRMZM2G163679";
chr4	ensembl	exon	238540817	238541245	.	-	.	transcript_id "GRMZM5G867322_T01"; gene_id "GRMZM5G867322"; gene_name "GRMZM5G867322";
chr4	ensembl	exon	238658550	238658748	.	+	.	transcript_id "GRMZM2G178100_T02"; gene_id "GRMZM2G178100"; gene_name "GRMZM2G178100";
chr4	ensembl	exon	238658820	238659177	.	+	.	transcript_id "GRMZM2G178100_T02"; gene_id "GRMZM2G178100"; gene_name "GRMZM2G178100";
chr4	Cufflinks	exon	239348730	239349324	.	.	.	transcript_id "TCONS_00054016"; gene_id "XLOC_039649"; exon_number "1"
chr4	ensembl	exon	240457315	240457673	.	-	.	transcript_id "GRMZM2G163247_T03"; gene_id "GRMZM2G163247"; gene_name "GRMZM2G163247";
chr4	ensembl	exon	240457758	240457862	.	-	.	transcript_id "GRMZM2G163247_T03"; gene_id "GRMZM2G163247"; gene_name "GRMZM2G163247";
chr5	ensembl	exon	960073	960369	.	-	.	transcript_id "GRMZM2G069084_T01"; gene_id "GRMZM2G069084"; gene_name "GRMZM2G069084";
chr5	ensembl	exon	1326171	1326500	.	+	.	transcript_id "GRMZM2G524840_T01"; gene_id "GRMZM2G524840"; gene_name "GRMZM2G524840";
chr5	ensembl	exon	1455672	1455979	.	+	.	transcript_id "GRMZM2G498955_T01"; gene_id "GRMZM2G498955"; gene_name "GRMZM2G498955";
chr5	Cufflinks	exon	1955060	1955317	.	.	.	transcript_id "TCONS_00062173"; gene_id "XLOC_044797"; exon_number "1"
chr5	ensembl	exon	2108495	2108929	.	-	.	transcript_id "GRMZM5G809688_T01"; gene_id "GRMZM5G809688"; gene_name "GRMZM5G809688";
chr5	ensembl	exon	2480127	2480528	.	+	.	transcript_id "GRMZM2G359446_T03"; gene_id "GRMZM2G359446"; gene_name "GRMZM2G359446";
chr5	ensembl	exon	3938934	3939195	.	+	.	transcript_id "GRMZM2G533170_T01"; gene_id "GRMZM2G533170"; gene_name "GRMZM2G533170";
chr5	Cufflinks	exon	6371712	6372587	.	.	.	transcript_id "TCONS_00062261"; gene_id "XLOC_044884"; exon_number "1"
chr5	Cufflinks	exon	7695438	7695679	.	.	.	transcript_id "TCONS_00062279"; gene_id "XLOC_044902"; exon_number "1"
chr5	Cufflinks	exon	9106524	9106826	.	+	.	transcript_id "TCONS_00054526"; gene_id "XLOC_039964"; exon_number "1"
chr5	Cufflinks	exon	9106923	9106991	.	+	.	transcript_id "TCONS_00054526"; gene_id "XLOC_039964"; exon_number "2"
chr5	Cufflinks	exon	9108021	9108080	.	+	.	transcript_id "TCONS_00054526"; gene_id "XLOC_039964"; exon_number "3"
chr5	ensembl	exon	9713683	9713955	.	-	.	transcript_id "GRMZM5G811917_T01"; gene_id "GRMZM5G811917"; gene_name "GRMZM5G811917";
chr5	Cufflinks	exon	9820304	9821003	.	.	.	transcript_id "TCONS_00062311"; gene_id "XLOC_044934"; exon_number "1"
chr5	Cufflinks	exon	10170917	10171305	.	.	.	transcript_id "TCONS_00062321"; gene_id "XLOC_044944"; exon_number "1"
chr5	ensembl	exon	10688786	10689177	.	-	.	transcript_id "GRMZM2G421449_T01"; gene_id "GRMZM2G421449"; gene_name "GRMZM2G421449";
chr5	Cufflinks	exon	10901777	10902123	.	-	.	transcript_id "TCONS_00058827"; gene_id "XLOC_042631"; exon_number "1"
chr5	ensembl	exon	11601687	11602135	.	-	.	transcript_id "GRMZM2G555172_T01"; gene_id "GRMZM2G555172"; gene_name "GRMZM2G555172";
chr5	Cufflinks	exon	11877796	11878644	.	.	.	transcript_id "TCONS_00062348"; gene_id "XLOC_044971"; exon_number "1"
chr5	Cufflinks	exon	12066990	12067533	.	.	.	transcript_id "TCONS_00062355"; gene_id "XLOC_044978"; exon_number "1"
chr5	Cufflinks	exon	13895389	13895709	.	.	.	transcript_id "TCONS_00062391"; gene_id "XLOC_045014"; exon_number "1"
chr5	ensembl	exon	14184992	14185346	.	+	.	transcript_id "GRMZM2G010604_T01"; gene_id "GRMZM2G010604"; gene_name "GRMZM2G010604";
chr5	ensembl	exon	14187250	14187557	.	+	.	transcript_id "GRMZM2G010604_T01"; gene_id "GRMZM2G010604"; gene_name "GRMZM2G010604";
chr5	Cufflinks	exon	14843302	14843852	.	.	.	transcript_id "TCONS_00062409"; gene_id "XLOC_045032"; exon_number "1"
chr5	ensembl	exon	15545522	15545796	.	-	.	transcript_id "GRMZM2G549543_T01"; gene_id "GRMZM2G549543"; gene_name "GRMZM2G549543";
chr5	ensembl	exon	18542518	18542751	.	-	.	transcript_id "GRMZM2G048356_T01"; gene_id "GRMZM2G048356"; gene_name "GRMZM2G048356";
chr5	ensembl	exon	21573338	21573531	.	-	.	transcript_id "GRMZM2G073934_T04"; gene_id "GRMZM2G073934"; gene_name "GRMZM2G073934";
chr5	ensembl	exon	21573407	21573461	.	-	.	transcript_id "GRMZM2G073934_T05"; gene_id "GRMZM2G073934"; gene_name "GRMZM2G073934";
chr5	ensembl	exon	21573564	21573649	.	-	.	transcript_id "GRMZM2G073934_T05"; gene_id "GRMZM2G073934"; gene_name "GRMZM2G073934";
chr5	Cufflinks	exon	22181929	22182441	.	.	.	transcript_id "TCONS_00062529"; gene_id "XLOC_045152"; exon_number "1"
chr5	Cufflinks	exon	22183787	22184147	.	.	.	transcript_id "TCONS_00062530"; gene_id "XLOC_045153"; exon_number "1"
chr5	ensembl	exon	22632749	22632959	.	+	.	transcript_id "GRMZM2G161498_T01"; gene_id "GRMZM2G161498"; gene_name "GRMZM2G161498";
chr5	Cufflinks	exon	22750901	22751158	.	.	.	transcript_id "TCONS_00062539"; gene_id "XLOC_045162"; exon_number "1"
chr5	Cufflinks	exon	23659842	23660115	.	.	.	transcript_id "TCONS_00062559"; gene_id "XLOC_045182"; exon_number "1"
chr5	Cufflinks	exon	24106420	24106853	.	.	.	transcript_id "TCONS_00062563"; gene_id "XLOC_045186"; exon_number "1"
chr5	Cufflinks	exon	27348036	27348296	.	.	.	transcript_id "TCONS_00062591"; gene_id "XLOC_045214"; exon_number "1"
chr5	Cufflinks	exon	28214127	28214550	.	.	.	transcript_id "TCONS_00062605"; gene_id "XLOC_045228"; exon_number "1"
chr5	Cufflinks	exon	31026621	31027172	.	.	.	transcript_id "TCONS_00062623"; gene_id "XLOC_045246"; exon_number "1"
chr5	Cufflinks	exon	32672125	32672655	.	.	.	transcript_id "TCONS_00062657"; gene_id "XLOC_045280"; exon_number "1"
chr5	Cufflinks	exon	35869906	35870304	.	.	.	transcript_id "TCONS_00062694"; gene_id "XLOC_045317"; exon_number "1"
chr5	Cufflinks	exon	36698876	36699108	.	.	.	transcript_id "TCONS_00062711"; gene_id "XLOC_045334"; exon_number "1"
chr5	Cufflinks	exon	38730410	38730618	.	.	.	transcript_id "TCONS_00062731"; gene_id "XLOC_045354"; exon_number "1"
chr5	Cufflinks	exon	38730706	38730929	.	.	.	transcript_id "TCONS_00062732"; gene_id "XLOC_045355"; exon_number "1"
chr5	Cufflinks	exon	44932884	44933711	.	.	.	transcript_id "TCONS_00062800"; gene_id "XLOC_045423"; exon_number "1"
chr5	Cufflinks	exon	45720696	45720998	.	.	.	transcript_id "TCONS_00062804"; gene_id "XLOC_045427"; exon_number "1"
chr5	Cufflinks	exon	47073396	47073937	.	-	.	transcript_id "TCONS_00059484"; gene_id "XLOC_043037"; exon_number "1"
chr5	Cufflinks	exon	47142457	47142900	.	+	.	transcript_id "TCONS_00055390"; gene_id "XLOC_040469"; exon_number "1"
chr5	Cufflinks	exon	47145334	47145408	.	+	.	transcript_id "TCONS_00055390"; gene_id "XLOC_040469"; exon_number "2"
chr5	Cufflinks	exon	47368179	47368499	.	.	.	transcript_id "TCONS_00062835"; gene_id "XLOC_045458"; exon_number "1"
chr5	Cufflinks	exon	48423445	48423449	.	-	.	transcript_id "TCONS_00059505"; gene_id "XLOC_043051"; exon_number "1"
chr5	Cufflinks	exon	48424350	48424544	.	-	.	transcript_id "TCONS_00059505"; gene_id "XLOC_043051"; exon_number "2"
chr5	Cufflinks	exon	49837539	49837578	.	-	.	transcript_id "TCONS_00059522"; gene_id "XLOC_043062"; exon_number "1"
chr5	Cufflinks	exon	49837644	49837868	.	-	.	transcript_id "TCONS_00059522"; gene_id "XLOC_043062"; exon_number "2"
chr5	Cufflinks	exon	51028485	51028878	.	.	.	transcript_id "TCONS_00062887"; gene_id "XLOC_045510"; exon_number "1"
chr5	Cufflinks	exon	51180678	51181221	.	.	.	transcript_id "TCONS_00062888"; gene_id "XLOC_045511"; exon_number "1"
chr5	Cufflinks	exon	51219056	51219852	.	.	.	transcript_id "TCONS_00062891"; gene_id "XLOC_045514"; exon_number "1"
chr5	Cufflinks	exon	51334540	51334827	.	.	.	transcript_id "TCONS_00062893"; gene_id "XLOC_045516"; exon_number "1"
chr5	Cufflinks	exon	52086936	52087227	.	.	.	transcript_id "TCONS_00062910"; gene_id "XLOC_045533"; exon_number "1"
chr5	Cufflinks	exon	52087785	52088068	.	.	.	transcript_id "TCONS_00062911"; gene_id "XLOC_045534"; exon_number "1"
chr5	Cufflinks	exon	52088534	52088773	.	.	.	transcript_id "TCONS_00062912"; gene_id "XLOC_045535"; exon_number "1"
chr5	Cufflinks	exon	54195632	54196235	.	.	.	transcript_id "TCONS_00062930"; gene_id "XLOC_045553"; exon_number "1"
chr5	Cufflinks	exon	54358978	54359430	.	.	.	transcript_id "TCONS_00062933"; gene_id "XLOC_045556"; exon_number "1"
chr5	Cufflinks	exon	54829053	54829473	.	.	.	transcript_id "TCONS_00062935"; gene_id "XLOC_045558"; exon_number "1"
chr5	Cufflinks	exon	58275957	58276356	.	.	.	transcript_id "TCONS_00062956"; gene_id "XLOC_045579"; exon_number "1"
chr5	Cufflinks	exon	59723108	59723459	.	-	.	transcript_id "TCONS_00059637"; gene_id "XLOC_043144"; exon_number "1"
chr5	Cufflinks	exon	59723815	59723893	.	-	.	transcript_id "TCONS_00059637"; gene_id "XLOC_043144"; exon_number "2"
chr5	Cufflinks	exon	59724345	59724744	.	-	.	transcript_id "TCONS_00059637"; gene_id "XLOC_043144"; exon_number "3"
chr5	Cufflinks	exon	59723492	59724744	.	-	.	transcript_id "TCONS_00059638"; gene_id "XLOC_043144"; exon_number "1"
chr5	ensembl	exon	62197397	62197571	.	+	.	transcript_id "GRMZM2G152111_T05"; gene_id "GRMZM2G152111"; gene_name "GRMZM2G152111";
chr5	ensembl	exon	62197701	62198418	.	+	.	transcript_id "GRMZM2G152111_T05"; gene_id "GRMZM2G152111"; gene_name "GRMZM2G152111";
chr5	ensembl	exon	62828928	62829166	.	-	.	transcript_id "GRMZM2G519768_T01"; gene_id "GRMZM2G519768"; gene_name "GRMZM2G519768";
chr5	Cufflinks	exon	63129122	63129807	.	.	.	transcript_id "TCONS_00062990"; gene_id "XLOC_045612"; exon_number "1"
chr5	ensembl	exon	63524587	63524800	.	-	.	transcript_id "GRMZM5G859867_T01"; gene_id "GRMZM5G859867"; gene_name "GRMZM5G859867";
chr5	Cufflinks	exon	63540688	63541294	.	.	.	transcript_id "TCONS_00062998"; gene_id "XLOC_045620"; exon_number "1"
chr5	Cufflinks	exon	69743185	69743435	.	+	.	transcript_id "TCONS_00055761"; gene_id "XLOC_040700"; exon_number "1"
chr5	Cufflinks	exon	69743519	69743541	.	+	.	transcript_id "TCONS_00055761"; gene_id "XLOC_040700"; exon_number "2"
chr5	Cufflinks	exon	71637730	71637950	.	.	.	transcript_id "TCONS_00063059"; gene_id "XLOC_045681"; exon_number "1"
chr5	Cufflinks	exon	74106674	74106862	.	+	.	transcript_id "TCONS_00055831"; gene_id "XLOC_040736"; exon_number "1"
chr5	Cufflinks	exon	74125849	74125877	.	+	.	transcript_id "TCONS_00055831"; gene_id "XLOC_040736"; exon_number "2"
chr5	Cufflinks	exon	74419164	74419453	.	.	.	transcript_id "TCONS_00063086"; gene_id "XLOC_045708"; exon_number "1"
chr5	ensembl	exon	74503431	74504091	.	+	.	transcript_id "GRMZM2G309495_T01"; gene_id "GRMZM2G309495"; gene_name "GRMZM2G309495";
chr5	ensembl	exon	74663363	74663868	.	-	.	transcript_id "GRMZM2G318418_T01"; gene_id "GRMZM2G318418"; gene_name "GRMZM2G318418";
chr5	Cufflinks	exon	76772334	76772350	.	-	.	transcript_id "TCONS_00059900"; gene_id "XLOC_043314"; exon_number "1"
chr5	Cufflinks	exon	76774329	76774704	.	-	.	transcript_id "TCONS_00059900"; gene_id "XLOC_043314"; exon_number "2"
chr5	Cufflinks	exon	82610664	82611020	.	.	.	transcript_id "TCONS_00063190"; gene_id "XLOC_045812"; exon_number "1"
chr5	Cufflinks	exon	84345101	84345436	.	.	.	transcript_id "TCONS_00063204"; gene_id "XLOC_045826"; exon_number "1"
chr5	Cufflinks	exon	84506046	84506421	.	.	.	transcript_id "TCONS_00063207"; gene_id "XLOC_045829"; exon_number "1"
chr5	Cufflinks	exon	85077906	85078253	.	.	.	transcript_id "TCONS_00063211"; gene_id "XLOC_045833"; exon_number "1"
chr5	Cufflinks	exon	85701930	85701942	.	+	.	transcript_id "TCONS_00056055"; gene_id "XLOC_040875"; exon_number "1"
chr5	Cufflinks	exon	85702086	85702311	.	+	.	transcript_id "TCONS_00056055"; gene_id "XLOC_040875"; exon_number "2"
chr5	ensembl	exon	85748726	85749118	.	+	.	transcript_id "GRMZM2G523084_T01"; gene_id "GRMZM2G523084"; gene_name "GRMZM2G523084";
chr5	ensembl	exon	86709891	86710121	.	-	.	transcript_id "GRMZM2G159663_T01"; gene_id "GRMZM2G159663"; gene_name "GRMZM2G159663";
chr5	Cufflinks	exon	87362767	87363119	.	.	.	transcript_id "TCONS_00063231"; gene_id "XLOC_045853"; exon_number "1"
chr5	Cufflinks	exon	87370433	87370698	.	.	.	transcript_id "TCONS_00063232"; gene_id "XLOC_045854"; exon_number "1"
chr5	Cufflinks	exon	87399097	87399539	.	.	.	transcript_id "TCONS_00063236"; gene_id "XLOC_045858"; exon_number "1"
chr5	Cufflinks	exon	90426624	90427048	.	.	.	transcript_id "TCONS_00063251"; gene_id "XLOC_045873"; exon_number "1"
chr5	Cufflinks	exon	90589513	90589734	.	-	.	transcript_id "TCONS_00060052"; gene_id "XLOC_043420"; exon_number "1"
chr5	Cufflinks	exon	90589822	90589888	.	-	.	transcript_id "TCONS_00060052"; gene_id "XLOC_043420"; exon_number "2"
chr5	Cufflinks	exon	90590137	90590234	.	-	.	transcript_id "TCONS_00060052"; gene_id "XLOC_043420"; exon_number "3"
chr5	Cufflinks	exon	90590359	90590688	.	-	.	transcript_id "TCONS_00060052"; gene_id "XLOC_043420"; exon_number "4"
chr5	Cufflinks	exon	90843760	90844161	.	.	.	transcript_id "TCONS_00063256"; gene_id "XLOC_045878"; exon_number "1"
chr5	Cufflinks	exon	90973531	90974622	.	+	.	transcript_id "TCONS_00056126"; gene_id "XLOC_040923"; exon_number "1"
chr5	Cufflinks	exon	90975557	90975563	.	+	.	transcript_id "TCONS_00056126"; gene_id "XLOC_040923"; exon_number "2"
chr5	Cufflinks	exon	92255455	92255759	.	.	.	transcript_id "TCONS_00063261"; gene_id "XLOC_045883"; exon_number "1"
chr5	Cufflinks	exon	93897004	93897553	.	.	.	transcript_id "TCONS_00063282"; gene_id "XLOC_045904"; exon_number "1"
chr5	Cufflinks	exon	94258008	94258408	.	.	.	transcript_id "TCONS_00063286"; gene_id "XLOC_045908"; exon_number "1"
chr5	Cufflinks	exon	94699318	94700073	.	.	.	transcript_id "TCONS_00063292"; gene_id "XLOC_045914"; exon_number "1"
chr5	Cufflinks	exon	97289685	97290323	.	.	.	transcript_id "TCONS_00063336"; gene_id "XLOC_045958"; exon_number "1"
chr5	Cufflinks	exon	98381437	98381835	.	.	.	transcript_id "TCONS_00063363"; gene_id "XLOC_045985"; exon_number "1"
chr5	ensembl	exon	99336871	99337133	.	-	.	transcript_id "GRMZM2G100555_T01"; gene_id "GRMZM2G100555"; gene_name "GRMZM2G100555";
chr5	Cufflinks	exon	101494230	101494661	.	+	.	transcript_id "TCONS_00056229"; gene_id "XLOC_040988"; exon_number "1"
chr5	Cufflinks	exon	101495632	101495683	.	+	.	transcript_id "TCONS_00056229"; gene_id "XLOC_040988"; exon_number "2"
chr5	Cufflinks	exon	101636013	101636452	.	-	.	transcript_id "TCONS_00060151"; gene_id "XLOC_043484"; exon_number "1"
chr5	Cufflinks	exon	101636552	101636591	.	-	.	transcript_id "TCONS_00060151"; gene_id "XLOC_043484"; exon_number "2"
chr5	ensembl	exon	103629655	103629968	.	+	.	transcript_id "GRMZM2G534719_T01"; gene_id "GRMZM2G534719"; gene_name "GRMZM2G534719";
chr5	Cufflinks	exon	104220137	104220906	.	.	.	transcript_id "TCONS_00063423"; gene_id "XLOC_046044"; exon_number "1"
chr5	Cufflinks	exon	104442863	104443126	.	.	.	transcript_id "TCONS_00063425"; gene_id "XLOC_046046"; exon_number "1"
chr5	Cufflinks	exon	105566245	105566803	.	.	.	transcript_id "TCONS_00063443"; gene_id "XLOC_046064"; exon_number "1"
chr5	Cufflinks	exon	108689613	108689923	.	.	.	transcript_id "TCONS_00063489"; gene_id "XLOC_046110"; exon_number "1"
chr5	Cufflinks	exon	112784918	112785321	.	.	.	transcript_id "TCONS_00063524"; gene_id "XLOC_046145"; exon_number "1"
chr5	Cufflinks	exon	112925556	112925901	.	.	.	transcript_id "TCONS_00063527"; gene_id "XLOC_046148"; exon_number "1"
chr5	Cufflinks	exon	114246935	114246953	.	-	.	transcript_id "TCONS_00060231"; gene_id "XLOC_043532"; exon_number "1"
chr5	Cufflinks	exon	114249988	114250217	.	-	.	transcript_id "TCONS_00060231"; gene_id "XLOC_043532"; exon_number "2"
chr5	Cufflinks	exon	114249692	114250217	.	-	.	transcript_id "TCONS_00060234"; gene_id "XLOC_043532"; exon_number "1"
chr5	ensembl	exon	116346775	116347029	.	+	.	transcript_id "GRMZM2G552832_T01"; gene_id "GRMZM2G552832"; gene_name "GRMZM2G552832";
chr5	Cufflinks	exon	118677856	118678635	.	.	.	transcript_id "TCONS_00063586"; gene_id "XLOC_046206"; exon_number "1"
chr5	Cufflinks	exon	121745842	121746633	.	-	.	transcript_id "TCONS_00060286"; gene_id "XLOC_043569"; exon_number "1"
chr5	Cufflinks	exon	121746779	121746842	.	-	.	transcript_id "TCONS_00060286"; gene_id "XLOC_043569"; exon_number "2"
chr5	Cufflinks	exon	124271146	124271159	.	-	.	transcript_id "TCONS_00060313"; gene_id "XLOC_043586"; exon_number "1"
chr5	Cufflinks	exon	124272223	124272644	.	-	.	transcript_id "TCONS_00060313"; gene_id "XLOC_043586"; exon_number "2"
chr5	Cufflinks	exon	124424455	124425242	.	.	.	transcript_id "TCONS_00063640"; gene_id "XLOC_046260"; exon_number "1"
chr5	Cufflinks	exon	124433891	124434541	.	.	.	transcript_id "TCONS_00063644"; gene_id "XLOC_046264"; exon_number "1"
chr5	Cufflinks	exon	124855280	124855692	.	.	.	transcript_id "TCONS_00063651"; gene_id "XLOC_046271"; exon_number "1"
chr5	ensembl	exon	125499194	125499406	.	-	.	transcript_id "GRMZM2G533988_T01"; gene_id "GRMZM2G533988"; gene_name "GRMZM2G533988";
chr5	Cufflinks	exon	126772851	126773309	.	.	.	transcript_id "TCONS_00063671"; gene_id "XLOC_046291"; exon_number "1"
chr5	ensembl	exon	127327349	127327576	.	+	.	transcript_id "GRMZM2G006271_T01"; gene_id "GRMZM2G006271"; gene_name "GRMZM2G006271";
chr5	Cufflinks	exon	127340660	127341217	.	.	.	transcript_id "TCONS_00063673"; gene_id "XLOC_046293"; exon_number "1"
chr5	Cufflinks	exon	128075351	128075929	.	-	.	transcript_id "TCONS_00060325"; gene_id "XLOC_043596"; exon_number "1"
chr5	Cufflinks	exon	128250311	128250397	.	-	.	transcript_id "TCONS_00060328"; gene_id "XLOC_043598"; exon_number "1"
chr5	Cufflinks	exon	128250488	128250722	.	-	.	transcript_id "TCONS_00060328"; gene_id "XLOC_043598"; exon_number "2"
chr5	Cufflinks	exon	128324954	128325250	.	-	.	transcript_id "TCONS_00060329"; gene_id "XLOC_043599"; exon_number "1"
chr5	Cufflinks	exon	128325371	128325466	.	-	.	transcript_id "TCONS_00060329"; gene_id "XLOC_043599"; exon_number "2"
chr5	ensembl	exon	128783446	128784013	.	-	.	transcript_id "GRMZM2G534053_T01"; gene_id "GRMZM2G534053"; gene_name "GRMZM2G534053";
chr5	Cufflinks	exon	130608447	130608761	.	.	.	transcript_id "TCONS_00063699"; gene_id "XLOC_046319"; exon_number "1"
chr5	ensembl	exon	131258129	131258359	.	+	.	transcript_id "GRMZM2G129587_T01"; gene_id "GRMZM2G129587"; gene_name "GRMZM2G129587";
chr5	Cufflinks	exon	133881610	133881915	.	.	.	transcript_id "TCONS_00063728"; gene_id "XLOC_046348"; exon_number "1"
chr5	Cufflinks	exon	136601707	136602554	.	.	.	transcript_id "TCONS_00063768"; gene_id "XLOC_046387"; exon_number "1"
chr5	Cufflinks	exon	136741135	136741790	.	.	.	transcript_id "TCONS_00063770"; gene_id "XLOC_046389"; exon_number "1"
chr5	Cufflinks	exon	137157826	137158078	.	.	.	transcript_id "TCONS_00063774"; gene_id "XLOC_046393"; exon_number "1"
chr5	Cufflinks	exon	137160643	137160968	.	.	.	transcript_id "TCONS_00063776"; gene_id "XLOC_046395"; exon_number "1"
chr5	ensembl	exon	139768973	139769255	.	-	.	transcript_id "GRMZM2G538487_T01"; gene_id "GRMZM2G538487"; gene_name "GRMZM2G538487";
chr5	Cufflinks	exon	141019045	141019543	.	.	.	transcript_id "TCONS_00063817"; gene_id "XLOC_046436"; exon_number "1"
chr5	Cufflinks	exon	141896625	141896982	.	+	.	transcript_id "TCONS_00056585"; gene_id "XLOC_041216"; exon_number "1"
chr5	Cufflinks	exon	141901400	141901423	.	+	.	transcript_id "TCONS_00056585"; gene_id "XLOC_041216"; exon_number "2"
chr5	Cufflinks	exon	142786073	142786481	.	.	.	transcript_id "TCONS_00063841"; gene_id "XLOC_046460"; exon_number "1"
chr5	Cufflinks	exon	144443978	144444467	.	.	.	transcript_id "TCONS_00063853"; gene_id "XLOC_046472"; exon_number "1"
chr5	Cufflinks	exon	149529364	149529827	.	.	.	transcript_id "TCONS_00063913"; gene_id "XLOC_046532"; exon_number "1"
chr5	Cufflinks	exon	150074474	150075001	.	.	.	transcript_id "TCONS_00063917"; gene_id "XLOC_046536"; exon_number "1"
chr5	Cufflinks	exon	150706253	150706443	.	+	.	transcript_id "TCONS_00056689"; gene_id "XLOC_041293"; exon_number "1"
chr5	Cufflinks	exon	150706741	150707094	.	+	.	transcript_id "TCONS_00056689"; gene_id "XLOC_041293"; exon_number "2"
chr5	Cufflinks	exon	151489795	151490201	.	.	.	transcript_id "TCONS_00063935"; gene_id "XLOC_046554"; exon_number "1"
chr5	Cufflinks	exon	152229510	152229520	.	-	.	transcript_id "TCONS_00060580"; gene_id "XLOC_043769"; exon_number "1"
chr5	Cufflinks	exon	152230609	152230938	.	-	.	transcript_id "TCONS_00060580"; gene_id "XLOC_043769"; exon_number "2"
chr5	Cufflinks	exon	152839751	152840061	.	.	.	transcript_id "TCONS_00063946"; gene_id "XLOC_046565"; exon_number "1"
chr5	Cufflinks	exon	153364366	153364826	.	.	.	transcript_id "TCONS_00063951"; gene_id "XLOC_046570"; exon_number "1"
chr5	Cufflinks	exon	155182963	155183394	.	.	.	transcript_id "TCONS_00063972"; gene_id "XLOC_046591"; exon_number "1"
chr5	Cufflinks	exon	158926356	158926932	.	.	.	transcript_id "TCONS_00064018"; gene_id "XLOC_046637"; exon_number "1"
chr5	Cufflinks	exon	161746938	161747634	.	.	.	transcript_id "TCONS_00064042"; gene_id "XLOC_046661"; exon_number "1"
chr5	Cufflinks	exon	164010967	164010997	.	-	.	transcript_id "TCONS_00060761"; gene_id "XLOC_043885"; exon_number "1"
chr5	Cufflinks	exon	164012790	164013082	.	-	.	transcript_id "TCONS_00060761"; gene_id "XLOC_043885"; exon_number "2"
chr5	Cufflinks	exon	166452301	166452679	.	.	.	transcript_id "TCONS_00064067"; gene_id "XLOC_046686"; exon_number "1"
chr5	Cufflinks	exon	166635837	166635854	.	-	.	transcript_id "TCONS_00060799"; gene_id "XLOC_043906"; exon_number "1"
chr5	Cufflinks	exon	166636733	166636987	.	-	.	transcript_id "TCONS_00060799"; gene_id "XLOC_043906"; exon_number "2"
chr5	Cufflinks	exon	166636532	166636987	.	-	.	transcript_id "TCONS_00060800"; gene_id "XLOC_043906"; exon_number "1"
chr5	ensembl	exon	166860155	166860396	.	+	.	transcript_id "GRMZM2G015625_T01"; gene_id "GRMZM2G015625"; gene_name "GRMZM2G015625";
chr5	Cufflinks	exon	169762525	169762766	.	.	.	transcript_id "TCONS_00064102"; gene_id "XLOC_046721"; exon_number "1"
chr5	Cufflinks	exon	169913995	169914445	.	.	.	transcript_id "TCONS_00064108"; gene_id "XLOC_046727"; exon_number "1"
chr5	Cufflinks	exon	170189664	170190049	.	.	.	transcript_id "TCONS_00064111"; gene_id "XLOC_046730"; exon_number "1"
chr5	ensembl	exon	171877807	171878032	.	+	.	transcript_id "GRMZM2G487296_T01"; gene_id "GRMZM2G487296"; gene_name "GRMZM2G487296";
chr5	Cufflinks	exon	172104907	172105215	.	.	.	transcript_id "TCONS_00064129"; gene_id "XLOC_046748"; exon_number "1"
chr5	Cufflinks	exon	172230052	172230278	.	.	.	transcript_id "TCONS_00064131"; gene_id "XLOC_046750"; exon_number "1"
chr5	Cufflinks	exon	172922129	172922461	.	.	.	transcript_id "TCONS_00064140"; gene_id "XLOC_046759"; exon_number "1"
chr5	Cufflinks	exon	178020246	178020595	.	+	.	transcript_id "TCONS_00057193"; gene_id "XLOC_041616"; exon_number "1"
chr5	Cufflinks	exon	178025490	178025521	.	+	.	transcript_id "TCONS_00057193"; gene_id "XLOC_041616"; exon_number "2"
chr5	Cufflinks	exon	178812005	178812357	.	.	.	transcript_id "TCONS_00064205"; gene_id "XLOC_046824"; exon_number "1"
chr5	Cufflinks	exon	179139771	179140370	.	.	.	transcript_id "TCONS_00064207"; gene_id "XLOC_046826"; exon_number "1"
chr5	Cufflinks	exon	183500227	183500488	.	.	.	transcript_id "TCONS_00064257"; gene_id "XLOC_046876"; exon_number "1"
chr5	Cufflinks	exon	184438871	184439410	.	.	.	transcript_id "TCONS_00064269"; gene_id "XLOC_046888"; exon_number "1"
chr5	Cufflinks	exon	184823279	184823627	.	.	.	transcript_id "TCONS_00064272"; gene_id "XLOC_046891"; exon_number "1"
chr5	Cufflinks	exon	185500179	185500570	.	.	.	transcript_id "TCONS_00064282"; gene_id "XLOC_046901"; exon_number "1"
chr5	Cufflinks	exon	186418859	186420294	.	-	.	transcript_id "TCONS_00061236"; gene_id "XLOC_044170"; exon_number "1"
chr5	Cufflinks	exon	186528708	186529013	.	.	.	transcript_id "TCONS_00064293"; gene_id "XLOC_046912"; exon_number "1"
chr5	Cufflinks	exon	187270680	187271063	.	.	.	transcript_id "TCONS_00064302"; gene_id "XLOC_046921"; exon_number "1"
chr5	Cufflinks	exon	190068519	190068796	.	.	.	transcript_id "TCONS_00064327"; gene_id "XLOC_046946"; exon_number "1"
chr5	Cufflinks	exon	190376845	190377373	.	.	.	transcript_id "TCONS_00064331"; gene_id "XLOC_046950"; exon_number "1"
chr5	ensembl	exon	190900888	190901163	.	-	.	transcript_id "GRMZM2G555837_T01"; gene_id "GRMZM2G555837"; gene_name "GRMZM2G555837";
chr5	Cufflinks	exon	192155522	192156427	.	.	.	transcript_id "TCONS_00064354"; gene_id "XLOC_046973"; exon_number "1"
chr5	Cufflinks	exon	194089249	194089636	.	.	.	transcript_id "TCONS_00064389"; gene_id "XLOC_047008"; exon_number "1"
chr5	ensembl	exon	194655285	194655602	.	-	.	transcript_id "GRMZM5G886305_T01"; gene_id "GRMZM5G886305"; gene_name "GRMZM5G886305";
chr5	ensembl	exon	194655290	194655602	.	+	.	transcript_id "GRMZM2G065975_T01"; gene_id "GRMZM2G065975"; gene_name "GRMZM2G065975";
chr5	ensembl	exon	195122436	195122704	.	-	.	transcript_id "GRMZM2G583873_T01"; gene_id "GRMZM2G583873"; gene_name "GRMZM2G583873";
chr5	Cufflinks	exon	195661552	195662002	.	.	.	transcript_id "TCONS_00064408"; gene_id "XLOC_047027"; exon_number "1"
chr5	ensembl	exon	195688215	195688502	.	-	.	transcript_id "GRMZM2G562814_T01"; gene_id "GRMZM2G562814"; gene_name "GRMZM2G562814";
chr5	ensembl	exon	196144148	196144415	.	+	.	transcript_id "GRMZM2G510565_T01"; gene_id "GRMZM2G510565"; gene_name "GRMZM2G510565";
chr5	ensembl	exon	196619553	196619721	.	-	.	transcript_id "GRMZM2G058510_T01"; gene_id "GRMZM2G058510"; gene_name "GRMZM2G058510";
chr5	Cufflinks	exon	196757135	196758110	.	.	.	transcript_id "TCONS_00064426"; gene_id "XLOC_047045"; exon_number "1"
chr5	Cufflinks	exon	198204218	198204628	.	.	.	transcript_id "TCONS_00064438"; gene_id "XLOC_047057"; exon_number "1"
chr5	ensembl	exon	199008628	199008881	.	-	.	transcript_id "GRMZM2G120074_T01"; gene_id "GRMZM2G120074"; gene_name "GRMZM2G120074";
chr5	Cufflinks	exon	199977037	199977365	.	.	.	transcript_id "TCONS_00064459"; gene_id "XLOC_047078"; exon_number "1"
chr5	Cufflinks	exon	200668251	200668554	.	.	.	transcript_id "TCONS_00064467"; gene_id "XLOC_047086"; exon_number "1"
chr5	ensembl	exon	203687276	203687553	.	-	.	transcript_id "GRMZM5G806728_T01"; gene_id "GRMZM5G806728"; gene_name "GRMZM5G806728";
chr5	Cufflinks	exon	204167134	204167416	.	.	.	transcript_id "TCONS_00064520"; gene_id "XLOC_047139"; exon_number "1"
chr5	ensembl	exon	204264702	204265179	.	+	.	transcript_id "GRMZM2G579915_T01"; gene_id "GRMZM2G579915"; gene_name "GRMZM2G579915";
chr5	ensembl	exon	205062363	205062582	.	+	.	transcript_id "GRMZM2G076197_T01"; gene_id "GRMZM2G076197"; gene_name "GRMZM2G076197";
chr5	ensembl	exon	206742911	206743113	.	+	.	transcript_id "GRMZM2G462571_T01"; gene_id "GRMZM2G462571"; gene_name "GRMZM2G462571";
chr5	Cufflinks	exon	206917066	206917507	.	.	.	transcript_id "TCONS_00064564"; gene_id "XLOC_047183"; exon_number "1"
chr5	Cufflinks	exon	208081607	208082465	.	.	.	transcript_id "TCONS_00064591"; gene_id "XLOC_047210"; exon_number "1"
chr5	ensembl	exon	208087855	208088338	.	+	.	transcript_id "GRMZM2G335928_T01"; gene_id "GRMZM2G335928"; gene_name "GRMZM2G335928";
chr5	ensembl	exon	209001590	209001789	.	+	.	transcript_id "GRMZM2G129115_T01"; gene_id "GRMZM2G129115"; gene_name "GRMZM2G129115";
chr5	Cufflinks	exon	211533828	211534644	.	.	.	transcript_id "TCONS_00064649"; gene_id "XLOC_047268"; exon_number "1"
chr5	Cufflinks	exon	211672634	211673151	.	.	.	transcript_id "TCONS_00064655"; gene_id "XLOC_047274"; exon_number "1"
chr5	Cufflinks	exon	212104050	212104381	.	.	.	transcript_id "TCONS_00064662"; gene_id "XLOC_047281"; exon_number "1"
chr5	Cufflinks	exon	212246445	212246867	.	.	.	transcript_id "TCONS_00064674"; gene_id "XLOC_047293"; exon_number "1"
chr5	Cufflinks	exon	212448078	212448346	.	-	.	transcript_id "TCONS_00061928"; gene_id "XLOC_044632"; exon_number "1"
chr5	Cufflinks	exon	212448741	212448778	.	-	.	transcript_id "TCONS_00061928"; gene_id "XLOC_044632"; exon_number "2"
chr5	Cufflinks	exon	212448078	212448346	.	-	.	transcript_id "TCONS_00061929"; gene_id "XLOC_044632"; exon_number "1"
chr5	Cufflinks	exon	212448730	212448786	.	-	.	transcript_id "TCONS_00061929"; gene_id "XLOC_044632"; exon_number "2"
chr5	ensembl	exon	212689615	212689976	.	+	.	transcript_id "GRMZM2G537154_T01"; gene_id "GRMZM2G537154"; gene_name "GRMZM2G537154";
chr5	ensembl	exon	212749963	212750246	.	-	.	transcript_id "GRMZM2G559198_T01"; gene_id "GRMZM2G559198"; gene_name "GRMZM2G559198";
chr5	ensembl	exon	213263138	213263360	.	+	.	transcript_id "GRMZM2G018530_T01"; gene_id "GRMZM2G018530"; gene_name "GRMZM2G018530";
chr5	ensembl	exon	214081527	214081829	.	-	.	transcript_id "GRMZM2G180435_T01"; gene_id "GRMZM2G180435"; gene_name "GRMZM2G180435";
chr5	ensembl	exon	214122871	214123102	.	-	.	transcript_id "GRMZM5G819847_T01"; gene_id "GRMZM5G819847"; gene_name "GRMZM5G819847";
chr5	ensembl	exon	214500681	214500966	.	+	.	transcript_id "GRMZM2G488814_T01"; gene_id "GRMZM2G488814"; gene_name "GRMZM2G488814";
chr5	Cufflinks	exon	214718465	214718869	.	.	.	transcript_id "TCONS_00064724"; gene_id "XLOC_047343"; exon_number "1"
chr5	Cufflinks	exon	214718923	214719176	.	.	.	transcript_id "TCONS_00064725"; gene_id "XLOC_047344"; exon_number "1"
chr5	ensembl	exon	216992038	216992272	.	-	.	transcript_id "GRMZM2G512338_T01"; gene_id "GRMZM2G512338"; gene_name "GRMZM2G512338";
chr6	Cufflinks	exon	2368664	2368980	.	.	.	transcript_id "TCONS_00070885"; gene_id "XLOC_051317"; exon_number "1"
chr6	ensembl	exon	6366229	6366443	.	-	.	transcript_id "GRMZM2G540020_T01"; gene_id "GRMZM2G540020"; gene_name "GRMZM2G540020";
chr6	ensembl	exon	6431318	6431580	.	+	.	transcript_id "GRMZM2G488294_T01"; gene_id "GRMZM2G488294"; gene_name "GRMZM2G488294";
chr6	Cufflinks	exon	6616984	6617243	.	-	.	transcript_id "TCONS_00068127"; gene_id "XLOC_049544"; exon_number "1"
chr6	Cufflinks	exon	6781662	6781967	.	.	.	transcript_id "TCONS_00070921"; gene_id "XLOC_051353"; exon_number "1"
chr6	Cufflinks	exon	12728290	12729127	.	.	.	transcript_id "TCONS_00071483"; gene_id "XLOC_051915"; exon_number "1"
chr6	Cufflinks	exon	13451796	13452206	.	+	.	transcript_id "TCONS_00064965"; gene_id "XLOC_047520"; exon_number "1"
chr6	Cufflinks	exon	13452294	13452409	.	+	.	transcript_id "TCONS_00064965"; gene_id "XLOC_047520"; exon_number "2"
chr6	Cufflinks	exon	13454688	13454968	.	+	.	transcript_id "TCONS_00064965"; gene_id "XLOC_047520"; exon_number "3"
chr6	ensembl	exon	13711398	13711631	.	-	.	transcript_id "GRMZM2G046416_T01"; gene_id "GRMZM2G046416"; gene_name "GRMZM2G046416";
chr6	Cufflinks	exon	13940811	13941770	.	.	.	transcript_id "TCONS_00071521"; gene_id "XLOC_051953"; exon_number "1"
chr6	Cufflinks	exon	14044345	14045234	.	.	.	transcript_id "TCONS_00071528"; gene_id "XLOC_051960"; exon_number "1"
chr6	Cufflinks	exon	14331740	14332187	.	.	.	transcript_id "TCONS_00071541"; gene_id "XLOC_051973"; exon_number "1"
chr6	ensembl	exon	14352586	14352738	.	-	.	transcript_id "GRMZM2G048810_T01"; gene_id "GRMZM2G048810"; gene_name "GRMZM2G048810";
chr6	ensembl	exon	14352799	14352985	.	-	.	transcript_id "GRMZM2G048810_T01"; gene_id "GRMZM2G048810"; gene_name "GRMZM2G048810";
chr6	Cufflinks	exon	14410845	14411430	.	.	.	transcript_id "TCONS_00071549"; gene_id "XLOC_051981"; exon_number "1"
chr6	Cufflinks	exon	15137165	15139362	.	.	.	transcript_id "TCONS_00071582"; gene_id "XLOC_052014"; exon_number "1"
chr6	ensembl	exon	19159181	19159309	.	+	.	transcript_id "GRMZM2G137169_T02"; gene_id "GRMZM2G137169"; gene_name "GRMZM2G137169";
chr6	ensembl	exon	19160240	19160515	.	+	.	transcript_id "GRMZM2G137169_T02"; gene_id "GRMZM2G137169"; gene_name "GRMZM2G137169";
chr6	ensembl	exon	19987257	19987486	.	+	.	transcript_id "GRMZM5G856609_T01"; gene_id "GRMZM5G856609"; gene_name "GRMZM5G856609";
chr6	Cufflinks	exon	20230592	20231172	.	.	.	transcript_id "TCONS_00071752"; gene_id "XLOC_052184"; exon_number "1"
chr6	Cufflinks	exon	20963301	20963827	.	+	.	transcript_id "TCONS_00065073"; gene_id "XLOC_047588"; exon_number "1"
chr6	Cufflinks	exon	21339420	21339663	.	.	.	transcript_id "TCONS_00071893"; gene_id "XLOC_052325"; exon_number "1"
chr6	Cufflinks	exon	22736605	22736957	.	.	.	transcript_id "TCONS_00071906"; gene_id "XLOC_052338"; exon_number "1"
chr6	Cufflinks	exon	23863108	23863116	.	-	.	transcript_id "TCONS_00068358"; gene_id "XLOC_049692"; exon_number "1"
chr6	Cufflinks	exon	23864127	23864963	.	-	.	transcript_id "TCONS_00068358"; gene_id "XLOC_049692"; exon_number "2"
chr6	Cufflinks	exon	24472750	24472939	.	+	.	transcript_id "TCONS_00065121"; gene_id "XLOC_047619"; exon_number "1"
chr6	Cufflinks	exon	24473423	24473428	.	+	.	transcript_id "TCONS_00065121"; gene_id "XLOC_047619"; exon_number "2"
chr6	Cufflinks	exon	24472750	24473466	.	+	.	transcript_id "TCONS_00065122"; gene_id "XLOC_047619"; exon_number "1"
chr6	Cufflinks	exon	25280230	25280673	.	.	.	transcript_id "TCONS_00071940"; gene_id "XLOC_052372"; exon_number "1"
chr6	ensembl	exon	25579483	25579795	.	-	.	transcript_id "GRMZM2G132488_T01"; gene_id "GRMZM2G132488"; gene_name "GRMZM2G132488";
chr6	ensembl	exon	26578919	26579331	.	+	.	transcript_id "GRMZM2G123923_T01"; gene_id "GRMZM2G123923"; gene_name "GRMZM2G123923";
chr6	Cufflinks	exon	31340509	31340783	.	.	.	transcript_id "TCONS_00072006"; gene_id "XLOC_052438"; exon_number "1"
chr6	ensembl	exon	32462522	32462752	.	-	.	transcript_id "GRMZM2G543333_T01"; gene_id "GRMZM2G543333"; gene_name "GRMZM2G543333";
chr6	Cufflinks	exon	35705132	35705495	.	.	.	transcript_id "TCONS_00072057"; gene_id "XLOC_052489"; exon_number "1"
chr6	ensembl	exon	37178563	37178976	.	-	.	transcript_id "GRMZM2G383019_T04"; gene_id "GRMZM2G383019"; gene_name "GRMZM2G383019";
chr6	ensembl	exon	37179375	37179414	.	-	.	transcript_id "GRMZM2G383019_T04"; gene_id "GRMZM2G383019"; gene_name "GRMZM2G383019";
chr6	ensembl	exon	37180047	37180441	.	-	.	transcript_id "GRMZM2G383019_T04"; gene_id "GRMZM2G383019"; gene_name "GRMZM2G383019";
chr6	Cufflinks	exon	38077288	38077795	.	-	.	transcript_id "TCONS_00068484"; gene_id "XLOC_049781"; exon_number "1"
chr6	ensembl	exon	39166771	39166998	.	+	.	transcript_id "GRMZM2G118617_T01"; gene_id "GRMZM2G118617"; gene_name "GRMZM2G118617";
chr6	Cufflinks	exon	39503732	39504005	.	.	.	transcript_id "TCONS_00072084"; gene_id "XLOC_052516"; exon_number "1"
chr6	Cufflinks	exon	39701725	39702182	.	-	.	transcript_id "TCONS_00068510"; gene_id "XLOC_049800"; exon_number "1"
chr6	Cufflinks	exon	39702274	39702528	.	-	.	transcript_id "TCONS_00068510"; gene_id "XLOC_049800"; exon_number "2"
chr6	ensembl	exon	41238560	41239320	.	-	.	transcript_id "GRMZM2G110378_T06"; gene_id "GRMZM2G110378"; gene_name "GRMZM2G110378";
chr6	Cufflinks	exon	42230663	42231193	.	.	.	transcript_id "TCONS_00072114"; gene_id "XLOC_052546"; exon_number "1"
chr6	ensembl	exon	46038246	46038502	.	+	.	transcript_id "GRMZM2G058523_T01"; gene_id "GRMZM2G058523"; gene_name "GRMZM2G058523";
chr6	Cufflinks	exon	46055776	46056687	.	.	.	transcript_id "TCONS_00072151"; gene_id "XLOC_052583"; exon_number "1"
chr6	ensembl	exon	46117634	46118037	.	-	.	transcript_id "GRMZM2G561371_T01"; gene_id "GRMZM2G561371"; gene_name "GRMZM2G561371";
chr6	Cufflinks	exon	49399612	49399617	.	-	.	transcript_id "TCONS_00068592"; gene_id "XLOC_049853"; exon_number "1"
chr6	Cufflinks	exon	49400534	49401109	.	-	.	transcript_id "TCONS_00068592"; gene_id "XLOC_049853"; exon_number "2"
chr6	Cufflinks	exon	49400390	49401109	.	-	.	transcript_id "TCONS_00068593"; gene_id "XLOC_049853"; exon_number "1"
chr6	ensembl	exon	49409814	49410287	.	-	.	transcript_id "GRMZM2G029807_T03"; gene_id "GRMZM2G029807"; gene_name "GRMZM2G029807";
chr6	ensembl	exon	49411358	49411752	.	-	.	transcript_id "GRMZM2G029807_T03"; gene_id "GRMZM2G029807"; gene_name "GRMZM2G029807";
chr6	ensembl	exon	49410700	49411757	.	+	.	transcript_id "GRMZM2G502962_T01"; gene_id "GRMZM2G502962"; gene_name "GRMZM2G502962";
chr6	Cufflinks	exon	50288219	50288569	.	-	.	transcript_id "TCONS_00068599"; gene_id "XLOC_049856"; exon_number "1"
chr6	Cufflinks	exon	51696064	51696804	.	.	.	transcript_id "TCONS_00072210"; gene_id "XLOC_052642"; exon_number "1"
chr6	Cufflinks	exon	51704289	51704585	.	+	.	transcript_id "TCONS_00065409"; gene_id "XLOC_047809"; exon_number "1"
chr6	Cufflinks	exon	51704658	51705089	.	+	.	transcript_id "TCONS_00065409"; gene_id "XLOC_047809"; exon_number "2"
chr6	Cufflinks	exon	52582530	52583516	.	+	.	transcript_id "TCONS_00065422"; gene_id "XLOC_047819"; exon_number "1"
chr6	Cufflinks	exon	53894202	53895287	.	.	.	transcript_id "TCONS_00072240"; gene_id "XLOC_052672"; exon_number "1"
chr6	Cufflinks	exon	56786453	56787034	.	.	.	transcript_id "TCONS_00072267"; gene_id "XLOC_052699"; exon_number "1"
chr6	ensembl	exon	57410619	57410842	.	-	.	transcript_id "GRMZM2G567346_T01"; gene_id "GRMZM2G567346"; gene_name "GRMZM2G567346";
chr6	Cufflinks	exon	58213670	58214170	.	+	.	transcript_id "TCONS_00065477"; gene_id "XLOC_047847"; exon_number "1"
chr6	Cufflinks	exon	58214251	58214375	.	+	.	transcript_id "TCONS_00065477"; gene_id "XLOC_047847"; exon_number "2"
chr6	ensembl	exon	58810582	58810829	.	+	.	transcript_id "GRMZM2G495453_T01"; gene_id "GRMZM2G495453"; gene_name "GRMZM2G495453";
chr6	ensembl	exon	62552955	62553201	.	-	.	transcript_id "GRMZM2G078438_T01"; gene_id "GRMZM2G078438"; gene_name "GRMZM2G078438";
chr6	Cufflinks	exon	63699541	63699870	.	.	.	transcript_id "TCONS_00072326"; gene_id "XLOC_052758"; exon_number "1"
chr6	Cufflinks	exon	63965290	63965875	.	.	.	transcript_id "TCONS_00072339"; gene_id "XLOC_052771"; exon_number "1"
chr6	Cufflinks	exon	64240519	64240805	.	.	.	transcript_id "TCONS_00072342"; gene_id "XLOC_052774"; exon_number "1"
chr6	Cufflinks	exon	66651008	66651894	.	.	.	transcript_id "TCONS_00072373"; gene_id "XLOC_052805"; exon_number "1"
chr6	Cufflinks	exon	67175294	67175845	.	.	.	transcript_id "TCONS_00072377"; gene_id "XLOC_052809"; exon_number "1"
chr6	Cufflinks	exon	67913263	67913280	.	-	.	transcript_id "TCONS_00068739"; gene_id "XLOC_049952"; exon_number "1"
chr6	Cufflinks	exon	67914508	67914771	.	-	.	transcript_id "TCONS_00068739"; gene_id "XLOC_049952"; exon_number "2"
chr6	ensembl	exon	68264459	68264692	.	-	.	transcript_id "GRMZM5G816887_T01"; gene_id "GRMZM5G816887"; gene_name "GRMZM5G816887";
chr6	Cufflinks	exon	68491415	68491633	.	.	.	transcript_id "TCONS_00072391"; gene_id "XLOC_052823"; exon_number "1"
chr6	Cufflinks	exon	69242798	69243206	.	.	.	transcript_id "TCONS_00072395"; gene_id "XLOC_052827"; exon_number "1"
chr6	Cufflinks	exon	70052149	70053199	.	.	.	transcript_id "TCONS_00072403"; gene_id "XLOC_052835"; exon_number "1"
chr6	Cufflinks	exon	72534100	72534764	.	+	.	transcript_id "TCONS_00065651"; gene_id "XLOC_047969"; exon_number "1"
chr6	Cufflinks	exon	76914222	76915079	.	.	.	transcript_id "TCONS_00072484"; gene_id "XLOC_052916"; exon_number "1"
chr6	Cufflinks	exon	77864737	77865085	.	.	.	transcript_id "TCONS_00072490"; gene_id "XLOC_052922"; exon_number "1"
chr6	Cufflinks	exon	79477995	79478429	.	.	.	transcript_id "TCONS_00072505"; gene_id "XLOC_052937"; exon_number "1"
chr6	Cufflinks	exon	80536719	80537141	.	-	.	transcript_id "TCONS_00068872"; gene_id "XLOC_050042"; exon_number "1"
chr6	Cufflinks	exon	80537401	80537736	.	-	.	transcript_id "TCONS_00068872"; gene_id "XLOC_050042"; exon_number "2"
chr6	Cufflinks	exon	81768538	81768807	.	.	.	transcript_id "TCONS_00072534"; gene_id "XLOC_052966"; exon_number "1"
chr6	ensembl	exon	83328120	83328330	.	-	.	transcript_id "GRMZM2G502846_T01"; gene_id "GRMZM2G502846"; gene_name "GRMZM2G502846";
chr6	Cufflinks	exon	84283997	84284548	.	.	.	transcript_id "TCONS_00072570"; gene_id "XLOC_053002"; exon_number "1"
chr6	ensembl	exon	86552410	86552638	.	+	.	transcript_id "GRMZM2G582883_T01"; gene_id "GRMZM2G582883"; gene_name "GRMZM2G582883";
chr6	Cufflinks	exon	86617458	86618123	.	.	.	transcript_id "TCONS_00072601"; gene_id "XLOC_053033"; exon_number "1"
chr6	ensembl	exon	89316494	89316786	.	+	.	transcript_id "GRMZM2G069322_T01"; gene_id "GRMZM2G069322"; gene_name "GRMZM2G069322";
chr6	ensembl	exon	90044328	90044927	.	-	.	transcript_id "GRMZM2G543070_T01"; gene_id "GRMZM2G543070"; gene_name "GRMZM2G543070";
chr6	ensembl	exon	90045077	90045333	.	-	.	transcript_id "GRMZM2G543070_T01"; gene_id "GRMZM2G543070"; gene_name "GRMZM2G543070";
chr6	Cufflinks	exon	91359428	91359736	.	.	.	transcript_id "TCONS_00072657"; gene_id "XLOC_053089"; exon_number "1"
chr6	Cufflinks	exon	91447599	91447849	.	.	.	transcript_id "TCONS_00072659"; gene_id "XLOC_053091"; exon_number "1"
chr6	Cufflinks	exon	91493433	91493966	.	.	.	transcript_id "TCONS_00072660"; gene_id "XLOC_053092"; exon_number "1"
chr6	Cufflinks	exon	93611796	93612120	.	.	.	transcript_id "TCONS_00072691"; gene_id "XLOC_053123"; exon_number "1"
chr6	Cufflinks	exon	96831862	96832127	.	.	.	transcript_id "TCONS_00072717"; gene_id "XLOC_053149"; exon_number "1"
chr6	Cufflinks	exon	97315213	97315715	.	.	.	transcript_id "TCONS_00072722"; gene_id "XLOC_053154"; exon_number "1"
chr6	ensembl	exon	98564169	98564602	.	+	.	transcript_id "GRMZM2G560234_T01"; gene_id "GRMZM2G560234"; gene_name "GRMZM2G560234";
chr6	Cufflinks	exon	99238404	99238664	.	.	.	transcript_id "TCONS_00072746"; gene_id "XLOC_053178"; exon_number "1"
chr6	Cufflinks	exon	103362205	103362710	.	.	.	transcript_id "TCONS_00072790"; gene_id "XLOC_053222"; exon_number "1"
chr6	Cufflinks	exon	104280682	104281094	.	.	.	transcript_id "TCONS_00072809"; gene_id "XLOC_053241"; exon_number "1"
chr6	Cufflinks	exon	104868159	104868693	.	.	.	transcript_id "TCONS_00072815"; gene_id "XLOC_053247"; exon_number "1"
chr6	Cufflinks	exon	105069995	105070226	.	+	.	transcript_id "TCONS_00066278"; gene_id "XLOC_048359"; exon_number "1"
chr6	Cufflinks	exon	105071149	105071372	.	+	.	transcript_id "TCONS_00066278"; gene_id "XLOC_048359"; exon_number "2"
chr6	Cufflinks	exon	105444280	105444535	.	.	.	transcript_id "TCONS_00072825"; gene_id "XLOC_053257"; exon_number "1"
chr6	Cufflinks	exon	106044567	106044809	.	-	.	transcript_id "TCONS_00069375"; gene_id "XLOC_050347"; exon_number "1"
chr6	Cufflinks	exon	111138721	111139006	.	.	.	transcript_id "TCONS_00072911"; gene_id "XLOC_053343"; exon_number "1"
chr6	Cufflinks	exon	112160352	112161180	.	.	.	transcript_id "TCONS_00072944"; gene_id "XLOC_053376"; exon_number "1"
chr6	ensembl	exon	112279797	112280148	.	+	.	transcript_id "GRMZM5G800465_T01"; gene_id "GRMZM5G800465"; gene_name "GRMZM5G800465";
chr6	Cufflinks	exon	113788000	113788412	.	.	.	transcript_id "TCONS_00072958"; gene_id "XLOC_053390"; exon_number "1"
chr6	ensembl	exon	116130078	116130371	.	+	.	transcript_id "GRMZM2G538259_T01"; gene_id "GRMZM2G538259"; gene_name "GRMZM2G538259";
chr6	Cufflinks	exon	118417843	118418244	.	.	.	transcript_id "TCONS_00073018"; gene_id "XLOC_053450"; exon_number "1"
chr6	Cufflinks	exon	118438882	118439224	.	.	.	transcript_id "TCONS_00073020"; gene_id "XLOC_053452"; exon_number "1"
chr6	Cufflinks	exon	119935640	119936862	.	.	.	transcript_id "TCONS_00073030"; gene_id "XLOC_053462"; exon_number "1"
chr6	Cufflinks	exon	120524468	120524914	.	.	.	transcript_id "TCONS_00073041"; gene_id "XLOC_053473"; exon_number "1"
chr6	Cufflinks	exon	121942636	121943038	.	.	.	transcript_id "TCONS_00073054"; gene_id "XLOC_053486"; exon_number "1"
chr6	Cufflinks	exon	123953363	123953763	.	+	.	transcript_id "TCONS_00066702"; gene_id "XLOC_048632"; exon_number "1"
chr6	Cufflinks	exon	123954843	123954880	.	+	.	transcript_id "TCONS_00066702"; gene_id "XLOC_048632"; exon_number "2"
chr6	Cufflinks	exon	124300951	124301281	.	.	.	transcript_id "TCONS_00073097"; gene_id "XLOC_053529"; exon_number "1"
chr6	Cufflinks	exon	124802758	124803172	.	.	.	transcript_id "TCONS_00073110"; gene_id "XLOC_053542"; exon_number "1"
chr6	Cufflinks	exon	124849753	124850055	.	-	.	transcript_id "TCONS_00069693"; gene_id "XLOC_050540"; exon_number "1"
chr6	Cufflinks	exon	127631599	127632118	.	.	.	transcript_id "TCONS_00073140"; gene_id "XLOC_053572"; exon_number "1"
chr6	ensembl	exon	132656697	132656984	.	+	.	transcript_id "GRMZM5G828844_T01"; gene_id "GRMZM5G828844"; gene_name "GRMZM5G828844";
chr6	Cufflinks	exon	133323827	133324461	.	.	.	transcript_id "TCONS_00073213"; gene_id "XLOC_053644"; exon_number "1"
chr6	Cufflinks	exon	137083708	137083781	.	-	.	transcript_id "TCONS_00069946"; gene_id "XLOC_050705"; exon_number "1"
chr6	Cufflinks	exon	137085895	137086301	.	-	.	transcript_id "TCONS_00069946"; gene_id "XLOC_050705"; exon_number "2"
chr6	Cufflinks	exon	137085825	137086301	.	-	.	transcript_id "TCONS_00069947"; gene_id "XLOC_050705"; exon_number "1"
chr6	ensembl	exon	137398363	137398649	.	+	.	transcript_id "GRMZM5G837137_T01"; gene_id "GRMZM5G837137"; gene_name "GRMZM5G837137";
chr6	Cufflinks	exon	141932901	141933274	.	.	.	transcript_id "TCONS_00073321"; gene_id "XLOC_053750"; exon_number "1"
chr6	Cufflinks	exon	142755364	142755840	.	.	.	transcript_id "TCONS_00073329"; gene_id "XLOC_053758"; exon_number "1"
chr6	Cufflinks	exon	143099561	143099835	.	.	.	transcript_id "TCONS_00073335"; gene_id "XLOC_053764"; exon_number "1"
chr6	Cufflinks	exon	145562204	145562540	.	.	.	transcript_id "TCONS_00073381"; gene_id "XLOC_053810"; exon_number "1"
chr6	ensembl	exon	147215755	147215960	.	-	.	transcript_id "GRMZM2G554315_T01"; gene_id "GRMZM2G554315"; gene_name "GRMZM2G554315";
chr6	Cufflinks	exon	147545603	147546439	.	.	.	transcript_id "TCONS_00073404"; gene_id "XLOC_053833"; exon_number "1"
chr6	Cufflinks	exon	149120207	149120666	.	.	.	transcript_id "TCONS_00073431"; gene_id "XLOC_053860"; exon_number "1"
chr6	Cufflinks	exon	149122128	149122666	.	.	.	transcript_id "TCONS_00073432"; gene_id "XLOC_053861"; exon_number "1"
chr6	Cufflinks	exon	149248887	149249372	.	.	.	transcript_id "TCONS_00073433"; gene_id "XLOC_053862"; exon_number "1"
chr6	Cufflinks	exon	149367366	149367856	.	.	.	transcript_id "TCONS_00073434"; gene_id "XLOC_053863"; exon_number "1"
chr6	Cufflinks	exon	150883984	150884524	.	.	.	transcript_id "TCONS_00073459"; gene_id "XLOC_053888"; exon_number "1"
chr6	Cufflinks	exon	152655335	152655353	.	-	.	transcript_id "TCONS_00070348"; gene_id "XLOC_050970"; exon_number "1"
chr6	Cufflinks	exon	152656636	152656835	.	-	.	transcript_id "TCONS_00070348"; gene_id "XLOC_050970"; exon_number "2"
chr6	Cufflinks	exon	153882907	153883347	.	.	.	transcript_id "TCONS_00073514"; gene_id "XLOC_053943"; exon_number "1"
chr6	ensembl	exon	153942505	153942812	.	+	.	transcript_id "GRMZM2G527672_T01"; gene_id "GRMZM2G527672"; gene_name "GRMZM2G527672";
chr6	ensembl	exon	155607830	155608133	.	+	.	transcript_id "GRMZM2G140719_T01"; gene_id "GRMZM2G140719"; gene_name "GRMZM2G140719";
chr6	Cufflinks	exon	155737261	155737840	.	.	.	transcript_id "TCONS_00073550"; gene_id "XLOC_053979"; exon_number "1"
chr6	ensembl	exon	155892615	155892816	.	+	.	transcript_id "GRMZM2G521901_T01"; gene_id "GRMZM2G521901"; gene_name "GRMZM2G521901";
chr6	Cufflinks	exon	156841965	156842749	.	.	.	transcript_id "TCONS_00073566"; gene_id "XLOC_053995"; exon_number "1"
chr6	Cufflinks	exon	157333531	157333774	.	.	.	transcript_id "TCONS_00073578"; gene_id "XLOC_054007"; exon_number "1"
chr6	ensembl	exon	163104926	163105378	.	-	.	transcript_id "GRMZM2G507466_T01"; gene_id "GRMZM2G507466"; gene_name "GRMZM2G507466";
chr6	Cufflinks	exon	163173581	163173986	.	.	.	transcript_id "TCONS_00073689"; gene_id "XLOC_054116"; exon_number "1"
chr6	ensembl	exon	163853982	163854142	.	-	.	transcript_id "GRMZM2G531385_T01"; gene_id "GRMZM2G531385"; gene_name "GRMZM2G531385";
chr6	ensembl	exon	163854194	163854521	.	-	.	transcript_id "GRMZM2G531385_T01"; gene_id "GRMZM2G531385"; gene_name "GRMZM2G531385";
chr6	Cufflinks	exon	165320180	165320421	.	.	.	transcript_id "TCONS_00073729"; gene_id "XLOC_054156"; exon_number "1"
chr6	Cufflinks	exon	165493512	165494098	.	.	.	transcript_id "TCONS_00073733"; gene_id "XLOC_054160"; exon_number "1"
chr6	Cufflinks	exon	165858814	165859252	.	.	.	transcript_id "TCONS_00073737"; gene_id "XLOC_054164"; exon_number "1"
chr6	Cufflinks	exon	166629100	166629342	.	-	.	transcript_id "TCONS_00070796"; gene_id "XLOC_051255"; exon_number "1"
chr6	Cufflinks	exon	166629472	166629790	.	-	.	transcript_id "TCONS_00070796"; gene_id "XLOC_051255"; exon_number "2"
chr6	Cufflinks	exon	169106055	169106368	.	.	.	transcript_id "TCONS_00073786"; gene_id "XLOC_054213"; exon_number "1"
chr7	Cufflinks	exon	397771	398081	.	.	.	transcript_id "TCONS_00079499"; gene_id "XLOC_057866"; exon_number "1"
chr7	Cufflinks	exon	1202013	1202650	.	.	.	transcript_id "TCONS_00079504"; gene_id "XLOC_057871"; exon_number "1"
chr7	Cufflinks	exon	2805303	2805575	.	.	.	transcript_id "TCONS_00079524"; gene_id "XLOC_057891"; exon_number "1"
chr7	Cufflinks	exon	6643355	6643832	.	+	.	transcript_id "TCONS_00073966"; gene_id "XLOC_054327"; exon_number "1"
chr7	Cufflinks	exon	6645131	6645147	.	+	.	transcript_id "TCONS_00073966"; gene_id "XLOC_054327"; exon_number "2"
chr7	ensembl	exon	7993447	7993839	.	+	.	transcript_id "GRMZM2G487920_T01"; gene_id "GRMZM2G487920"; gene_name "GRMZM2G487920";
chr7	Cufflinks	exon	8992730	8993562	.	.	.	transcript_id "TCONS_00079604"; gene_id "XLOC_057971"; exon_number "1"
chr7	ensembl	exon	10553230	10553383	.	-	.	transcript_id "GRMZM2G499381_T01"; gene_id "GRMZM2G499381"; gene_name "GRMZM2G499381";
chr7	ensembl	exon	10553882	10554123	.	-	.	transcript_id "GRMZM2G499381_T01"; gene_id "GRMZM2G499381"; gene_name "GRMZM2G499381";
chr7	ensembl	exon	10554612	10554635	.	-	.	transcript_id "GRMZM2G499381_T01"; gene_id "GRMZM2G499381"; gene_name "GRMZM2G499381";
chr7	ensembl	exon	12521440	12521718	.	+	.	transcript_id "GRMZM2G175904_T01"; gene_id "GRMZM2G175904"; gene_name "GRMZM2G175904";
chr7	ensembl	exon	12521752	12521802	.	+	.	transcript_id "GRMZM2G175904_T01"; gene_id "GRMZM2G175904"; gene_name "GRMZM2G175904";
chr7	ensembl	exon	14227351	14227770	.	+	.	transcript_id "GRMZM2G021580_T01"; gene_id "GRMZM2G021580"; gene_name "GRMZM2G021580";
chr7	Cufflinks	exon	14361858	14362406	.	.	.	transcript_id "TCONS_00079672"; gene_id "XLOC_058039"; exon_number "1"
chr7	Cufflinks	exon	15416359	15416672	.	.	.	transcript_id "TCONS_00079680"; gene_id "XLOC_058047"; exon_number "1"
chr7	Cufflinks	exon	16949236	16949715	.	.	.	transcript_id "TCONS_00079692"; gene_id "XLOC_058059"; exon_number "1"
chr7	Cufflinks	exon	17533199	17533599	.	.	.	transcript_id "TCONS_00079703"; gene_id "XLOC_058070"; exon_number "1"
chr7	ensembl	exon	17716247	17716447	.	+	.	transcript_id "GRMZM5G899132_T01"; gene_id "GRMZM5G899132"; gene_name "GRMZM5G899132";
chr7	Cufflinks	exon	18776094	18776393	.	.	.	transcript_id "TCONS_00079725"; gene_id "XLOC_058092"; exon_number "1"
chr7	Cufflinks	exon	19974578	19975082	.	.	.	transcript_id "TCONS_00079742"; gene_id "XLOC_058109"; exon_number "1"
chr7	Cufflinks	exon	20667596	20668154	.	-	.	transcript_id "TCONS_00077182"; gene_id "XLOC_056392"; exon_number "1"
chr7	Cufflinks	exon	20993417	20994242	.	.	.	transcript_id "TCONS_00079753"; gene_id "XLOC_058120"; exon_number "1"
chr7	ensembl	exon	23468993	23469265	.	+	.	transcript_id "GRMZM2G557780_T01"; gene_id "GRMZM2G557780"; gene_name "GRMZM2G557780";
chr7	Cufflinks	exon	23643315	23643692	.	.	.	transcript_id "TCONS_00079776"; gene_id "XLOC_058143"; exon_number "1"
chr7	Cufflinks	exon	24866430	24866645	.	.	.	transcript_id "TCONS_00079794"; gene_id "XLOC_058161"; exon_number "1"
chr7	Cufflinks	exon	24867019	24867168	.	-	.	transcript_id "TCONS_00077234"; gene_id "XLOC_056428"; exon_number "1"
chr7	Cufflinks	exon	24867276	24867463	.	-	.	transcript_id "TCONS_00077234"; gene_id "XLOC_056428"; exon_number "2"
chr7	Cufflinks	exon	27622523	27622795	.	.	.	transcript_id "TCONS_00079825"; gene_id "XLOC_058192"; exon_number "1"
chr7	Cufflinks	exon	28354048	28354379	.	.	.	transcript_id "TCONS_00079843"; gene_id "XLOC_058209"; exon_number "1"
chr7	Cufflinks	exon	28759224	28759740	.	.	.	transcript_id "TCONS_00079852"; gene_id "XLOC_058218"; exon_number "1"
chr7	ensembl	exon	30319558	30319812	.	-	.	transcript_id "GRMZM2G704466_T01"; gene_id "GRMZM2G704466"; gene_name "GRMZM2G704466";
chr7	Cufflinks	exon	31584951	31585159	.	.	.	transcript_id "TCONS_00079883"; gene_id "XLOC_058249"; exon_number "1"
chr7	Cufflinks	exon	33252103	33252457	.	.	.	transcript_id "TCONS_00079902"; gene_id "XLOC_058268"; exon_number "1"
chr7	Cufflinks	exon	33268598	33270099	.	.	.	transcript_id "TCONS_00079903"; gene_id "XLOC_058269"; exon_number "1"
chr7	ensembl	exon	33811238	33811442	.	-	.	transcript_id "GRMZM2G574863_T01"; gene_id "GRMZM2G574863"; gene_name "GRMZM2G574863";
chr7	Cufflinks	exon	34480226	34480707	.	.	.	transcript_id "TCONS_00079919"; gene_id "XLOC_058285"; exon_number "1"
chr7	Cufflinks	exon	34483039	34483364	.	.	.	transcript_id "TCONS_00079921"; gene_id "XLOC_058287"; exon_number "1"
chr7	ensembl	exon	35342560	35342790	.	+	.	transcript_id "GRMZM2G568251_T01"; gene_id "GRMZM2G568251"; gene_name "GRMZM2G568251";
chr7	Cufflinks	exon	37905842	37906424	.	.	.	transcript_id "TCONS_00079955"; gene_id "XLOC_058321"; exon_number "1"
chr7	Cufflinks	exon	39442588	39442721	.	+	.	transcript_id "TCONS_00074467"; gene_id "XLOC_054664"; exon_number "1"
chr7	Cufflinks	exon	39442798	39442975	.	+	.	transcript_id "TCONS_00074467"; gene_id "XLOC_054664"; exon_number "2"
chr7	Cufflinks	exon	39528522	39528566	.	-	.	transcript_id "TCONS_00077388"; gene_id "XLOC_056522"; exon_number "1"
chr7	Cufflinks	exon	39529344	39529766	.	-	.	transcript_id "TCONS_00077388"; gene_id "XLOC_056522"; exon_number "2"
chr7	Cufflinks	exon	39593422	39593809	.	.	.	transcript_id "TCONS_00079974"; gene_id "XLOC_058340"; exon_number "1"
chr7	Cufflinks	exon	40601277	40601509	.	.	.	transcript_id "TCONS_00079979"; gene_id "XLOC_058345"; exon_number "1"
chr7	Cufflinks	exon	40779910	40780864	.	.	.	transcript_id "TCONS_00079984"; gene_id "XLOC_058350"; exon_number "1"
chr7	ensembl	exon	41682278	41682607	.	+	.	transcript_id "GRMZM2G075288_T01"; gene_id "GRMZM2G075288"; gene_name "GRMZM2G075288";
chr7	ensembl	exon	41682692	41682817	.	+	.	transcript_id "GRMZM2G075288_T01"; gene_id "GRMZM2G075288"; gene_name "GRMZM2G075288";
chr7	ensembl	exon	42293126	42293359	.	+	.	transcript_id "GRMZM2G510679_T01"; gene_id "GRMZM2G510679"; gene_name "GRMZM2G510679";
chr7	Cufflinks	exon	42730528	42730983	.	.	.	transcript_id "TCONS_00080006"; gene_id "XLOC_058372"; exon_number "1"
chr7	ensembl	exon	46292188	46292922	.	-	.	transcript_id "GRMZM2G532748_T01"; gene_id "GRMZM2G532748"; gene_name "GRMZM2G532748";
chr7	ensembl	exon	47939942	47940204	.	+	.	transcript_id "GRMZM2G046937_T01"; gene_id "GRMZM2G046937"; gene_name "GRMZM2G046937";
chr7	Cufflinks	exon	49186043	49186566	.	.	.	transcript_id "TCONS_00080088"; gene_id "XLOC_058454"; exon_number "1"
chr7	ensembl	exon	49715768	49716007	.	+	.	transcript_id "GRMZM2G117592_T01"; gene_id "GRMZM2G117592"; gene_name "GRMZM2G117592";
chr7	ensembl	exon	50809695	50810388	.	+	.	transcript_id "GRMZM2G582983_T01"; gene_id "GRMZM2G582983"; gene_name "GRMZM2G582983";
chr7	Cufflinks	exon	55652097	55652621	.	.	.	transcript_id "TCONS_00080157"; gene_id "XLOC_058523"; exon_number "1"
chr7	Cufflinks	exon	56067919	56068162	.	.	.	transcript_id "TCONS_00080164"; gene_id "XLOC_058530"; exon_number "1"
chr7	Cufflinks	exon	56289953	56290472	.	.	.	transcript_id "TCONS_00080168"; gene_id "XLOC_058534"; exon_number "1"
chr7	Cufflinks	exon	56950491	56951223	.	.	.	transcript_id "TCONS_00080178"; gene_id "XLOC_058544"; exon_number "1"
chr7	Cufflinks	exon	56961781	56962091	.	.	.	transcript_id "TCONS_00080179"; gene_id "XLOC_058545"; exon_number "1"
chr7	Cufflinks	exon	56962370	56962651	.	.	.	transcript_id "TCONS_00080180"; gene_id "XLOC_058546"; exon_number "1"
chr7	ensembl	exon	57620010	57620257	.	-	.	transcript_id "GRMZM2G510026_T01"; gene_id "GRMZM2G510026"; gene_name "GRMZM2G510026";
chr7	ensembl	exon	57763314	57763543	.	-	.	transcript_id "GRMZM2G510531_T01"; gene_id "GRMZM2G510531"; gene_name "GRMZM2G510531";
chr7	Cufflinks	exon	57947950	57947992	.	-	.	transcript_id "TCONS_00077560"; gene_id "XLOC_056631"; exon_number "1"
chr7	Cufflinks	exon	57948904	57949300	.	-	.	transcript_id "TCONS_00077560"; gene_id "XLOC_056631"; exon_number "2"
chr7	ensembl	exon	59174010	59174576	.	-	.	transcript_id "GRMZM2G012481_T01"; gene_id "GRMZM2G012481"; gene_name "GRMZM2G012481";
chr7	Cufflinks	exon	60982376	60982692	.	.	.	transcript_id "TCONS_00080212"; gene_id "XLOC_058578"; exon_number "1"
chr7	Cufflinks	exon	63848224	63848758	.	.	.	transcript_id "TCONS_00080230"; gene_id "XLOC_058596"; exon_number "1"
chr7	Cufflinks	exon	64368753	64369160	.	.	.	transcript_id "TCONS_00080239"; gene_id "XLOC_058605"; exon_number "1"
chr7	Cufflinks	exon	66120814	66121520	.	.	.	transcript_id "TCONS_00080251"; gene_id "XLOC_058617"; exon_number "1"
chr7	Cufflinks	exon	68418446	68419086	.	.	.	transcript_id "TCONS_00080274"; gene_id "XLOC_058640"; exon_number "1"
chr7	ensembl	exon	70699306	70699602	.	+	.	transcript_id "GRMZM2G497870_T01"; gene_id "GRMZM2G497870"; gene_name "GRMZM2G497870";
chr7	ensembl	exon	71063113	71063760	.	+	.	transcript_id "GRMZM2G165119_T01"; gene_id "GRMZM2G165119"; gene_name "GRMZM2G165119";
chr7	Cufflinks	exon	84223205	84223614	.	+	.	transcript_id "TCONS_00074812"; gene_id "XLOC_054893"; exon_number "1"
chr7	Cufflinks	exon	84224566	84224575	.	+	.	transcript_id "TCONS_00074812"; gene_id "XLOC_054893"; exon_number "2"
chr7	ensembl	exon	84338853	84339179	.	-	.	transcript_id "GRMZM5G855726_T01"; gene_id "GRMZM5G855726"; gene_name "GRMZM5G855726";
chr7	ensembl	exon	84338853	84339179	.	+	.	transcript_id "GRMZM2G574492_T01"; gene_id "GRMZM2G574492"; gene_name "GRMZM2G574492";
chr7	ensembl	exon	84340177	84340203	.	+	.	transcript_id "GRMZM2G574492_T01"; gene_id "GRMZM2G574492"; gene_name "GRMZM2G574492";
chr7	ensembl	exon	84813604	84814055	.	+	.	transcript_id "GRMZM5G813814_T01"; gene_id "GRMZM5G813814"; gene_name "GRMZM5G813814";
chr7	Cufflinks	exon	85345079	85345318	.	+	.	transcript_id "TCONS_00074827"; gene_id "XLOC_054902"; exon_number "1"
chr7	Cufflinks	exon	85346581	85346623	.	+	.	transcript_id "TCONS_00074827"; gene_id "XLOC_054902"; exon_number "2"
chr7	Cufflinks	exon	85345079	85345318	.	+	.	transcript_id "TCONS_00074826"; gene_id "XLOC_054902"; exon_number "1"
chr7	Cufflinks	exon	85346578	85346623	.	+	.	transcript_id "TCONS_00074826"; gene_id "XLOC_054902"; exon_number "2"
chr7	Cufflinks	exon	86914871	86915357	.	.	.	transcript_id "TCONS_00080484"; gene_id "XLOC_058848"; exon_number "1"
chr7	Cufflinks	exon	87732341	87732780	.	+	.	transcript_id "TCONS_00074860"; gene_id "XLOC_054923"; exon_number "1"
chr7	Cufflinks	exon	87734210	87734241	.	+	.	transcript_id "TCONS_00074860"; gene_id "XLOC_054923"; exon_number "2"
chr7	Cufflinks	exon	87732341	87732780	.	+	.	transcript_id "TCONS_00074859"; gene_id "XLOC_054923"; exon_number "1"
chr7	Cufflinks	exon	87734213	87734241	.	+	.	transcript_id "TCONS_00074859"; gene_id "XLOC_054923"; exon_number "2"
chr7	Cufflinks	exon	88019111	88020037	.	+	.	transcript_id "TCONS_00074862"; gene_id "XLOC_054925"; exon_number "1"
chr7	Cufflinks	exon	89466143	89466148	.	-	.	transcript_id "TCONS_00077795"; gene_id "XLOC_056783"; exon_number "1"
chr7	Cufflinks	exon	89467075	89467489	.	-	.	transcript_id "TCONS_00077795"; gene_id "XLOC_056783"; exon_number "2"
chr7	Cufflinks	exon	92831276	92831820	.	.	.	transcript_id "TCONS_00080539"; gene_id "XLOC_058903"; exon_number "1"
chr7	ensembl	exon	93086223	93086479	.	+	.	transcript_id "GRMZM2G495846_T01"; gene_id "GRMZM2G495846"; gene_name "GRMZM2G495846";
chr7	Cufflinks	exon	93672199	93672737	.	+	.	transcript_id "TCONS_00074927"; gene_id "XLOC_054965"; exon_number "1"
chr7	Cufflinks	exon	93672822	93672844	.	+	.	transcript_id "TCONS_00074927"; gene_id "XLOC_054965"; exon_number "2"
chr7	Cufflinks	exon	94269501	94270970	.	.	.	transcript_id "TCONS_00080563"; gene_id "XLOC_058927"; exon_number "1"
chr7	Cufflinks	exon	96287338	96288033	.	.	.	transcript_id "TCONS_00080590"; gene_id "XLOC_058954"; exon_number "1"
chr7	Cufflinks	exon	97781421	97781965	.	.	.	transcript_id "TCONS_00080610"; gene_id "XLOC_058974"; exon_number "1"
chr7	Cufflinks	exon	97802252	97802734	.	.	.	transcript_id "TCONS_00080613"; gene_id "XLOC_058977"; exon_number "1"
chr7	Cufflinks	exon	98190207	98191174	.	-	.	transcript_id "TCONS_00077869"; gene_id "XLOC_056824"; exon_number "1"
chr7	Cufflinks	exon	99393806	99394222	.	.	.	transcript_id "TCONS_00080641"; gene_id "XLOC_059005"; exon_number "1"
chr7	Cufflinks	exon	102340724	102340979	.	.	.	transcript_id "TCONS_00080682"; gene_id "XLOC_059046"; exon_number "1"
chr7	Cufflinks	exon	102598680	102599050	.	.	.	transcript_id "TCONS_00080685"; gene_id "XLOC_059049"; exon_number "1"
chr7	Cufflinks	exon	102994438	102995051	.	.	.	transcript_id "TCONS_00080686"; gene_id "XLOC_059050"; exon_number "1"
chr7	Cufflinks	exon	103031380	103032595	.	.	.	transcript_id "TCONS_00080688"; gene_id "XLOC_059052"; exon_number "1"
chr7	ensembl	exon	107965652	107965889	.	-	.	transcript_id "GRMZM2G048422_T01"; gene_id "GRMZM2G048422"; gene_name "GRMZM2G048422";
chr7	Cufflinks	exon	109949933	109950186	.	.	.	transcript_id "TCONS_00080770"; gene_id "XLOC_059134"; exon_number "1"
chr7	Cufflinks	exon	111627651	111628032	.	.	.	transcript_id "TCONS_00080783"; gene_id "XLOC_059147"; exon_number "1"
chr7	Cufflinks	exon	112419206	112419498	.	.	.	transcript_id "TCONS_00080791"; gene_id "XLOC_059155"; exon_number "1"
chr7	ensembl	exon	113210777	113211020	.	+	.	transcript_id "GRMZM2G547526_T01"; gene_id "GRMZM2G547526"; gene_name "GRMZM2G547526";
chr7	ensembl	exon	113492550	113492880	.	+	.	transcript_id "GRMZM2G120356_T01"; gene_id "GRMZM2G120356"; gene_name "GRMZM2G120356";
chr7	Cufflinks	exon	113804384	113804603	.	.	.	transcript_id "TCONS_00080809"; gene_id "XLOC_059173"; exon_number "1"
chr7	Cufflinks	exon	116599172	116599778	.	.	.	transcript_id "TCONS_00080838"; gene_id "XLOC_059202"; exon_number "1"
chr7	Cufflinks	exon	116608894	116609227	.	-	.	transcript_id "TCONS_00078101"; gene_id "XLOC_056969"; exon_number "1"
chr7	Cufflinks	exon	116609302	116609381	.	-	.	transcript_id "TCONS_00078101"; gene_id "XLOC_056969"; exon_number "2"
chr7	Cufflinks	exon	117772290	117772577	.	.	.	transcript_id "TCONS_00080858"; gene_id "XLOC_059222"; exon_number "1"
chr7	ensembl	exon	117785058	117785439	.	+	.	transcript_id "GRMZM2G146731_T01"; gene_id "GRMZM2G146731"; gene_name "GRMZM2G146731";
chr7	ensembl	exon	117785526	117785930	.	+	.	transcript_id "GRMZM2G146731_T01"; gene_id "GRMZM2G146731"; gene_name "GRMZM2G146731";
chr7	Cufflinks	exon	120530555	120531178	.	.	.	transcript_id "TCONS_00080887"; gene_id "XLOC_059251"; exon_number "1"
chr7	Cufflinks	exon	121841617	121841936	.	+	.	transcript_id "TCONS_00075283"; gene_id "XLOC_055186"; exon_number "1"
chr7	Cufflinks	exon	121842019	121842683	.	+	.	transcript_id "TCONS_00075283"; gene_id "XLOC_055186"; exon_number "2"
chr7	Cufflinks	exon	121842756	121843125	.	+	.	transcript_id "TCONS_00075283"; gene_id "XLOC_055186"; exon_number "3"
chr7	Cufflinks	exon	122064101	122064502	.	.	.	transcript_id "TCONS_00080908"; gene_id "XLOC_059272"; exon_number "1"
chr7	Cufflinks	exon	124376586	124376627	.	-	.	transcript_id "TCONS_00078196"; gene_id "XLOC_057036"; exon_number "1"
chr7	Cufflinks	exon	124377047	124377774	.	-	.	transcript_id "TCONS_00078196"; gene_id "XLOC_057036"; exon_number "2"
chr7	Cufflinks	exon	126100379	126100590	.	.	.	transcript_id "TCONS_00080978"; gene_id "XLOC_059342"; exon_number "1"
chr7	Cufflinks	exon	126104813	126105191	.	.	.	transcript_id "TCONS_00080979"; gene_id "XLOC_059343"; exon_number "1"
chr7	Cufflinks	exon	130528282	130528550	.	.	.	transcript_id "TCONS_00081029"; gene_id "XLOC_059393"; exon_number "1"
chr7	Cufflinks	exon	130904931	130905302	.	.	.	transcript_id "TCONS_00081035"; gene_id "XLOC_059399"; exon_number "1"
chr7	Cufflinks	exon	131081325	131081596	.	+	.	transcript_id "TCONS_00075478"; gene_id "XLOC_055313"; exon_number "1"
chr7	Cufflinks	exon	131082676	131082701	.	+	.	transcript_id "TCONS_00075478"; gene_id "XLOC_055313"; exon_number "2"
chr7	ensembl	exon	132076528	132077115	.	-	.	transcript_id "GRMZM5G849473_T01"; gene_id "GRMZM5G849473"; gene_name "GRMZM5G849473";
chr7	Cufflinks	exon	132397031	132397450	.	.	.	transcript_id "TCONS_00081058"; gene_id "XLOC_059422"; exon_number "1"
chr7	Cufflinks	exon	132550597	132551405	.	.	.	transcript_id "TCONS_00081065"; gene_id "XLOC_059429"; exon_number "1"
chr7	Cufflinks	exon	135481103	135481454	.	.	.	transcript_id "TCONS_00081107"; gene_id "XLOC_059471"; exon_number "1"
chr7	ensembl	exon	135506898	135507204	.	-	.	transcript_id "GRMZM2G517097_T01"; gene_id "GRMZM2G517097"; gene_name "GRMZM2G517097";
chr7	Cufflinks	exon	135586989	135587334	.	.	.	transcript_id "TCONS_00081111"; gene_id "XLOC_059475"; exon_number "1"
chr7	Cufflinks	exon	136712824	136713225	.	.	.	transcript_id "TCONS_00081130"; gene_id "XLOC_059494"; exon_number "1"
chr7	ensembl	exon	138519259	138519576	.	+	.	transcript_id "GRMZM2G509087_T01"; gene_id "GRMZM2G509087"; gene_name "GRMZM2G509087";
chr7	Cufflinks	exon	140411414	140411723	.	-	.	transcript_id "TCONS_00078490"; gene_id "XLOC_057229"; exon_number "1"
chr7	Cufflinks	exon	140411834	140411934	.	-	.	transcript_id "TCONS_00078490"; gene_id "XLOC_057229"; exon_number "2"
chr7	ensembl	exon	143216975	143217211	.	+	.	transcript_id "GRMZM2G104504_T02"; gene_id "GRMZM2G104504"; gene_name "GRMZM2G104504";
chr7	Cufflinks	exon	143320643	143320661	.	-	.	transcript_id "TCONS_00078568"; gene_id "XLOC_057273"; exon_number "1"
chr7	Cufflinks	exon	143321783	143322268	.	-	.	transcript_id "TCONS_00078568"; gene_id "XLOC_057273"; exon_number "2"
chr7	Cufflinks	exon	143532898	143533098	.	.	.	transcript_id "TCONS_00081222"; gene_id "XLOC_059586"; exon_number "1"
chr7	Cufflinks	exon	143865918	143866426	.	.	.	transcript_id "TCONS_00081223"; gene_id "XLOC_059587"; exon_number "1"
chr7	ensembl	exon	144307116	144307595	.	+	.	transcript_id "GRMZM5G858838_T01"; gene_id "GRMZM5G858838"; gene_name "GRMZM5G858838";
chr7	ensembl	exon	145303151	145303383	.	-	.	transcript_id "GRMZM2G568454_T01"; gene_id "GRMZM2G568454"; gene_name "GRMZM2G568454";
chr7	Cufflinks	exon	146109492	146109707	.	.	.	transcript_id "TCONS_00081252"; gene_id "XLOC_059616"; exon_number "1"
chr7	ensembl	exon	147062312	147062556	.	+	.	transcript_id "GRMZM2G053121_T01"; gene_id "GRMZM2G053121"; gene_name "GRMZM2G053121";
chr7	Cufflinks	exon	147116060	147116539	.	.	.	transcript_id "TCONS_00081264"; gene_id "XLOC_059628"; exon_number "1"
chr7	Cufflinks	exon	147116623	147117542	.	.	.	transcript_id "TCONS_00081265"; gene_id "XLOC_059629"; exon_number "1"
chr7	Cufflinks	exon	147205461	147205975	.	.	.	transcript_id "TCONS_00081267"; gene_id "XLOC_059631"; exon_number "1"
chr7	ensembl	exon	147508137	147508355	.	-	.	transcript_id "GRMZM2G133590_T01"; gene_id "GRMZM2G133590"; gene_name "GRMZM2G133590";
chr7	ensembl	exon	147785512	147785720	.	-	.	transcript_id "GRMZM2G090815_T01"; gene_id "GRMZM2G090815"; gene_name "GRMZM2G090815";
chr7	Cufflinks	exon	148136683	148137713	.	.	.	transcript_id "TCONS_00081275"; gene_id "XLOC_059639"; exon_number "1"
chr7	Cufflinks	exon	148848031	148848116	.	+	.	transcript_id "TCONS_00075875"; gene_id "XLOC_055575"; exon_number "1"
chr7	Cufflinks	exon	148848234	148848546	.	+	.	transcript_id "TCONS_00075875"; gene_id "XLOC_055575"; exon_number "2"
chr7	ensembl	exon	150180960	150181184	.	+	.	transcript_id "GRMZM2G014435_T01"; gene_id "GRMZM2G014435"; gene_name "GRMZM2G014435";
chr7	ensembl	exon	153184783	153185026	.	+	.	transcript_id "GRMZM2G148268_T01"; gene_id "GRMZM2G148268"; gene_name "GRMZM2G148268";
chr7	ensembl	exon	153185068	153185295	.	+	.	transcript_id "GRMZM2G148268_T01"; gene_id "GRMZM2G148268"; gene_name "GRMZM2G148268";
chr7	Cufflinks	exon	155599767	155600044	.	.	.	transcript_id "TCONS_00081381"; gene_id "XLOC_059745"; exon_number "1"
chr7	Cufflinks	exon	156012788	156012975	.	-	.	transcript_id "TCONS_00078836"; gene_id "XLOC_057451"; exon_number "1"
chr7	Cufflinks	exon	156013109	156013726	.	-	.	transcript_id "TCONS_00078836"; gene_id "XLOC_057451"; exon_number "2"
chr7	ensembl	exon	156656793	156657152	.	-	.	transcript_id "GRMZM5G852846_T01"; gene_id "GRMZM5G852846"; gene_name "GRMZM5G852846";
chr7	Cufflinks	exon	157434486	157434851	.	.	.	transcript_id "TCONS_00081402"; gene_id "XLOC_059766"; exon_number "1"
chr7	ensembl	exon	158155795	158156480	.	-	.	transcript_id "GRMZM2G545315_T01"; gene_id "GRMZM2G545315"; gene_name "GRMZM2G545315";
chr7	Cufflinks	exon	161321251	161321529	.	.	.	transcript_id "TCONS_00081445"; gene_id "XLOC_059809"; exon_number "1"
chr7	Cufflinks	exon	162531347	162531927	.	.	.	transcript_id "TCONS_00081462"; gene_id "XLOC_059826"; exon_number "1"
chr7	Cufflinks	exon	163931505	163931866	.	.	.	transcript_id "TCONS_00081481"; gene_id "XLOC_059845"; exon_number "1"
chr7	Cufflinks	exon	164036946	164037786	.	.	.	transcript_id "TCONS_00081483"; gene_id "XLOC_059847"; exon_number "1"
chr7	Cufflinks	exon	165050015	165050822	.	.	.	transcript_id "TCONS_00081493"; gene_id "XLOC_059857"; exon_number "1"
chr7	Cufflinks	exon	165811786	165812122	.	.	.	transcript_id "TCONS_00081509"; gene_id "XLOC_059873"; exon_number "1"
chr7	ensembl	exon	166790094	166790300	.	-	.	transcript_id "GRMZM2G540691_T01"; gene_id "GRMZM2G540691"; gene_name "GRMZM2G540691";
chr7	Cufflinks	exon	169041105	169041411	.	.	.	transcript_id "TCONS_00081567"; gene_id "XLOC_059931"; exon_number "1"
chr7	Cufflinks	exon	169153666	169154024	.	.	.	transcript_id "TCONS_00081574"; gene_id "XLOC_059938"; exon_number "1"
chr7	Cufflinks	exon	169168865	169169499	.	.	.	transcript_id "TCONS_00081577"; gene_id "XLOC_059941"; exon_number "1"
chr7	ensembl	exon	170407894	170408163	.	+	.	transcript_id "GRMZM2G492959_T01"; gene_id "GRMZM2G492959"; gene_name "GRMZM2G492959";
chr7	ensembl	exon	170413828	170414097	.	+	.	transcript_id "GRMZM2G544039_T01"; gene_id "GRMZM2G544039"; gene_name "GRMZM2G544039";
chr7	Cufflinks	exon	170638958	170639649	.	.	.	transcript_id "TCONS_00081593"; gene_id "XLOC_059957"; exon_number "1"
chr7	Cufflinks	exon	174881159	174881441	.	-	.	transcript_id "TCONS_00079452"; gene_id "XLOC_057827"; exon_number "1"
chr7	Cufflinks	exon	174882178	174882445	.	-	.	transcript_id "TCONS_00079452"; gene_id "XLOC_057827"; exon_number "2"
chr7	Cufflinks	exon	176602276	176602657	.	.	.	transcript_id "TCONS_00081705"; gene_id "XLOC_060069"; exon_number "1"
chr8	ensembl	exon	1374420	1374720	.	-	.	transcript_id "GRMZM2G042636_T05"; gene_id "GRMZM2G042636"; gene_name "GRMZM2G042636";
chr8	ensembl	exon	1831037	1831577	.	+	.	transcript_id "GRMZM2G157007_T02"; gene_id "GRMZM2G157007"; gene_name "GRMZM2G157007";
chr8	ensembl	exon	4430412	4430583	.	-	.	transcript_id "GRMZM2G322080_T01"; gene_id "GRMZM2G322080"; gene_name "GRMZM2G322080";
chr8	ensembl	exon	4431067	4431128	.	-	.	transcript_id "GRMZM2G322080_T01"; gene_id "GRMZM2G322080"; gene_name "GRMZM2G322080";
chr8	ensembl	exon	6542465	6542572	.	+	.	transcript_id "GRMZM2G056480_T01"; gene_id "GRMZM2G056480"; gene_name "GRMZM2G056480";
chr8	ensembl	exon	6542633	6542692	.	+	.	transcript_id "GRMZM2G056480_T01"; gene_id "GRMZM2G056480"; gene_name "GRMZM2G056480";
chr8	Cufflinks	exon	7770472	7771151	.	-	.	transcript_id "TCONS_00085173"; gene_id "XLOC_062296"; exon_number "1"
chr8	Cufflinks	exon	9938137	9938671	.	.	.	transcript_id "TCONS_00088156"; gene_id "XLOC_064232"; exon_number "1"
chr8	Cufflinks	exon	11805277	11806095	.	.	.	transcript_id "TCONS_00088174"; gene_id "XLOC_064250"; exon_number "1"
chr8	Cufflinks	exon	11849968	11850219	.	.	.	transcript_id "TCONS_00088175"; gene_id "XLOC_064251"; exon_number "1"
chr8	Cufflinks	exon	16028939	16029476	.	.	.	transcript_id "TCONS_00088242"; gene_id "XLOC_064318"; exon_number "1"
chr8	Cufflinks	exon	19810026	19810441	.	.	.	transcript_id "TCONS_00088272"; gene_id "XLOC_064348"; exon_number "1"
chr8	Cufflinks	exon	20462633	20462931	.	.	.	transcript_id "TCONS_00088279"; gene_id "XLOC_064355"; exon_number "1"
chr8	Cufflinks	exon	21209914	21210509	.	-	.	transcript_id "TCONS_00085466"; gene_id "XLOC_062465"; exon_number "1"
chr8	Cufflinks	exon	24889578	24889600	.	-	.	transcript_id "TCONS_00085537"; gene_id "XLOC_062510"; exon_number "1"
chr8	Cufflinks	exon	24889718	24890402	.	-	.	transcript_id "TCONS_00085537"; gene_id "XLOC_062510"; exon_number "2"
chr8	Cufflinks	exon	26454660	26455083	.	.	.	transcript_id "TCONS_00088354"; gene_id "XLOC_064430"; exon_number "1"
chr8	Cufflinks	exon	29590188	29590419	.	.	.	transcript_id "TCONS_00088392"; gene_id "XLOC_064468"; exon_number "1"
chr8	ensembl	exon	29995438	29995637	.	+	.	transcript_id "GRMZM2G072760_T02"; gene_id "GRMZM2G072760"; gene_name "GRMZM2G072760";
chr8	Cufflinks	exon	30159732	30160133	.	+	.	transcript_id "TCONS_00082340"; gene_id "XLOC_060475"; exon_number "1"
chr8	Cufflinks	exon	30161997	30162023	.	+	.	transcript_id "TCONS_00082340"; gene_id "XLOC_060475"; exon_number "2"
chr8	ensembl	exon	31211066	31211243	.	-	.	transcript_id "GRMZM2G062226_T01"; gene_id "GRMZM2G062226"; gene_name "GRMZM2G062226";
chr8	Cufflinks	exon	32880983	32881355	.	+	.	transcript_id "TCONS_00082354"; gene_id "XLOC_060486"; exon_number "1"
chr8	Cufflinks	exon	32881443	32881688	.	+	.	transcript_id "TCONS_00082354"; gene_id "XLOC_060486"; exon_number "2"
chr8	Cufflinks	exon	33306583	33306781	.	-	.	transcript_id "TCONS_00085639"; gene_id "XLOC_062580"; exon_number "1"
chr8	Cufflinks	exon	33308542	33308732	.	-	.	transcript_id "TCONS_00085639"; gene_id "XLOC_062580"; exon_number "2"
chr8	Cufflinks	exon	33378886	33379586	.	-	.	transcript_id "TCONS_00085645"; gene_id "XLOC_062583"; exon_number "1"
chr8	ensembl	exon	34664082	34664802	.	+	.	transcript_id "GRMZM5G857986_T01"; gene_id "GRMZM5G857986"; gene_name "GRMZM5G857986";
chr8	ensembl	exon	34665439	34665566	.	+	.	transcript_id "GRMZM5G857986_T01"; gene_id "GRMZM5G857986"; gene_name "GRMZM5G857986";
chr8	Cufflinks	exon	36497230	36497905	.	.	.	transcript_id "TCONS_00088496"; gene_id "XLOC_064572"; exon_number "1"
chr8	Cufflinks	exon	36852699	36852811	.	-	.	transcript_id "TCONS_00085680"; gene_id "XLOC_062602"; exon_number "1"
chr8	Cufflinks	exon	36880904	36881346	.	-	.	transcript_id "TCONS_00085680"; gene_id "XLOC_062602"; exon_number "2"
chr8	Cufflinks	exon	37984310	37985340	.	.	.	transcript_id "TCONS_00088507"; gene_id "XLOC_064583"; exon_number "1"
chr8	Cufflinks	exon	38296402	38296774	.	.	.	transcript_id "TCONS_00088508"; gene_id "XLOC_064584"; exon_number "1"
chr8	Cufflinks	exon	39733936	39734623	.	.	.	transcript_id "TCONS_00088516"; gene_id "XLOC_064592"; exon_number "1"
chr8	Cufflinks	exon	44519120	44519125	.	-	.	transcript_id "TCONS_00085736"; gene_id "XLOC_062636"; exon_number "1"
chr8	Cufflinks	exon	44519579	44519659	.	-	.	transcript_id "TCONS_00085736"; gene_id "XLOC_062636"; exon_number "2"
chr8	Cufflinks	exon	44520125	44520332	.	-	.	transcript_id "TCONS_00085736"; gene_id "XLOC_062636"; exon_number "3"
chr8	Cufflinks	exon	44671173	44671388	.	.	.	transcript_id "TCONS_00088570"; gene_id "XLOC_064646"; exon_number "1"
chr8	Cufflinks	exon	45456306	45456739	.	.	.	transcript_id "TCONS_00088581"; gene_id "XLOC_064657"; exon_number "1"
chr8	Cufflinks	exon	52907027	52907316	.	+	.	transcript_id "TCONS_00082501"; gene_id "XLOC_060588"; exon_number "1"
chr8	Cufflinks	exon	52907399	52907475	.	+	.	transcript_id "TCONS_00082501"; gene_id "XLOC_060588"; exon_number "2"
chr8	Cufflinks	exon	56938179	56938197	.	-	.	transcript_id "TCONS_00085811"; gene_id "XLOC_062686"; exon_number "1"
chr8	Cufflinks	exon	56939405	56939618	.	-	.	transcript_id "TCONS_00085811"; gene_id "XLOC_062686"; exon_number "2"
chr8	Cufflinks	exon	60549201	60550030	.	.	.	transcript_id "TCONS_00088709"; gene_id "XLOC_064785"; exon_number "1"
chr8	Cufflinks	exon	60723287	60723294	.	-	.	transcript_id "TCONS_00085838"; gene_id "XLOC_062706"; exon_number "1"
chr8	Cufflinks	exon	60724470	60724744	.	-	.	transcript_id "TCONS_00085838"; gene_id "XLOC_062706"; exon_number "2"
chr8	Cufflinks	exon	62514154	62514659	.	-	.	transcript_id "TCONS_00085859"; gene_id "XLOC_062719"; exon_number "1"
chr8	Cufflinks	exon	62514753	62514890	.	-	.	transcript_id "TCONS_00085859"; gene_id "XLOC_062719"; exon_number "2"
chr8	Cufflinks	exon	63213027	63213436	.	.	.	transcript_id "TCONS_00088734"; gene_id "XLOC_064810"; exon_number "1"
chr8	Cufflinks	exon	63278981	63279555	.	+	.	transcript_id "TCONS_00082595"; gene_id "XLOC_060654"; exon_number "1"
chr8	Cufflinks	exon	63280574	63280629	.	+	.	transcript_id "TCONS_00082595"; gene_id "XLOC_060654"; exon_number "2"
chr8	Cufflinks	exon	69923710	69924044	.	.	.	transcript_id "TCONS_00088795"; gene_id "XLOC_064871"; exon_number "1"
chr8	Cufflinks	exon	71712960	71713849	.	.	.	transcript_id "TCONS_00088814"; gene_id "XLOC_064890"; exon_number "1"
chr8	Cufflinks	exon	75233353	75233706	.	+	.	transcript_id "TCONS_00082779"; gene_id "XLOC_060775"; exon_number "1"
chr8	Cufflinks	exon	75234618	75234637	.	+	.	transcript_id "TCONS_00082779"; gene_id "XLOC_060775"; exon_number "2"
chr8	Cufflinks	exon	76518007	76518517	.	.	.	transcript_id "TCONS_00088864"; gene_id "XLOC_064940"; exon_number "1"
chr8	Cufflinks	exon	79078615	79079030	.	+	.	transcript_id "TCONS_00082833"; gene_id "XLOC_060807"; exon_number "1"
chr8	Cufflinks	exon	79080502	79080517	.	+	.	transcript_id "TCONS_00082833"; gene_id "XLOC_060807"; exon_number "2"
chr8	ensembl	exon	83616747	83616968	.	+	.	transcript_id "GRMZM2G141112_T01"; gene_id "GRMZM2G141112"; gene_name "GRMZM2G141112";
chr8	Cufflinks	exon	88781918	88782462	.	.	.	transcript_id "TCONS_00088986"; gene_id "XLOC_065062"; exon_number "1"
chr8	Cufflinks	exon	90696816	90697356	.	.	.	transcript_id "TCONS_00089000"; gene_id "XLOC_065076"; exon_number "1"
chr8	ensembl	exon	91178568	91178796	.	+	.	transcript_id "GRMZM2G532340_T01"; gene_id "GRMZM2G532340"; gene_name "GRMZM2G532340";
chr8	Cufflinks	exon	92321389	92321939	.	.	.	transcript_id "TCONS_00089013"; gene_id "XLOC_065089"; exon_number "1"
chr8	Cufflinks	exon	92414235	92414437	.	.	.	transcript_id "TCONS_00089015"; gene_id "XLOC_065091"; exon_number "1"
chr8	ensembl	exon	95727037	95727309	.	-	.	transcript_id "GRMZM2G074725_T01"; gene_id "GRMZM2G074725"; gene_name "GRMZM2G074725";
chr8	ensembl	exon	95727419	95727451	.	-	.	transcript_id "GRMZM2G074725_T01"; gene_id "GRMZM2G074725"; gene_name "GRMZM2G074725";
chr8	ensembl	exon	97358836	97359073	.	-	.	transcript_id "GRMZM2G516434_T01"; gene_id "GRMZM2G516434"; gene_name "GRMZM2G516434";
chr8	ensembl	exon	99165014	99165247	.	-	.	transcript_id "GRMZM2G019591_T01"; gene_id "GRMZM2G019591"; gene_name "GRMZM2G019591";
chr8	Cufflinks	exon	99748834	99749671	.	.	.	transcript_id "TCONS_00089095"; gene_id "XLOC_065171"; exon_number "1"
chr8	Cufflinks	exon	104690121	104690822	.	.	.	transcript_id "TCONS_00089151"; gene_id "XLOC_065227"; exon_number "1"
chr8	Cufflinks	exon	106275711	106276003	.	.	.	transcript_id "TCONS_00089159"; gene_id "XLOC_065235"; exon_number "1"
chr8	Cufflinks	exon	106849625	106849849	.	.	.	transcript_id "TCONS_00089164"; gene_id "XLOC_065240"; exon_number "1"
chr8	ensembl	exon	107296553	107296843	.	-	.	transcript_id "GRMZM2G035568_T01"; gene_id "GRMZM2G035568"; gene_name "GRMZM2G035568";
chr8	Cufflinks	exon	109725779	109726943	.	-	.	transcript_id "TCONS_00086421"; gene_id "XLOC_063102"; exon_number "1"
chr8	ensembl	exon	110473266	110473506	.	-	.	transcript_id "GRMZM5G884891_T01"; gene_id "GRMZM5G884891"; gene_name "GRMZM5G884891";
chr8	Cufflinks	exon	110648797	110649671	.	.	.	transcript_id "TCONS_00089203"; gene_id "XLOC_065279"; exon_number "1"
chr8	Cufflinks	exon	111177067	111177643	.	.	.	transcript_id "TCONS_00089213"; gene_id "XLOC_065289"; exon_number "1"
chr8	Cufflinks	exon	112087052	112087739	.	.	.	transcript_id "TCONS_00089221"; gene_id "XLOC_065297"; exon_number "1"
chr8	Cufflinks	exon	113288004	113288785	.	.	.	transcript_id "TCONS_00089242"; gene_id "XLOC_065318"; exon_number "1"
chr8	Cufflinks	exon	114480656	114481508	.	+	.	transcript_id "TCONS_00083282"; gene_id "XLOC_061122"; exon_number "1"
chr8	Cufflinks	exon	114647222	114647588	.	.	.	transcript_id "TCONS_00089261"; gene_id "XLOC_065337"; exon_number "1"
chr8	Cufflinks	exon	115775599	115775990	.	.	.	transcript_id "TCONS_00089281"; gene_id "XLOC_065357"; exon_number "1"
chr8	Cufflinks	exon	117434066	117434635	.	.	.	transcript_id "TCONS_00089301"; gene_id "XLOC_065377"; exon_number "1"
chr8	Cufflinks	exon	119990952	119991370	.	.	.	transcript_id "TCONS_00089332"; gene_id "XLOC_065408"; exon_number "1"
chr8	Cufflinks	exon	123536731	123537263	.	.	.	transcript_id "TCONS_00089367"; gene_id "XLOC_065443"; exon_number "1"
chr8	ensembl	exon	125391189	125391520	.	+	.	transcript_id "GRMZM2G554572_T01"; gene_id "GRMZM2G554572"; gene_name "GRMZM2G554572";
chr8	Cufflinks	exon	125514256	125514477	.	.	.	transcript_id "TCONS_00089406"; gene_id "XLOC_065482"; exon_number "1"
chr8	ensembl	exon	128548519	128548718	.	+	.	transcript_id "GRMZM2G582514_T01"; gene_id "GRMZM2G582514"; gene_name "GRMZM2G582514";
chr8	ensembl	exon	129561370	129561783	.	-	.	transcript_id "GRMZM2G054608_T05"; gene_id "GRMZM2G054608"; gene_name "GRMZM2G054608";
chr8	ensembl	exon	129562182	129562221	.	-	.	transcript_id "GRMZM2G054608_T05"; gene_id "GRMZM2G054608"; gene_name "GRMZM2G054608";
chr8	ensembl	exon	129562854	129563248	.	-	.	transcript_id "GRMZM2G054608_T05"; gene_id "GRMZM2G054608"; gene_name "GRMZM2G054608";
chr8	ensembl	exon	129562196	129563253	.	+	.	transcript_id "GRMZM5G869973_T01"; gene_id "GRMZM5G869973"; gene_name "GRMZM5G869973";
chr8	ensembl	exon	130597324	130597842	.	-	.	transcript_id "GRMZM2G130776_T01"; gene_id "GRMZM2G130776"; gene_name "GRMZM2G130776";
chr8	ensembl	exon	131334473	131334678	.	-	.	transcript_id "GRMZM5G872645_T01"; gene_id "GRMZM5G872645"; gene_name "GRMZM5G872645";
chr8	Cufflinks	exon	131778336	131778550	.	.	.	transcript_id "TCONS_00089480"; gene_id "XLOC_065556"; exon_number "1"
chr8	ensembl	exon	131794407	131794609	.	-	.	transcript_id "GRMZM5G839435_T01"; gene_id "GRMZM5G839435"; gene_name "GRMZM5G839435";
chr8	Cufflinks	exon	131984747	131985546	.	.	.	transcript_id "TCONS_00089485"; gene_id "XLOC_065561"; exon_number "1"
chr8	ensembl	exon	135771318	135771902	.	-	.	transcript_id "GRMZM2G156808_T01"; gene_id "GRMZM2G156808"; gene_name "GRMZM2G156808";
chr8	Cufflinks	exon	137765408	137766015	.	.	.	transcript_id "TCONS_00089524"; gene_id "XLOC_065600"; exon_number "1"
chr8	Cufflinks	exon	138187556	138188179	.	.	.	transcript_id "TCONS_00089528"; gene_id "XLOC_065604"; exon_number "1"
chr8	Cufflinks	exon	138697059	138697401	.	.	.	transcript_id "TCONS_00089533"; gene_id "XLOC_065609"; exon_number "1"
chr8	Cufflinks	exon	145747994	145748552	.	.	.	transcript_id "TCONS_00089599"; gene_id "XLOC_065675"; exon_number "1"
chr8	ensembl	exon	146017537	146017799	.	-	.	transcript_id "GRMZM2G017523_T01"; gene_id "GRMZM2G017523"; gene_name "GRMZM2G017523";
chr8	Cufflinks	exon	146018230	146018701	.	.	.	transcript_id "TCONS_00089603"; gene_id "XLOC_065679"; exon_number "1"
chr8	Cufflinks	exon	148138893	148139476	.	.	.	transcript_id "TCONS_00089620"; gene_id "XLOC_065696"; exon_number "1"
chr8	Cufflinks	exon	148611312	148611630	.	.	.	transcript_id "TCONS_00089625"; gene_id "XLOC_065701"; exon_number "1"
chr8	ensembl	exon	151273462	151274114	.	-	.	transcript_id "GRMZM2G488001_T01"; gene_id "GRMZM2G488001"; gene_name "GRMZM2G488001";
chr8	ensembl	exon	151343255	151343565	.	-	.	transcript_id "GRMZM2G487955_T01"; gene_id "GRMZM2G487955"; gene_name "GRMZM2G487955";
chr8	ensembl	exon	151344584	151344880	.	-	.	transcript_id "GRMZM2G006313_T01"; gene_id "GRMZM2G006313"; gene_name "GRMZM2G006313";
chr8	Cufflinks	exon	151551435	151552009	.	.	.	transcript_id "TCONS_00089665"; gene_id "XLOC_065741"; exon_number "1"
chr8	ensembl	exon	152256554	152256823	.	-	.	transcript_id "GRMZM5G860339_T01"; gene_id "GRMZM5G860339"; gene_name "GRMZM5G860339";
chr8	ensembl	exon	153138395	153138704	.	-	.	transcript_id "GRMZM2G574428_T01"; gene_id "GRMZM2G574428"; gene_name "GRMZM2G574428";
chr8	Cufflinks	exon	156913881	156914150	.	.	.	transcript_id "TCONS_00089726"; gene_id "XLOC_065802"; exon_number "1"
chr8	ensembl	exon	157671105	157671346	.	+	.	transcript_id "GRMZM5G816602_T01"; gene_id "GRMZM5G816602"; gene_name "GRMZM5G816602";
chr8	Cufflinks	exon	158339691	158340027	.	+	.	transcript_id "TCONS_00084315"; gene_id "XLOC_061765"; exon_number "1"
chr8	Cufflinks	exon	158340128	158340274	.	+	.	transcript_id "TCONS_00084315"; gene_id "XLOC_061765"; exon_number "2"
chr8	Cufflinks	exon	159550172	159550640	.	.	.	transcript_id "TCONS_00089764"; gene_id "XLOC_065840"; exon_number "1"
chr8	Cufflinks	exon	160180418	160181011	.	.	.	transcript_id "TCONS_00089775"; gene_id "XLOC_065851"; exon_number "1"
chr8	Cufflinks	exon	160181063	160181674	.	.	.	transcript_id "TCONS_00089776"; gene_id "XLOC_065852"; exon_number "1"
chr8	Cufflinks	exon	161898127	161898388	.	.	.	transcript_id "TCONS_00089791"; gene_id "XLOC_065867"; exon_number "1"
chr8	ensembl	exon	162443051	162443267	.	+	.	transcript_id "GRMZM5G881265_T01"; gene_id "GRMZM5G881265"; gene_name "GRMZM5G881265";
chr8	ensembl	exon	164180270	164180477	.	-	.	transcript_id "GRMZM2G580611_T01"; gene_id "GRMZM2G580611"; gene_name "GRMZM2G580611";
chr8	Cufflinks	exon	164630704	164631778	.	.	.	transcript_id "TCONS_00089844"; gene_id "XLOC_065920"; exon_number "1"
chr8	ensembl	exon	165870909	165871200	.	-	.	transcript_id "GRMZM2G545352_T01"; gene_id "GRMZM2G545352"; gene_name "GRMZM2G545352";
chr8	ensembl	exon	166942383	166942668	.	-	.	transcript_id "GRMZM2G571262_T01"; gene_id "GRMZM2G571262"; gene_name "GRMZM2G571262";
chr8	Cufflinks	exon	167220807	167221405	.	.	.	transcript_id "TCONS_00089898"; gene_id "XLOC_065974"; exon_number "1"
chr8	Cufflinks	exon	167433398	167434023	.	.	.	transcript_id "TCONS_00089905"; gene_id "XLOC_065981"; exon_number "1"
chr8	Cufflinks	exon	168668803	168669067	.	.	.	transcript_id "TCONS_00089926"; gene_id "XLOC_066002"; exon_number "1"
chr8	ensembl	exon	169151113	169151693	.	-	.	transcript_id "GRMZM5G811074_T01"; gene_id "GRMZM5G811074"; gene_name "GRMZM5G811074";
chr8	ensembl	exon	169680677	169681004	.	+	.	transcript_id "GRMZM2G484919_T01"; gene_id "GRMZM2G484919"; gene_name "GRMZM2G484919";
chr8	Cufflinks	exon	170139425	170140120	.	.	.	transcript_id "TCONS_00089949"; gene_id "XLOC_066025"; exon_number "1"
chr8	ensembl	exon	170814910	170815219	.	+	.	transcript_id "GRMZM2G514438_T01"; gene_id "GRMZM2G514438"; gene_name "GRMZM2G514438";
chr8	Cufflinks	exon	170861448	170862079	.	.	.	transcript_id "TCONS_00089970"; gene_id "XLOC_066046"; exon_number "1"
chr8	Cufflinks	exon	171649566	171649977	.	.	.	transcript_id "TCONS_00089993"; gene_id "XLOC_066069"; exon_number "1"
chr8	ensembl	exon	172001524	172002127	.	+	.	transcript_id "GRMZM5G868404_T01"; gene_id "GRMZM5G868404"; gene_name "GRMZM5G868404";
chr8	Cufflinks	exon	172202708	172203071	.	.	.	transcript_id "TCONS_00090011"; gene_id "XLOC_066087"; exon_number "1"
chr8	ensembl	exon	172233328	172233541	.	+	.	transcript_id "GRMZM2G562918_T01"; gene_id "GRMZM2G562918"; gene_name "GRMZM2G562918";
chr8	ensembl	exon	172679547	172679765	.	-	.	transcript_id "GRMZM2G529746_T01"; gene_id "GRMZM2G529746"; gene_name "GRMZM2G529746";
chr8	Cufflinks	exon	173856552	173856938	.	.	.	transcript_id "TCONS_00090030"; gene_id "XLOC_066106"; exon_number "1"
chr8	ensembl	exon	173942216	173942467	.	-	.	transcript_id "GRMZM2G559055_T01"; gene_id "GRMZM2G559055"; gene_name "GRMZM2G559055";
chr9	Cufflinks	exon	1944116	1945031	.	.	.	transcript_id "TCONS_00095590"; gene_id "XLOC_069739"; exon_number "1"
chr9	Cufflinks	exon	4538085	4538722	.	.	.	transcript_id "TCONS_00095625"; gene_id "XLOC_069773"; exon_number "1"
chr9	Cufflinks	exon	4708866	4709139	.	.	.	transcript_id "TCONS_00095627"; gene_id "XLOC_069775"; exon_number "1"
chr9	Cufflinks	exon	5084390	5085068	.	.	.	transcript_id "TCONS_00095633"; gene_id "XLOC_069781"; exon_number "1"
chr9	ensembl	exon	9775604	9775852	.	-	.	transcript_id "GRMZM2G067889_T01"; gene_id "GRMZM2G067889"; gene_name "GRMZM2G067889";
chr9	ensembl	exon	9776030	9776196	.	-	.	transcript_id "GRMZM2G067889_T01"; gene_id "GRMZM2G067889"; gene_name "GRMZM2G067889";
chr9	Cufflinks	exon	9832356	9832761	.	.	.	transcript_id "TCONS_00095703"; gene_id "XLOC_069851"; exon_number "1"
chr9	Cufflinks	exon	9932778	9933504	.	+	.	transcript_id "TCONS_00090272"; gene_id "XLOC_066283"; exon_number "1"
chr9	Cufflinks	exon	9932778	9933290	.	+	.	transcript_id "TCONS_00090273"; gene_id "XLOC_066283"; exon_number "1"
chr9	Cufflinks	exon	9934693	9934719	.	+	.	transcript_id "TCONS_00090273"; gene_id "XLOC_066283"; exon_number "2"
chr9	Cufflinks	exon	11494389	11494896	.	.	.	transcript_id "TCONS_00095724"; gene_id "XLOC_069872"; exon_number "1"
chr9	ensembl	exon	11571270	11571572	.	+	.	transcript_id "GRMZM2G024524_T01"; gene_id "GRMZM2G024524"; gene_name "GRMZM2G024524";
chr9	Cufflinks	exon	13940680	13941239	.	+	.	transcript_id "TCONS_00090354"; gene_id "XLOC_066344"; exon_number "1"
chr9	ensembl	exon	14536053	14536742	.	-	.	transcript_id "GRMZM5G820092_T01"; gene_id "GRMZM5G820092"; gene_name "GRMZM5G820092";
chr9	Cufflinks	exon	17019377	17019782	.	.	.	transcript_id "TCONS_00095811"; gene_id "XLOC_069959"; exon_number "1"
chr9	ensembl	exon	17630655	17630936	.	+	.	transcript_id "GRMZM2G141422_T01"; gene_id "GRMZM2G141422"; gene_name "GRMZM2G141422";
chr9	ensembl	exon	19991294	19991581	.	+	.	transcript_id "GRMZM2G129795_T01"; gene_id "GRMZM2G129795"; gene_name "GRMZM2G129795";
chr9	ensembl	exon	21801188	21801422	.	-	.	transcript_id "GRMZM2G569785_T01"; gene_id "GRMZM2G569785"; gene_name "GRMZM2G569785";
chr9	ensembl	exon	22331370	22331583	.	-	.	transcript_id "GRMZM2G407164_T01"; gene_id "GRMZM2G407164"; gene_name "GRMZM2G407164";
chr9	ensembl	exon	23522004	23522295	.	+	.	transcript_id "GRMZM2G095621_T01"; gene_id "GRMZM2G095621"; gene_name "GRMZM2G095621";
chr9	Cufflinks	exon	24504725	24505178	.	-	.	transcript_id "TCONS_00093385"; gene_id "XLOC_068322"; exon_number "1"
chr9	Cufflinks	exon	24505297	24505743	.	-	.	transcript_id "TCONS_00093385"; gene_id "XLOC_068322"; exon_number "2"
chr9	ensembl	exon	25592940	25593694	.	+	.	transcript_id "GRMZM5G869917_T01"; gene_id "GRMZM5G869917"; gene_name "GRMZM5G869917";
chr9	ensembl	exon	26187383	26187695	.	-	.	transcript_id "GRMZM5G800473_T01"; gene_id "GRMZM5G800473"; gene_name "GRMZM5G800473";
chr9	ensembl	exon	26187787	26187897	.	-	.	transcript_id "GRMZM5G800473_T01"; gene_id "GRMZM5G800473"; gene_name "GRMZM5G800473";
chr9	Cufflinks	exon	29060699	29061072	.	.	.	transcript_id "TCONS_00095975"; gene_id "XLOC_070123"; exon_number "1"
chr9	ensembl	exon	31088602	31088712	.	+	.	transcript_id "GRMZM2G096279_T01"; gene_id "GRMZM2G096279"; gene_name "GRMZM2G096279";
chr9	ensembl	exon	31088984	31089151	.	+	.	transcript_id "GRMZM2G096279_T01"; gene_id "GRMZM2G096279"; gene_name "GRMZM2G096279";
chr9	Cufflinks	exon	31201825	31202417	.	.	.	transcript_id "TCONS_00096002"; gene_id "XLOC_070150"; exon_number "1"
chr9	Cufflinks	exon	33424244	33424527	.	+	.	transcript_id "TCONS_00090710"; gene_id "XLOC_066584"; exon_number "1"
chr9	Cufflinks	exon	33425439	33425464	.	+	.	transcript_id "TCONS_00090710"; gene_id "XLOC_066584"; exon_number "2"
chr9	Cufflinks	exon	36135700	36136318	.	.	.	transcript_id "TCONS_00096047"; gene_id "XLOC_070195"; exon_number "1"
chr9	Cufflinks	exon	37966572	37966926	.	.	.	transcript_id "TCONS_00096071"; gene_id "XLOC_070219"; exon_number "1"
chr9	Cufflinks	exon	38225374	38225705	.	.	.	transcript_id "TCONS_00096074"; gene_id "XLOC_070222"; exon_number "1"
chr9	Cufflinks	exon	40746613	40747017	.	.	.	transcript_id "TCONS_00096097"; gene_id "XLOC_070245"; exon_number "1"
chr9	Cufflinks	exon	41823958	41824159	.	.	.	transcript_id "TCONS_00096112"; gene_id "XLOC_070260"; exon_number "1"
chr9	Cufflinks	exon	43147851	43148315	.	.	.	transcript_id "TCONS_00096120"; gene_id "XLOC_070268"; exon_number "1"
chr9	Cufflinks	exon	43975931	43976290	.	.	.	transcript_id "TCONS_00096138"; gene_id "XLOC_070286"; exon_number "1"
chr9	Cufflinks	exon	44018889	44019480	.	.	.	transcript_id "TCONS_00096140"; gene_id "XLOC_070288"; exon_number "1"
chr9	Cufflinks	exon	44187827	44188255	.	.	.	transcript_id "TCONS_00096142"; gene_id "XLOC_070290"; exon_number "1"
chr9	ensembl	exon	44762674	44763147	.	-	.	transcript_id "GRMZM2G179094_T06"; gene_id "GRMZM2G179094"; gene_name "GRMZM2G179094";
chr9	ensembl	exon	44764218	44764612	.	-	.	transcript_id "GRMZM2G179094_T06"; gene_id "GRMZM2G179094"; gene_name "GRMZM2G179094";
chr9	ensembl	exon	44763560	44764617	.	+	.	transcript_id "GRMZM5G817040_T01"; gene_id "GRMZM5G817040"; gene_name "GRMZM5G817040";
chr9	ensembl	exon	44908265	44908478	.	-	.	transcript_id "GRMZM2G554007_T01"; gene_id "GRMZM2G554007"; gene_name "GRMZM2G554007";
chr9	Cufflinks	exon	45014062	45014078	.	-	.	transcript_id "TCONS_00093627"; gene_id "XLOC_068485"; exon_number "1"
chr9	Cufflinks	exon	45014986	45015327	.	-	.	transcript_id "TCONS_00093627"; gene_id "XLOC_068485"; exon_number "2"
chr9	Cufflinks	exon	45014594	45015327	.	-	.	transcript_id "TCONS_00093628"; gene_id "XLOC_068485"; exon_number "1"
chr9	Cufflinks	exon	45476828	45477420	.	.	.	transcript_id "TCONS_00096161"; gene_id "XLOC_070309"; exon_number "1"
chr9	ensembl	exon	45541155	45541306	.	-	.	transcript_id "GRMZM2G535288_T01"; gene_id "GRMZM2G535288"; gene_name "GRMZM2G535288";
chr9	ensembl	exon	45541704	45541803	.	-	.	transcript_id "GRMZM2G535288_T01"; gene_id "GRMZM2G535288"; gene_name "GRMZM2G535288";
chr9	Cufflinks	exon	46005646	46005878	.	+	.	transcript_id "TCONS_00090880"; gene_id "XLOC_066690"; exon_number "1"
chr9	Cufflinks	exon	46006782	46006790	.	+	.	transcript_id "TCONS_00090880"; gene_id "XLOC_066690"; exon_number "2"
chr9	Cufflinks	exon	46903541	46903927	.	.	.	transcript_id "TCONS_00096171"; gene_id "XLOC_070319"; exon_number "1"
chr9	ensembl	exon	47398225	47398556	.	-	.	transcript_id "GRMZM5G824686_T01"; gene_id "GRMZM5G824686"; gene_name "GRMZM5G824686";
chr9	Cufflinks	exon	48784262	48785613	.	.	.	transcript_id "TCONS_00096200"; gene_id "XLOC_070348"; exon_number "1"
chr9	Cufflinks	exon	50581722	50582206	.	.	.	transcript_id "TCONS_00096217"; gene_id "XLOC_070365"; exon_number "1"
chr9	Cufflinks	exon	58159942	58160769	.	.	.	transcript_id "TCONS_00096310"; gene_id "XLOC_070458"; exon_number "1"
chr9	Cufflinks	exon	60328818	60329406	.	.	.	transcript_id "TCONS_00096324"; gene_id "XLOC_070472"; exon_number "1"
chr9	Cufflinks	exon	62138303	62138571	.	.	.	transcript_id "TCONS_00096338"; gene_id "XLOC_070486"; exon_number "1"
chr9	Cufflinks	exon	62196681	62197019	.	.	.	transcript_id "TCONS_00096343"; gene_id "XLOC_070491"; exon_number "1"
chr9	Cufflinks	exon	62468910	62469357	.	.	.	transcript_id "TCONS_00096350"; gene_id "XLOC_070498"; exon_number "1"
chr9	Cufflinks	exon	63010541	63010858	.	.	.	transcript_id "TCONS_00096358"; gene_id "XLOC_070506"; exon_number "1"
chr9	Cufflinks	exon	64645491	64645843	.	.	.	transcript_id "TCONS_00096375"; gene_id "XLOC_070523"; exon_number "1"
chr9	Cufflinks	exon	65920195	65920590	.	.	.	transcript_id "TCONS_00096386"; gene_id "XLOC_070534"; exon_number "1"
chr9	ensembl	exon	66366488	66366824	.	+	.	transcript_id "GRMZM2G558329_T01"; gene_id "GRMZM2G558329"; gene_name "GRMZM2G558329";
chr9	Cufflinks	exon	68767083	68767872	.	.	.	transcript_id "TCONS_00096411"; gene_id "XLOC_070559"; exon_number "1"
chr9	ensembl	exon	70200176	70200581	.	+	.	transcript_id "GRMZM2G517340_T01"; gene_id "GRMZM2G517340"; gene_name "GRMZM2G517340";
chr9	Cufflinks	exon	70832057	70832916	.	.	.	transcript_id "TCONS_00096421"; gene_id "XLOC_070569"; exon_number "1"
chr9	Cufflinks	exon	70867741	70867763	.	-	.	transcript_id "TCONS_00093862"; gene_id "XLOC_068645"; exon_number "1"
chr9	Cufflinks	exon	70868847	70869144	.	-	.	transcript_id "TCONS_00093862"; gene_id "XLOC_068645"; exon_number "2"
chr9	Cufflinks	exon	70868726	70869144	.	-	.	transcript_id "TCONS_00093864"; gene_id "XLOC_068645"; exon_number "1"
chr9	Cufflinks	exon	71603079	71603878	.	.	.	transcript_id "TCONS_00096430"; gene_id "XLOC_070578"; exon_number "1"
chr9	Cufflinks	exon	73445458	73446177	.	.	.	transcript_id "TCONS_00096446"; gene_id "XLOC_070594"; exon_number "1"
chr9	Cufflinks	exon	75476300	75476635	.	.	.	transcript_id "TCONS_00096464"; gene_id "XLOC_070612"; exon_number "1"
chr9	ensembl	exon	75507556	75507949	.	+	.	transcript_id "GRMZM2G512507_T01"; gene_id "GRMZM2G512507"; gene_name "GRMZM2G512507";
chr9	ensembl	exon	75512428	75512820	.	+	.	transcript_id "GRMZM2G512509_T01"; gene_id "GRMZM2G512509"; gene_name "GRMZM2G512509";
chr9	Cufflinks	exon	75716970	75717341	.	.	.	transcript_id "TCONS_00096466"; gene_id "XLOC_070614"; exon_number "1"
chr9	Cufflinks	exon	75794292	75794835	.	.	.	transcript_id "TCONS_00096468"; gene_id "XLOC_070616"; exon_number "1"
chr9	ensembl	exon	76538104	76538391	.	-	.	transcript_id "GRMZM2G147020_T01"; gene_id "GRMZM2G147020"; gene_name "GRMZM2G147020";
chr9	Cufflinks	exon	77183855	77184072	.	+	.	transcript_id "TCONS_00091164"; gene_id "XLOC_066889"; exon_number "1"
chr9	Cufflinks	exon	77185071	77185090	.	+	.	transcript_id "TCONS_00091164"; gene_id "XLOC_066889"; exon_number "2"
chr9	Cufflinks	exon	77212099	77212268	.	+	.	transcript_id "TCONS_00091165"; gene_id "XLOC_066890"; exon_number "1"
chr9	Cufflinks	exon	77212350	77212786	.	+	.	transcript_id "TCONS_00091165"; gene_id "XLOC_066890"; exon_number "2"
chr9	Cufflinks	exon	80049821	80050488	.	-	.	transcript_id "TCONS_00093938"; gene_id "XLOC_068701"; exon_number "1"
chr9	Cufflinks	exon	84462428	84462449	.	-	.	transcript_id "TCONS_00093982"; gene_id "XLOC_068728"; exon_number "1"
chr9	Cufflinks	exon	84464245	84464597	.	-	.	transcript_id "TCONS_00093982"; gene_id "XLOC_068728"; exon_number "2"
chr9	Cufflinks	exon	85187479	85187729	.	+	.	transcript_id "TCONS_00091247"; gene_id "XLOC_066943"; exon_number "1"
chr9	Cufflinks	exon	85188808	85188852	.	+	.	transcript_id "TCONS_00091247"; gene_id "XLOC_066943"; exon_number "2"
chr9	ensembl	exon	86222301	86222500	.	-	.	transcript_id "GRMZM2G553398_T01"; gene_id "GRMZM2G553398"; gene_name "GRMZM2G553398";
chr9	Cufflinks	exon	87439712	87440013	.	+	.	transcript_id "TCONS_00091279"; gene_id "XLOC_066966"; exon_number "1"
chr9	Cufflinks	exon	87440547	87440616	.	+	.	transcript_id "TCONS_00091279"; gene_id "XLOC_066966"; exon_number "2"
chr9	Cufflinks	exon	87571906	87572236	.	.	.	transcript_id "TCONS_00096609"; gene_id "XLOC_070757"; exon_number "1"
chr9	Cufflinks	exon	88625746	88625875	.	+	.	transcript_id "TCONS_00091303"; gene_id "XLOC_066981"; exon_number "1"
chr9	Cufflinks	exon	88625954	88626564	.	+	.	transcript_id "TCONS_00091303"; gene_id "XLOC_066981"; exon_number "2"
chr9	Cufflinks	exon	90371151	90371209	.	-	.	transcript_id "TCONS_00094088"; gene_id "XLOC_068790"; exon_number "1"
chr9	Cufflinks	exon	90371282	90371457	.	-	.	transcript_id "TCONS_00094088"; gene_id "XLOC_068790"; exon_number "2"
chr9	Cufflinks	exon	90564559	90565433	.	.	.	transcript_id "TCONS_00096642"; gene_id "XLOC_070790"; exon_number "1"
chr9	Cufflinks	exon	92109174	92109665	.	-	.	transcript_id "TCONS_00094106"; gene_id "XLOC_068802"; exon_number "1"
chr9	ensembl	exon	93815622	93815992	.	+	.	transcript_id "GRMZM2G302083_T01"; gene_id "GRMZM2G302083"; gene_name "GRMZM2G302083";
chr9	Cufflinks	exon	94636665	94637237	.	.	.	transcript_id "TCONS_00096671"; gene_id "XLOC_070819"; exon_number "1"
chr9	Cufflinks	exon	96369882	96370307	.	.	.	transcript_id "TCONS_00096682"; gene_id "XLOC_070830"; exon_number "1"
chr9	Cufflinks	exon	96969606	96969837	.	.	.	transcript_id "TCONS_00096691"; gene_id "XLOC_070839"; exon_number "1"
chr9	ensembl	exon	97395614	97395865	.	-	.	transcript_id "GRMZM2G074464_T01"; gene_id "GRMZM2G074464"; gene_name "GRMZM2G074464";
chr9	ensembl	exon	97396833	97396898	.	-	.	transcript_id "GRMZM2G074464_T01"; gene_id "GRMZM2G074464"; gene_name "GRMZM2G074464";
chr9	Cufflinks	exon	99016433	99016878	.	.	.	transcript_id "TCONS_00096711"; gene_id "XLOC_070859"; exon_number "1"
chr9	ensembl	exon	100413222	100413328	.	-	.	transcript_id "GRMZM2G146339_T01"; gene_id "GRMZM2G146339"; gene_name "GRMZM2G146339";
[truncated: 61 more rows]
