# Supplementary material for: Genome-wide discovery and characterization of maize long non-coding RNAs
Source: Genome Biol. 2014 Feb 27;15(2):R40. doi: 10.1186/gb-2014-15-2-r40 (PMC4053991; doi:10.1186/gb-2014-15-2-r40)
Supplement: Additional file 7: Table S3 — eQTL mapping of HC-lncRNA expressed in more than 40% but less than 80% of the RILs. aChromosome position of e-traits. bGenetic position of e-traits. cThe physical chromosomal location on the B73 reference genome (AGPv2) of e-traits. dThe middle physical position (equals the sum of the position of the transcription start site and the termination site divided by 2) of e-traits. eThe genetic position of the peak of the eQTL. fThe genetic position of the inferior support interval left bound of the eQTL. gThe genetic position of the inferior support interval right bound of the eQTL. hThe physical position of the peak of the eQTL on the B73 reference genome (AGPv2). iThe logarithm of odds (LOD) score of the eQTL. jThe additive effect - the positive value indicates that the allele from Mo17 increases the phenotypic value. kThe amount of expression variation of the e-trait explained by the eQTL. Type shows the relationship between e-traits and the eQTLs. [file gb-2014-15-2-r40-S7.xls]

## Sheet: Sheet1
Table S3. eQTL mapping of lncRNA expressed in more than 40% but less than 80% of the RILs a , b indicate the chromosome and genetic position of e-traits, respectively; c shows the physical chromosomal location on the B73 reference genome (AGPv2) of e-traits; d shows the middle physical position (equals the sum of the position of the transcription start site and the termination site divided by 2) …
eQTL SUMMARY	ETRAIT_INFORMATION					eQTL_INFORMATION
eQTL_ID	e-traits	Gchra	Gposb	Pchrc	Pposd	Gchr	Gmarker	Gpose	G_leftf	G_rightg	Pchr	Pposh	LODi	ADDj	R2 k	type
5	GRMZM2G003115_T01	2	994.04	2	223973622	2	717	991.21	985.21	992.31	2	224055738	9.51343	-0.261383	0.342655	cis
11	GRMZM2G010604_T01	5	308.324	5	1.41863e+07	2	482	639.71	638.21	641.31	2	189572096	5.12973	-0.0849903	0.14128	trans
30	GRMZM2G042948_T01	2	645.5	2	190872116	2	489	645.51	641.31	647.41	2	189961946	9.95529	0.810061	0.353898	cis
108	GRMZM2G123923_T01	6	104.564	6	26579125	4	771	900.61	889.61	904.61	4	238957934	6.90125	0.296247	0.165803	trans
109	GRMZM2G123923_T01	6	104.564	6	26579125	6	57	115.31	108.81	122.11	6	29781258	7.96603	0.309879	0.196392	cis
130	GRMZM2G146731_T01	7	328.493	7	117785494	7	238	328.41	326.41	329.11	7	117752502	39.8739	1.25586	0.810166	cis
131	GRMZM2G146731_T01	7	328.493	7	117785494	10	257	276.11	274.11	277.01	10	120010900	9.22643	-1.21957	0.131084	trans
143	GRMZM2G178100_T02	4	899.105	4	2.38659e+08	4	766	896.51	894.51	899.11	4	238565074	43.8549	2.30527	0.873517	cis
144	GRMZM2G178100_T02	4	899.105	4	2.38659e+08	5	225	315.41	308.71	322.81	5	14789782	4.39737	1.3482	0.288891	trans
146	GRMZM2G180435_T01	5	894.113	5	214081678	2	797	1116.41	1110.21	1120.31	2	232649640	5.01001	0.924122	0.0439511	trans
147	GRMZM2G180435_T01	5	894.113	5	214081678	5	732	894.11	893.71	896.01	5	214084018	37.061	3.8248	0.731783	cis
148	GRMZM2G180435_T01	5	894.113	5	214081678	10	164	199.21	190.31	200.31	10	59549854	5.95011	1.05669	0.0553004	trans
205	GRMZM2G512338_T01	5	947.674	5	216992155	5	783	948.31	946.51	948.31	5	217173032	53.4853	-9.83691	0.904391	cis
206	GRMZM2G512338_T01	5	947.674	5	216992155	7	578	722.31	718.31	726.31	7	171546778	19.7264	9.8459	0.903274	trans
220	GRMZM2G532748_T01	7	286.58	7	46292555	1	296	290.61	288.71	292.81	1	33775682	6.394	-0.148332	0.074723	trans
221	GRMZM2G532748_T01	7	286.58	7	46292555	7	200	285.91	285.31	286.71	7	44737209	30.2105	0.35396	0.647162	cis
228	GRMZM2G537154_T01	5	881.065	5	2.1269e+08	1	1101	1150.91	1143.31	1154.21	1	281090236	4.20255	0.424255	0.16645	trans
229	GRMZM2G537154_T01	5	881.065	5	2.1269e+08	9	280	329.61	322.21	330.91	9	98678863	5.42146	0.654482	0.154709	trans
257	GRMZM2G571344_T01	10	549.305	10	143410374	3	73	123.61	112.21	132.81	3	4593002	4.46778	0.293119	0.118914	trans
258	GRMZM2G571344_T01	10	549.305	10	143410374	10	449	545.41	537.51	549.41	10	142872623	7.494	0.392732	0.219833	cis
261	GRMZM2G574492_T01	7	293.761	7	84339528	7	207	292.81	291.91	296.81	7	84277454	23.3951	2.65557	0.564299	cis
268	GRMZM2G587194_T01	1	217.869	1	2.20127e+07	1	223	215.61	211.61	216.51	1	21706882	42.5224	2.70613	0.891617	cis
269	GRMZM2G587194_T01	1	217.869	1	2.20127e+07	8	451	566.11	560.11	570.11	8	156305978	17.2731	2.70434	0.889639	trans
271	GRMZM2G703598_T01	1	451.7	1	6.35409e+07	1	441	451.71	448.41	452.01	1	62851098	26.607	-0.251529	0.688929	cis
280	GRMZM5G816318_T01	4	741.488	4	2.09006e+08	3	258	408.11	405.61	416.81	3	28618144	4.62369	0.506571	0.162384	trans
294	GRMZM5G855726_T01	7	293.753	7	84339016	7	208	293.41	290.31	299.61	7	83912128	9.06408	1.46914	0.331353	cis
295	GRMZM5G856609_T01	6	93.0258	6	1.99874e+07	6	42	91.51	87.51	100.11	6	19722438	9.99063	1.56505	0.356275	cis
305	GRMZM5G866678_T01	2	146.298	2	6363773	2	94	136.51	126.81	151.21	2	5925219	6.02833	-0.222424	0.233643	cis
329	TCONS_00005302	1	1202.5	1	286439772	1	1155	1202.81	1198.41	1204.51	1	286561838	18.6297	-0.204089	0.409679	cis
330	TCONS_00005302	1	1202.5	1	286439772	2	262	389.31	384.71	398.31	2	22856002	5.07822	-0.0862241	0.0795636	trans
331	TCONS_00007276	1	487.383	1	75575595	1	461	473.41	466.21	482.21	1	72292919	7.11024	-0.201777	0.198113	cis
332	TCONS_00011416	1	273.46	1	3.08133e+07	4	428	499.01	495.01	503.01	4	165359366	8.22208	2.25106	0.406459	trans
333	TCONS_00013091	1	594	1	178248174	1	603	596.11	594.01	598.51	1	178453902	25.2191	1.39257	0.620307	cis
334	TCONS_00019929	10	178.864	10	2.0144e+07	10	142	178.71	177.31	179.91	10	20491003	40.1313	2.40352	0.828365	cis
335	TCONS_00020521	10	216.895	10	73853334	6	4	20.71	16.71	24.71	6	51872646	28.9879	2.71305	0.938987	trans
336	TCONS_00020521	10	216.895	10	73853334	10	179	214.81	212.81	216.31	10	66370830	60.3804	2.70862	0.936003	cis
337	TCONS_00023317	2	501.834	2	83948586	2	391	502.51	501.11	508.21	2	113209111	7.35933	0.148863	0.275787	cis
338	TCONS_00029658	2	981.962	2	223639840	2	723	1004.91	992.31	1018.61	2	224339137	4.71163	0.0991137	0.132421	cis
339	TCONS_00030119	2	93.6684	2	4484687	1	1217	1253.91	1242.91	1256.21	1	293542503	4.72404	1.31491	0.187225	trans
340	TCONS_00030119	2	93.6684	2	4484687	2	62	93.61	93.11	97.91	2	4466880	58.7118	2.89736	0.925397	cis
341	TCONS_00030119	2	93.6684	2	4484687	3	100	189.81	185.81	193.81	3	5867626	23.9247	2.89414	0.923705	trans
342	TCONS_00030119	2	93.6684	2	4484687	7	578	718.31	716.31	724.31	7	171546778	24.9955	-2.89682	0.925112	trans
343	TCONS_00031536	2	503.4	2	1.16319e+08	2	383	500.11	498.11	500.21	2	69178712	9.64913	-0.411867	0.273998	cis
344	TCONS_00034506	3	441.568	3	109361268	3	116	210.11	207.81	213.81	3	8048932	5.14535	0.171102	0.155529	trans
345	TCONS_00034613	3	459.531	3	1.21541e+08	3	326	455.41	453.41	460.31	3	117488102	20.735	0.74639	0.616155	cis
346	TCONS_00044392	4	369.55	4	39382105	4	284	369.21	359.21	372.31	4	36963762	9.15545	0.138299	0.332305	cis
347	TCONS_00044392	4	369.55	4	39382105	8	451	562.11	558.11	566.11	8	156305978	10.5565	0.261346	0.825641	trans
348	TCONS_00051584	4	340.9	4	2.987e+07	4	253	344.11	323.11	352.51	4	31178591	4.61809	0.561978	0.22648	cis
349	TCONS_00053711	4	752.666	4	217086327	1	735	764.81	758.01	769.31	1	200631819	4.91292	0.349485	0.106939	trans
350	TCONS_00053711	4	752.666	4	217086327	4	623	752.31	751.51	753.61	4	216370146	11.221	0.60885	0.284053	cis
351	TCONS_00059637	5	470.766	5	59723926	5	356	472.11	469.51	474.71	5	60082682	19.4976	0.210275	0.576959	cis
352	TCONS_00062355	5	295.926	5	1.20673e+07	5	205	293.21	287.61	298.21	5	11939918	6.62114	-0.943238	0.135528	cis
353	TCONS_00064018	5	523.249	5	158926644	5	433	529.01	523.71	535.41	5	159806230	7.0134	0.1051	0.267378	cis
354	TCONS_00064272	5	660.644	5	184823453	7	171	252.41	247.31	252.61	7	15247030	33.4493	-2.9897	0.76968	trans
355	TCONS_00064272	5	660.644	5	184823453	8	451	564.11	558.11	570.11	8	156305978	7.89967	3.05285	0.800447	trans
356	TCONS_00066702	6	357.933	6	1.23954e+08	6	259	358.91	358.71	360.91	6	124085983	53.751	3.27463	0.90536	cis
357	TCONS_00068484	6	123.458	6	3.80775e+07	6	67	123.21	122.71	123.71	6	38221986	38.4117	2.58229	0.816453	cis
358	TCONS_00072825	6	238.151	6	1.05444e+08	6	165	236.11	234.91	236.71	6	105224965	20.0986	1.42969	0.597557	cis
359	TCONS_00073335	6	414.818	6	143099698	1	495	520.81	520.41	528.41	1	84912114	14.1409	-3.49909	0.463094	trans
360	TCONS_00079776	7	269.841	7	2.36435e+07	7	187	269.31	268.81	274.71	7	23371182	9.81277	0.28899	0.35066	cis
361	TCONS_00088174	8	213.64	8	11805686	8	154	214.91	209.31	226.71	8	11929566	5.85233	0.0424216	0.167651	cis
362	TCONS_00088354	8	341.2	8	2.64549e+07	8	321	386.71	384.41	390.61	8	98535846	19.913	-0.630916	0.534644	trans
363	TCONS_00089261	8	437.26	8	114647405	8	354	439.01	437.01	440.31	8	114583880	55.8314	9.5351	0.92609	cis
364	TCONS_00089281	8	441.563	8	1.15776e+08	3	534	645.71	640.91	651.61	3	180618980	18.5936	-0.688978	0.557587	trans
365	TCONS_00090030	8	851.93	8	173856745	8	694	855.91	853.31	857.91	8	173864365	55.6951	-8.01768	0.910122	cis
366	TCONS_00095590	9	17.1016	9	1.94457e+06	2	501	656.51	647.41	664.01	2	194280508	4.77938	-0.0631867	0.135643	trans
367	TCONS_00095590	9	17.1016	9	1.94457e+06	10	518	613.91	612.81	627.91	10	146153716	4.95824	0.0638369	0.140691	trans
368	TCONS_00096411	9	310.086	9	6.87675e+07	5	531	647.81	642.51	653.91	5	183314516	5.63127	-0.0472284	0.12182	trans
369	TCONS_00096411	9	310.086	9	6.87675e+07	9	254	307.81	298.61	309.71	9	44209410	10.8824	0.0686023	0.264126	cis
370	TCONS_00096901	9	365.155	9	1.13736e+08	7	578	718.31	714.31	724.31	7	171546778	17.8965	5.90468	0.891999	trans
371	TCONS_00096901	9	365.155	9	1.13736e+08	9	316	365.41	363.41	369.01	9	113003940	38.7111	-5.76205	0.857413	cis
372	TCONS_00097147	9	417.621	9	1.31383e+08	9	367	417.31	415.61	419.01	9	131477826	49.3161	2.25877	0.773024	cis

## Sheet: Sheet2
GRMZM2G000197_T01
GRMZM2G000679_T01
GRMZM2G001148_T01
GRMZM2G001296_T04
GRMZM2G001576_T01
GRMZM2G002539_T01
GRMZM2G002911_T01
GRMZM2G003115_T01
GRMZM2G006271_T01
GRMZM2G006313_T01
GRMZM2G006905_T01
GRMZM2G009286_T01
GRMZM2G009830_T01
GRMZM2G010604_T01
GRMZM2G012481_T01
GRMZM2G013534_T01
GRMZM2G013643_T01
GRMZM2G014435_T01
GRMZM2G015625_T01
GRMZM2G015714_T01
GRMZM2G015746_T01
GRMZM2G017523_T01
GRMZM2G018530_T01
GRMZM2G019591_T01
GRMZM2G020378_T01
GRMZM2G020540_T01
GRMZM2G021223_T05
GRMZM2G021580_T01
GRMZM2G021698_T01
GRMZM2G022458_T01
GRMZM2G023022_T01
GRMZM2G023971_T01
GRMZM2G024524_T01
GRMZM2G024700_T01
GRMZM2G026308_T01
GRMZM2G027589_T01
GRMZM2G028469_T01
GRMZM2G029807_T03
GRMZM2G029926_T01
GRMZM2G031487_T01
GRMZM2G031701_T01
GRMZM2G034383_T02
GRMZM2G034868_T03
GRMZM2G035568_T01
GRMZM2G036051_T01
GRMZM2G039388_T01
GRMZM2G041819_T01
GRMZM2G042636_T05
GRMZM2G042948_T01
GRMZM2G046326_T01
GRMZM2G046416_T01
GRMZM2G046937_T01
GRMZM2G047324_T01
GRMZM2G047709_T01
GRMZM2G048187_T01
GRMZM2G048356_T01
GRMZM2G048422_T01
GRMZM2G048810_T01
GRMZM2G050242_T01
GRMZM2G053121_T01
GRMZM2G053917_T04
GRMZM2G054500_T01
GRMZM2G054608_T05
GRMZM2G054715_T06
GRMZM2G055195_T01
GRMZM2G055326_T01
GRMZM2G055393_T01
GRMZM2G055535_T01
GRMZM2G056480_T01
GRMZM2G056936_T01
GRMZM2G057310_T01
GRMZM2G057628_T01
GRMZM2G058510_T01
GRMZM2G058523_T01
GRMZM2G059064_T02
GRMZM2G059293_T01
GRMZM2G059730_T01
GRMZM2G061250_T01
GRMZM2G062226_T01
GRMZM2G063440_T01
GRMZM2G065101_T01
GRMZM2G065975_T01
GRMZM2G065979_T01
GRMZM2G066761_T01
GRMZM2G067493_T01
GRMZM2G067889_T01
GRMZM2G068579_T01
GRMZM2G069084_T01
GRMZM2G069322_T01
GRMZM2G070179_T01
GRMZM2G070474_T01
GRMZM2G071020_T01
GRMZM2G071152_T01
GRMZM2G072760_T02
GRMZM2G073934_T04
GRMZM2G073934_T05
GRMZM2G074168_T01
GRMZM2G074464_T01
GRMZM2G074725_T01
GRMZM2G075288_T01
GRMZM2G075853_T01
GRMZM2G076197_T01
GRMZM2G077299_T04
GRMZM2G077452_T01
GRMZM2G078438_T01
GRMZM2G078523_T01
GRMZM2G080006_T01
GRMZM2G081383_T01
GRMZM2G082348_T01
GRMZM2G084161_T01
GRMZM2G085303_T01
GRMZM2G087913_T01
GRMZM2G089436_T01
GRMZM2G089865_T01
GRMZM2G090815_T01
GRMZM2G093950_T02
GRMZM2G094440_T01
GRMZM2G094620_T01
GRMZM2G095621_T01
GRMZM2G096279_T01
GRMZM2G097084_T01
GRMZM2G100555_T01
GRMZM2G101836_T01
GRMZM2G104416_T01
GRMZM2G104504_T02
GRMZM2G107204_T01
GRMZM2G107410_T01
GRMZM2G109702_T01
GRMZM2G110378_T06
GRMZM2G111051_T01
GRMZM2G111637_T03
GRMZM2G113709_T01
GRMZM2G114227_T01
GRMZM2G114535_T01
GRMZM2G117094_T01
GRMZM2G117592_T01
GRMZM2G117904_T01
GRMZM2G118419_T01
GRMZM2G118617_T01
GRMZM2G118817_T01
GRMZM2G119180_T01
GRMZM2G119681_T01
GRMZM2G120074_T01
GRMZM2G120333_T01
GRMZM2G120356_T01
GRMZM2G120856_T01
GRMZM2G123923_T01
GRMZM2G125392_T01
GRMZM2G125578_T01
GRMZM2G129115_T01
GRMZM2G129587_T01
GRMZM2G129795_T01
GRMZM2G130776_T01
GRMZM2G132488_T01
GRMZM2G133590_T01
GRMZM2G137169_T02
GRMZM2G137547_T01
GRMZM2G138786_T01
GRMZM2G140719_T01
GRMZM2G141112_T01
GRMZM2G141422_T01
GRMZM2G142232_T01
GRMZM2G142440_T01
GRMZM2G142967_T01
GRMZM2G146339_T01
GRMZM2G146409_T01
GRMZM2G146731_T01
GRMZM2G147020_T01
GRMZM2G147562_T01
GRMZM2G148038_T01
GRMZM2G148268_T01
GRMZM2G148405_T01
GRMZM2G149012_T01
GRMZM2G150286_T04
GRMZM2G152111_T05
GRMZM2G153248_T01
GRMZM2G153879_T01
GRMZM2G154031_T01
GRMZM2G156134_T01
GRMZM2G156808_T01
GRMZM2G157007_T02
GRMZM2G159205_T01
GRMZM2G159422_T01
GRMZM2G159663_T01
GRMZM2G161498_T01
GRMZM2G162430_T01
GRMZM2G162940_T01
GRMZM2G163232_T01
GRMZM2G163247_T03
GRMZM2G163679_T01
GRMZM2G165083_T01
GRMZM2G165119_T01
GRMZM2G165228_T01
GRMZM2G167509_T01
GRMZM2G173325_T01
GRMZM2G175041_T01
GRMZM2G175317_T01
GRMZM2G175528_T01
GRMZM2G175904_T01
GRMZM2G178100_T02
GRMZM2G178793_T01
GRMZM2G179094_T06
GRMZM2G179854_T01
GRMZM2G180435_T01
GRMZM2G302083_T01
GRMZM2G309495_T01
GRMZM2G318418_T01
GRMZM2G322080_T01
GRMZM2G335928_T01
GRMZM2G359446_T03
GRMZM2G361915_T01
GRMZM2G374643_T01
GRMZM2G374777_T01
GRMZM2G375531_T01
GRMZM2G383019_T04
GRMZM2G386417_T01
GRMZM2G392026_T01
GRMZM2G404802_T01
GRMZM2G407164_T01
GRMZM2G408408_T01
GRMZM2G421449_T01
GRMZM2G425090_T01
GRMZM2G462571_T01
GRMZM2G463100_T01
GRMZM2G481948_T01
GRMZM2G484919_T01
GRMZM2G485274_T01
GRMZM2G486539_T01
GRMZM2G487296_T01
GRMZM2G487920_T01
GRMZM2G487955_T01
GRMZM2G488001_T01
GRMZM2G488294_T01
GRMZM2G488814_T01
GRMZM2G489009_T01
GRMZM2G489176_T01
GRMZM2G489242_T01
GRMZM2G489307_T01
GRMZM2G489370_T01
GRMZM2G491294_T01
GRMZM2G491559_T01
GRMZM2G491861_T01
GRMZM2G492305_T01
GRMZM2G492688_T01
GRMZM2G492959_T01
GRMZM2G493553_T01
GRMZM2G494543_T01
GRMZM2G495105_T01
GRMZM2G495453_T01
GRMZM2G495846_T01
GRMZM2G497870_T01
GRMZM2G498765_T01
GRMZM2G498955_T01
GRMZM2G499381_T01
GRMZM2G500797_T01
GRMZM2G502563_T01
GRMZM2G502626_T01
GRMZM2G502846_T01
GRMZM2G502962_T01
GRMZM2G505532_T01
GRMZM2G505545_T01
GRMZM2G507153_T01
GRMZM2G507466_T01
GRMZM2G507510_T01
GRMZM2G508275_T01
GRMZM2G509085_T01
GRMZM2G509087_T01
GRMZM2G509362_T01
GRMZM2G510026_T01
GRMZM2G510531_T01
GRMZM2G510565_T01
GRMZM2G510644_T01
GRMZM2G510679_T01
GRMZM2G510816_T01
GRMZM2G512338_T01
GRMZM2G512382_T01
GRMZM2G512507_T01
GRMZM2G512509_T01
GRMZM2G512997_T01
GRMZM2G514065_T01
GRMZM2G514438_T01
GRMZM2G514898_T01
GRMZM2G515669_T01
GRMZM2G515915_T01
GRMZM2G516189_T01
GRMZM2G516434_T01
GRMZM2G517097_T01
GRMZM2G517280_T01
GRMZM2G517340_T01
GRMZM2G518003_T01
GRMZM2G519768_T01
GRMZM2G520063_T01
GRMZM2G521901_T01
GRMZM2G522393_T01
GRMZM2G522469_T01
GRMZM2G523084_T01
GRMZM2G523370_T01
GRMZM2G524296_T01
GRMZM2G524840_T01
GRMZM2G527046_T01
GRMZM2G527672_T01
GRMZM2G527747_T01
GRMZM2G529746_T01
GRMZM2G530295_T01
GRMZM2G531385_T01
GRMZM2G532340_T01
GRMZM2G532748_T01
GRMZM2G532766_T01
GRMZM2G532794_T01
GRMZM2G533170_T01
GRMZM2G533988_T01
GRMZM2G534053_T01
GRMZM2G534719_T01
GRMZM2G534801_T01
GRMZM2G535288_T01
GRMZM2G537154_T01
GRMZM2G538259_T01
GRMZM2G538487_T01
GRMZM2G540020_T01
GRMZM2G540691_T01
GRMZM2G542292_T01
GRMZM2G542845_T01
GRMZM2G543070_T01
GRMZM2G543162_T01
GRMZM2G543333_T01
GRMZM2G544039_T01
GRMZM2G545315_T01
GRMZM2G545352_T01
GRMZM2G545760_T01
GRMZM2G545965_T01
GRMZM2G546560_T01
GRMZM2G547526_T01
GRMZM2G547723_T01
GRMZM2G548149_T01
GRMZM2G549259_T01
GRMZM2G549543_T01
GRMZM2G549808_T01
GRMZM2G551301_T01
GRMZM2G552832_T01
GRMZM2G553398_T01
GRMZM2G554007_T01
GRMZM2G554315_T01
GRMZM2G554572_T01
GRMZM2G555172_T01
GRMZM2G555403_T01
GRMZM2G555549_T01
GRMZM2G555837_T01
GRMZM2G557214_T01
GRMZM2G557780_T01
GRMZM2G557854_T01
GRMZM2G558329_T01
GRMZM2G558916_T01
GRMZM2G559055_T01
GRMZM2G559198_T01
GRMZM2G560234_T01
GRMZM2G560765_T01
GRMZM2G561371_T01
GRMZM2G561846_T01
GRMZM2G562000_T01
GRMZM2G562814_T01
GRMZM2G562918_T01
GRMZM2G564577_T01
GRMZM2G566676_T01
GRMZM2G567054_T01
GRMZM2G567346_T01
GRMZM2G568251_T01
GRMZM2G568395_T01
GRMZM2G568454_T01
GRMZM2G569785_T01
GRMZM2G570017_T01
GRMZM2G571262_T01
GRMZM2G571344_T01
GRMZM2G571762_T01
GRMZM2G572245_T01
GRMZM2G572403_T01
GRMZM2G573508_T01
GRMZM2G574428_T01
GRMZM2G574492_T01
GRMZM2G574863_T01
GRMZM2G575444_T01
GRMZM2G576564_T01
GRMZM2G577086_T01
GRMZM2G578489_T01
GRMZM2G579565_T01
GRMZM2G579915_T01
GRMZM2G579950_T01
GRMZM2G579957_T01
GRMZM2G580611_T01
GRMZM2G582514_T01
GRMZM2G582883_T01
GRMZM2G582983_T01
GRMZM2G583873_T01
GRMZM2G585394_T01
GRMZM2G585964_T01
GRMZM2G587004_T01
GRMZM2G587194_T01
GRMZM2G587248_T01
GRMZM2G703595_T01
GRMZM2G703598_T01
GRMZM2G703853_T01
GRMZM2G704066_T01
GRMZM2G704466_T01
GRMZM5G800465_T01
GRMZM5G800473_T01
GRMZM5G805774_T01
GRMZM5G806728_T01
GRMZM5G807262_T01
GRMZM5G807953_T01
GRMZM5G808274_T01
GRMZM5G808394_T01
GRMZM5G809640_T01
GRMZM5G809688_T01
GRMZM5G811074_T01
GRMZM5G811604_T01
GRMZM5G811917_T01
GRMZM5G812280_T01
GRMZM5G812544_T01
GRMZM5G813814_T01
GRMZM5G814654_T01
GRMZM5G816318_T01
GRMZM5G816602_T01
GRMZM5G816887_T01
GRMZM5G817040_T01
GRMZM5G817942_T01
GRMZM5G818026_T01
GRMZM5G818704_T01
GRMZM5G819847_T01
GRMZM5G820092_T01
GRMZM5G820650_T01
GRMZM5G824686_T01
GRMZM5G828844_T01
GRMZM5G831153_T01
GRMZM5G831434_T01
GRMZM5G833902_T01
GRMZM5G835418_T01
GRMZM5G835873_T01
GRMZM5G837137_T01
GRMZM5G838778_T01
GRMZM5G839435_T01
GRMZM5G840572_T01
GRMZM5G840740_T01
GRMZM5G844624_T01
GRMZM5G845419_T01
GRMZM5G845630_T01
GRMZM5G849473_T01
GRMZM5G852570_T01
GRMZM5G852846_T01
GRMZM5G853830_T01
GRMZM5G855560_T01
GRMZM5G855726_T01
GRMZM5G856609_T01
GRMZM5G857308_T01
GRMZM5G857986_T01
GRMZM5G858838_T01
GRMZM5G859867_T01
GRMZM5G860339_T01
GRMZM5G861332_T01
GRMZM5G861650_T01
GRMZM5G863336_T01
GRMZM5G865274_T01
GRMZM5G866678_T01
GRMZM5G867322_T01
GRMZM5G868404_T01
GRMZM5G869917_T01
GRMZM5G869973_T01
GRMZM5G870099_T01
GRMZM5G871938_T01
GRMZM5G872645_T01
GRMZM5G877206_T01
GRMZM5G879426_T01
GRMZM5G879574_T01
GRMZM5G881265_T01
GRMZM5G881315_T01
GRMZM5G884891_T01
GRMZM5G886305_T01
GRMZM5G892032_T01
GRMZM5G898106_T01
GRMZM5G899132_T01
TCONS_00000113
TCONS_00000342
TCONS_00000499
TCONS_00000702
TCONS_00000933
TCONS_00000934
TCONS_00001065
TCONS_00001085
TCONS_00001192
TCONS_00001388
TCONS_00001755
TCONS_00002088
TCONS_00002341
TCONS_00002440
TCONS_00002567
TCONS_00002643
TCONS_00002976
TCONS_00003469
TCONS_00003470
TCONS_00003471
TCONS_00003591
TCONS_00003600
TCONS_00003665
TCONS_00003667
TCONS_00003668
TCONS_00003823
TCONS_00003961
TCONS_00003962
TCONS_00003968
TCONS_00004805
TCONS_00005185
TCONS_00005229
TCONS_00005302
TCONS_00005662
TCONS_00005710
TCONS_00006337
TCONS_00006338
TCONS_00006439
TCONS_00006871
TCONS_00006875
TCONS_00006877
TCONS_00006949
TCONS_00006983
TCONS_00007276
TCONS_00007320
TCONS_00007416
TCONS_00007549
TCONS_00007752
TCONS_00007873
TCONS_00007874
TCONS_00007931
TCONS_00007972
TCONS_00007977
TCONS_00008030
TCONS_00008208
TCONS_00008985
TCONS_00008986
TCONS_00010634
TCONS_00010635
TCONS_00010718
TCONS_00010909
TCONS_00011061
TCONS_00011083
TCONS_00011113
TCONS_00011129
TCONS_00011183
TCONS_00011245
TCONS_00011284
TCONS_00011292
TCONS_00011304
TCONS_00011317
TCONS_00011325
TCONS_00011371
TCONS_00011383
TCONS_00011391
TCONS_00011398
TCONS_00011416
TCONS_00011448
TCONS_00011457
TCONS_00011471
TCONS_00011477
TCONS_00011530
TCONS_00011532
TCONS_00011627
TCONS_00011659
TCONS_00011668
TCONS_00011671
TCONS_00011685
TCONS_00011715
TCONS_00011748
TCONS_00011750
TCONS_00011758
TCONS_00011761
TCONS_00011781
TCONS_00011809
TCONS_00011830
TCONS_00011940
TCONS_00011982
TCONS_00012055
TCONS_00012059
TCONS_00012087
TCONS_00012117
TCONS_00012136
TCONS_00012181
TCONS_00012200
TCONS_00012215
TCONS_00012256
TCONS_00012307
TCONS_00012321
TCONS_00012344
TCONS_00012348
TCONS_00012354
TCONS_00012378
TCONS_00012418
TCONS_00012419
TCONS_00012489
TCONS_00012498
TCONS_00012504
TCONS_00012542
TCONS_00012571
TCONS_00012607
TCONS_00012610
TCONS_00012645
TCONS_00012681
TCONS_00012705
TCONS_00012710
TCONS_00012713
TCONS_00012719
TCONS_00012753
TCONS_00012774
TCONS_00012815
TCONS_00012846
TCONS_00012864
TCONS_00012874
TCONS_00012907
TCONS_00013021
TCONS_00013091
TCONS_00013157
TCONS_00013183
TCONS_00013201
TCONS_00013216
TCONS_00013232
TCONS_00013337
TCONS_00013355
TCONS_00013394
TCONS_00013403
TCONS_00013475
TCONS_00013499
TCONS_00013506
TCONS_00013545
TCONS_00013630
TCONS_00013690
TCONS_00013706
TCONS_00013742
TCONS_00013745
TCONS_00013789
TCONS_00013800
TCONS_00013829
TCONS_00013869
TCONS_00013905
TCONS_00013960
TCONS_00013979
TCONS_00014037
TCONS_00014054
TCONS_00014066
TCONS_00014156
TCONS_00014180
TCONS_00014189
TCONS_00014211
TCONS_00014246
TCONS_00014251
TCONS_00014302
TCONS_00014343
TCONS_00014362
TCONS_00014398
TCONS_00014424
TCONS_00014449
TCONS_00014452
TCONS_00014496
TCONS_00014504
TCONS_00014571
TCONS_00014574
TCONS_00014576
TCONS_00014625
TCONS_00014675
TCONS_00014732
TCONS_00014946
TCONS_00014948
TCONS_00015009
TCONS_00015010
TCONS_00015050
TCONS_00015205
TCONS_00015398
TCONS_00015399
TCONS_00015462
TCONS_00015463
TCONS_00015470
TCONS_00015487
TCONS_00015503
TCONS_00015504
TCONS_00015512
TCONS_00015662
TCONS_00015903
TCONS_00016140
TCONS_00016787
TCONS_00017251
TCONS_00017367
TCONS_00017451
TCONS_00017513
TCONS_00017685
TCONS_00017868
TCONS_00017974
TCONS_00018010
TCONS_00018200
TCONS_00018353
TCONS_00018419
TCONS_00018573
TCONS_00018574
TCONS_00019063
TCONS_00019135
TCONS_00019663
TCONS_00019708
TCONS_00019733
TCONS_00019736
TCONS_00019739
TCONS_00019742
TCONS_00019753
TCONS_00019819
TCONS_00019831
TCONS_00019849
TCONS_00019892
TCONS_00019923
TCONS_00019929
TCONS_00019962
TCONS_00019964
TCONS_00020019
TCONS_00020031
TCONS_00020035
TCONS_00020039
TCONS_00020040
TCONS_00020044
TCONS_00020051
TCONS_00020066
TCONS_00020089
TCONS_00020113
TCONS_00020133
TCONS_00020165
TCONS_00020220
TCONS_00020225
TCONS_00020290
TCONS_00020299
TCONS_00020366
TCONS_00020377
TCONS_00020459
TCONS_00020464
TCONS_00020505
TCONS_00020521
TCONS_00020523
TCONS_00020533
TCONS_00020546
TCONS_00020573
TCONS_00020612
TCONS_00020758
TCONS_00020805
TCONS_00020826
TCONS_00020925
TCONS_00020957
TCONS_00020959
TCONS_00021001
TCONS_00021033
TCONS_00021130
TCONS_00021146
TCONS_00021265
TCONS_00021288
TCONS_00021297
TCONS_00021440
TCONS_00021459
TCONS_00021488
TCONS_00021515
TCONS_00021540
TCONS_00022234
TCONS_00022285
TCONS_00022286
TCONS_00022415
TCONS_00022852
TCONS_00023083
TCONS_00023084
TCONS_00023148
TCONS_00023317
TCONS_00023327
TCONS_00023489
TCONS_00023490
TCONS_00023978
TCONS_00024107
TCONS_00024356
TCONS_00024518
TCONS_00025519
TCONS_00025572
TCONS_00025682
TCONS_00026003
TCONS_00026004
TCONS_00026784
TCONS_00027230
TCONS_00027493
TCONS_00027567
TCONS_00027569
TCONS_00027786
TCONS_00027811
TCONS_00027867
TCONS_00027926
TCONS_00027994
TCONS_00028043
TCONS_00028063
TCONS_00028119
TCONS_00028283
TCONS_00028374
TCONS_00028510
TCONS_00028760
TCONS_00028792
TCONS_00029658
TCONS_00029817
TCONS_00030102
TCONS_00030119
TCONS_00030126
TCONS_00030135
TCONS_00030141
TCONS_00030152
TCONS_00030154
TCONS_00030189
TCONS_00030195
TCONS_00030316
TCONS_00030317
TCONS_00030323
TCONS_00030340
TCONS_00030345
TCONS_00030358
TCONS_00030374
TCONS_00030526
TCONS_00030636
TCONS_00030679
TCONS_00030703
TCONS_00030723
TCONS_00030729
TCONS_00030768
TCONS_00030786
TCONS_00030805
TCONS_00030811
TCONS_00030812
TCONS_00030865
TCONS_00030870
TCONS_00030885
TCONS_00030892
TCONS_00030954
TCONS_00030955
TCONS_00030961
TCONS_00031014
TCONS_00031126
TCONS_00031145
TCONS_00031160
TCONS_00031173
TCONS_00031176
TCONS_00031198
TCONS_00031212
TCONS_00031278
TCONS_00031331
TCONS_00031341
TCONS_00031355
TCONS_00031357
TCONS_00031382
TCONS_00031398
TCONS_00031436
TCONS_00031448
TCONS_00031477
TCONS_00031506
TCONS_00031510
TCONS_00031536
TCONS_00031588
TCONS_00031603
TCONS_00031640
TCONS_00031715
TCONS_00031732
TCONS_00031742
TCONS_00031754
TCONS_00031777
TCONS_00031817
TCONS_00031855
TCONS_00031856
TCONS_00032039
TCONS_00032044
TCONS_00032046
TCONS_00032055
TCONS_00032071
TCONS_00032091
TCONS_00032096
TCONS_00032152
TCONS_00032153
TCONS_00032247
TCONS_00032262
TCONS_00032269
TCONS_00032342
TCONS_00032368
TCONS_00032373
TCONS_00032392
TCONS_00032407
TCONS_00032418
TCONS_00032479
TCONS_00032507
TCONS_00032594
TCONS_00032620
TCONS_00032626
TCONS_00032704
TCONS_00032746
TCONS_00032754
TCONS_00032756
TCONS_00032778
TCONS_00032799
TCONS_00032802
TCONS_00032803
TCONS_00032810
TCONS_00032815
TCONS_00032816
TCONS_00032987
TCONS_00033068
TCONS_00033832
TCONS_00033867
TCONS_00034131
TCONS_00034224
TCONS_00034371
TCONS_00034406
TCONS_00034452
TCONS_00034505
TCONS_00034506
TCONS_00034613
TCONS_00034618
TCONS_00035289
TCONS_00035642
TCONS_00035760
TCONS_00035761
TCONS_00035802
TCONS_00035975
TCONS_00036328
TCONS_00036511
TCONS_00036512
TCONS_00036807
TCONS_00037379
TCONS_00037588
TCONS_00038132
TCONS_00038181
TCONS_00038598
TCONS_00038698
TCONS_00038768
TCONS_00038988
TCONS_00039422
TCONS_00039838
TCONS_00040713
TCONS_00040715
TCONS_00040751
TCONS_00040812
TCONS_00040814
TCONS_00040853
TCONS_00040862
TCONS_00040894
TCONS_00040978
TCONS_00040983
TCONS_00041002
TCONS_00041013
TCONS_00041024
TCONS_00041098
TCONS_00041241
TCONS_00041258
TCONS_00041279
TCONS_00041294
TCONS_00041329
TCONS_00041333
TCONS_00041350
TCONS_00041379
TCONS_00041401
TCONS_00041426
TCONS_00041456
TCONS_00041465
TCONS_00041510
TCONS_00041529
TCONS_00041546
TCONS_00041611
TCONS_00041705
TCONS_00041714
TCONS_00041794
TCONS_00041823
TCONS_00041832
TCONS_00041916
TCONS_00042008
TCONS_00042071
TCONS_00042086
TCONS_00042105
TCONS_00042108
TCONS_00042114
TCONS_00042143
TCONS_00042165
TCONS_00042180
TCONS_00042357
TCONS_00042376
TCONS_00042441
TCONS_00042442
TCONS_00042540
TCONS_00042555
TCONS_00042637
TCONS_00042646
TCONS_00042705
TCONS_00042752
TCONS_00042756
TCONS_00042763
TCONS_00042765
TCONS_00042822
TCONS_00042827
TCONS_00042887
TCONS_00042933
TCONS_00042959
TCONS_00043086
TCONS_00043154
TCONS_00043178
TCONS_00043179
TCONS_00043185
TCONS_00043205
TCONS_00043222
TCONS_00043245
TCONS_00043296
TCONS_00043360
TCONS_00043375
TCONS_00043428
TCONS_00043441
TCONS_00043458
TCONS_00043460
TCONS_00043466
TCONS_00043483
TCONS_00043496
TCONS_00044069
TCONS_00044268
TCONS_00044327
TCONS_00044392
TCONS_00044393
TCONS_00044475
TCONS_00044513
TCONS_00044540
TCONS_00044598
TCONS_00044700
TCONS_00044701
TCONS_00044761
TCONS_00044898
TCONS_00045093
TCONS_00045379
TCONS_00045503
TCONS_00045636
TCONS_00046000
TCONS_00046455
TCONS_00046456
TCONS_00046847
TCONS_00047019
TCONS_00047170
TCONS_00047470
TCONS_00047489
TCONS_00047522
TCONS_00047681
TCONS_00047766
TCONS_00047768
TCONS_00047769
TCONS_00047838
TCONS_00047895
TCONS_00047896
TCONS_00047929
TCONS_00048247
TCONS_00048363
TCONS_00048441
TCONS_00048648
TCONS_00048859
TCONS_00049324
TCONS_00050200
TCONS_00050479
TCONS_00050547
TCONS_00050600
TCONS_00050771
TCONS_00050822
TCONS_00051203
TCONS_00051216
TCONS_00051224
TCONS_00051227
TCONS_00051248
TCONS_00051304
TCONS_00051412
TCONS_00051477
TCONS_00051487
TCONS_00051511
TCONS_00051536
TCONS_00051561
TCONS_00051577
TCONS_00051583
TCONS_00051584
TCONS_00051610
TCONS_00051644
TCONS_00051655
TCONS_00051728
TCONS_00051808
TCONS_00051813
TCONS_00051820
TCONS_00051855
TCONS_00051893
TCONS_00051937
TCONS_00052000
TCONS_00052029
TCONS_00052087
TCONS_00052095
TCONS_00052103
TCONS_00052116
TCONS_00052119
TCONS_00052127
TCONS_00052129
TCONS_00052132
TCONS_00052133
TCONS_00052167
TCONS_00052212
TCONS_00052239
TCONS_00052240
TCONS_00052292
TCONS_00052295
TCONS_00052311
TCONS_00052330
TCONS_00052345
TCONS_00052379
TCONS_00052447
TCONS_00052453
TCONS_00052601
TCONS_00052634
TCONS_00052644
TCONS_00052652
TCONS_00052686
TCONS_00052687
TCONS_00052698
TCONS_00052703
TCONS_00052706
TCONS_00052750
TCONS_00052753
TCONS_00052760
TCONS_00052843
TCONS_00052859
TCONS_00052863
TCONS_00052892
TCONS_00052894
TCONS_00052925
TCONS_00052965
TCONS_00052982
TCONS_00052985
TCONS_00052992
TCONS_00052993
TCONS_00053058
TCONS_00053160
TCONS_00053170
TCONS_00053180
TCONS_00053244
TCONS_00053251
TCONS_00053278
TCONS_00053318
TCONS_00053328
TCONS_00053353
TCONS_00053359
TCONS_00053398
TCONS_00053400
TCONS_00053438
TCONS_00053483
TCONS_00053486
TCONS_00053523
TCONS_00053540
TCONS_00053557
TCONS_00053561
TCONS_00053594
TCONS_00053598
TCONS_00053634
TCONS_00053647
TCONS_00053681
TCONS_00053684
TCONS_00053711
TCONS_00053741
TCONS_00053742
TCONS_00053768
TCONS_00053771
TCONS_00053899
TCONS_00053905
TCONS_00053971
TCONS_00054016
TCONS_00054526
TCONS_00055390
TCONS_00055761
TCONS_00055831
TCONS_00056055
TCONS_00056126
TCONS_00056229
TCONS_00056585
TCONS_00056689
TCONS_00057193
TCONS_00058827
TCONS_00059484
TCONS_00059505
TCONS_00059522
TCONS_00059637
TCONS_00059638
TCONS_00059900
TCONS_00060052
TCONS_00060151
TCONS_00060231
TCONS_00060234
TCONS_00060286
TCONS_00060313
TCONS_00060325
TCONS_00060328
TCONS_00060329
TCONS_00060580
TCONS_00060761
TCONS_00060799
TCONS_00060800
TCONS_00061236
TCONS_00061928
TCONS_00061929
TCONS_00062173
TCONS_00062261
TCONS_00062279
TCONS_00062311
TCONS_00062321
TCONS_00062348
TCONS_00062355
TCONS_00062391
TCONS_00062409
TCONS_00062529
TCONS_00062530
TCONS_00062539
TCONS_00062559
TCONS_00062563
TCONS_00062591
TCONS_00062605
TCONS_00062623
TCONS_00062657
TCONS_00062694
TCONS_00062711
TCONS_00062731
TCONS_00062732
TCONS_00062800
TCONS_00062804
TCONS_00062835
TCONS_00062887
TCONS_00062888
TCONS_00062891
TCONS_00062893
TCONS_00062910
TCONS_00062911
TCONS_00062912
TCONS_00062930
TCONS_00062933
TCONS_00062935
TCONS_00062956
TCONS_00062990
TCONS_00062998
TCONS_00063059
TCONS_00063086
TCONS_00063190
TCONS_00063204
TCONS_00063207
TCONS_00063211
TCONS_00063231
TCONS_00063232
TCONS_00063236
TCONS_00063251
TCONS_00063256
TCONS_00063261
TCONS_00063282
TCONS_00063286
TCONS_00063292
TCONS_00063336
TCONS_00063363
TCONS_00063423
TCONS_00063425
TCONS_00063443
TCONS_00063489
TCONS_00063524
TCONS_00063527
TCONS_00063586
TCONS_00063640
TCONS_00063644
TCONS_00063651
TCONS_00063671
TCONS_00063673
TCONS_00063699
TCONS_00063728
TCONS_00063768
TCONS_00063770
TCONS_00063774
TCONS_00063776
TCONS_00063817
TCONS_00063841
TCONS_00063853
TCONS_00063913
TCONS_00063917
TCONS_00063935
TCONS_00063946
TCONS_00063951
TCONS_00063972
TCONS_00064018
TCONS_00064042
TCONS_00064067
TCONS_00064102
TCONS_00064108
TCONS_00064111
TCONS_00064129
TCONS_00064131
TCONS_00064140
TCONS_00064205
TCONS_00064207
TCONS_00064257
TCONS_00064269
TCONS_00064272
TCONS_00064282
TCONS_00064293
TCONS_00064302
TCONS_00064327
TCONS_00064331
TCONS_00064354
TCONS_00064389
TCONS_00064408
TCONS_00064426
TCONS_00064438
TCONS_00064459
TCONS_00064467
TCONS_00064520
TCONS_00064564
TCONS_00064591
TCONS_00064649
TCONS_00064655
TCONS_00064662
TCONS_00064674
TCONS_00064724
TCONS_00064725
TCONS_00064965
TCONS_00065073
TCONS_00065121
TCONS_00065122
TCONS_00065409
TCONS_00065422
TCONS_00065477
TCONS_00065651
TCONS_00066278
TCONS_00066702
TCONS_00068127
TCONS_00068358
TCONS_00068484
TCONS_00068510
TCONS_00068592
TCONS_00068593
TCONS_00068599
TCONS_00068739
TCONS_00068872
TCONS_00069375
TCONS_00069693
TCONS_00069946
TCONS_00069947
TCONS_00070348
TCONS_00070796
TCONS_00070885
TCONS_00070921
TCONS_00071483
TCONS_00071521
TCONS_00071528
TCONS_00071541
TCONS_00071549
TCONS_00071582
TCONS_00071752
TCONS_00071893
TCONS_00071906
TCONS_00071940
TCONS_00072006
TCONS_00072057
TCONS_00072084
TCONS_00072114
TCONS_00072151
TCONS_00072210
TCONS_00072240
TCONS_00072267
TCONS_00072326
TCONS_00072339
TCONS_00072342
TCONS_00072373
TCONS_00072377
TCONS_00072391
TCONS_00072395
TCONS_00072403
TCONS_00072484
TCONS_00072490
TCONS_00072505
TCONS_00072534
TCONS_00072570
TCONS_00072601
TCONS_00072657
TCONS_00072659
TCONS_00072660
TCONS_00072691
TCONS_00072717
TCONS_00072722
TCONS_00072746
TCONS_00072790
TCONS_00072809
TCONS_00072815
TCONS_00072825
TCONS_00072911
TCONS_00072944
TCONS_00072958
TCONS_00073018
TCONS_00073020
TCONS_00073030
TCONS_00073041
TCONS_00073054
TCONS_00073097
TCONS_00073110
TCONS_00073140
TCONS_00073213
TCONS_00073321
TCONS_00073329
TCONS_00073335
TCONS_00073381
TCONS_00073404
TCONS_00073431
TCONS_00073432
TCONS_00073433
TCONS_00073434
TCONS_00073459
TCONS_00073514
TCONS_00073550
TCONS_00073566
TCONS_00073578
TCONS_00073689
TCONS_00073729
TCONS_00073733
TCONS_00073737
TCONS_00073786
TCONS_00073966
TCONS_00074467
TCONS_00074812
TCONS_00074826
TCONS_00074827
TCONS_00074859
TCONS_00074860
TCONS_00074862
TCONS_00074927
TCONS_00075283
TCONS_00075478
TCONS_00075875
TCONS_00077182
TCONS_00077234
TCONS_00077388
TCONS_00077560
TCONS_00077795
TCONS_00077869
TCONS_00078101
TCONS_00078196
TCONS_00078490
TCONS_00078568
TCONS_00078836
TCONS_00079452
TCONS_00079499
TCONS_00079504
TCONS_00079524
TCONS_00079604
TCONS_00079672
TCONS_00079680
TCONS_00079692
TCONS_00079703
TCONS_00079725
TCONS_00079742
TCONS_00079753
TCONS_00079776
TCONS_00079794
TCONS_00079825
TCONS_00079843
TCONS_00079852
TCONS_00079883
TCONS_00079902
TCONS_00079903
TCONS_00079919
TCONS_00079921
TCONS_00079955
TCONS_00079974
TCONS_00079979
TCONS_00079984
TCONS_00080006
TCONS_00080088
TCONS_00080157
TCONS_00080164
TCONS_00080168
TCONS_00080178
TCONS_00080179
TCONS_00080180
TCONS_00080212
TCONS_00080230
TCONS_00080239
TCONS_00080251
TCONS_00080274
TCONS_00080484
TCONS_00080539
TCONS_00080563
TCONS_00080590
TCONS_00080610
TCONS_00080613
TCONS_00080641
TCONS_00080682
TCONS_00080685
TCONS_00080686
TCONS_00080688
TCONS_00080770
TCONS_00080783
TCONS_00080791
TCONS_00080809
TCONS_00080838
TCONS_00080858
TCONS_00080887
TCONS_00080908
TCONS_00080978
TCONS_00080979
TCONS_00081029
TCONS_00081035
TCONS_00081058
TCONS_00081065
TCONS_00081107
TCONS_00081111
TCONS_00081130
TCONS_00081222
TCONS_00081223
TCONS_00081252
TCONS_00081264
TCONS_00081265
TCONS_00081267
TCONS_00081275
TCONS_00081381
TCONS_00081402
TCONS_00081445
TCONS_00081462
TCONS_00081481
TCONS_00081483
TCONS_00081493
TCONS_00081509
TCONS_00081567
TCONS_00081574
TCONS_00081577
TCONS_00081593
TCONS_00081705
TCONS_00082340
TCONS_00082354
TCONS_00082501
TCONS_00082595
TCONS_00082779
TCONS_00082833
TCONS_00083282
TCONS_00084315
TCONS_00085173
TCONS_00085466
TCONS_00085537
TCONS_00085639
TCONS_00085645
TCONS_00085680
TCONS_00085736
TCONS_00085811
TCONS_00085838
TCONS_00085859
TCONS_00086421
TCONS_00088156
TCONS_00088174
TCONS_00088175
TCONS_00088242
TCONS_00088272
TCONS_00088279
TCONS_00088354
TCONS_00088392
TCONS_00088496
TCONS_00088507
TCONS_00088508
TCONS_00088516
TCONS_00088570
TCONS_00088581
TCONS_00088709
TCONS_00088734
TCONS_00088795
TCONS_00088814
TCONS_00088864
TCONS_00088986
TCONS_00089000
TCONS_00089013
TCONS_00089015
TCONS_00089095
TCONS_00089151
TCONS_00089159
TCONS_00089164
TCONS_00089203
TCONS_00089213
TCONS_00089221
TCONS_00089242
TCONS_00089261
TCONS_00089281
TCONS_00089301
TCONS_00089332
TCONS_00089367
TCONS_00089406
TCONS_00089480
TCONS_00089524
TCONS_00089528
TCONS_00089533
TCONS_00089599
TCONS_00089603
TCONS_00089620
TCONS_00089625
TCONS_00089665
TCONS_00089726
TCONS_00089764
TCONS_00089775
TCONS_00089776
TCONS_00089791
TCONS_00089844
TCONS_00089898
TCONS_00089905
TCONS_00089926
TCONS_00089949
TCONS_00089970
TCONS_00089993
TCONS_00090011
TCONS_00090030
TCONS_00090272
TCONS_00090273
TCONS_00090354
TCONS_00090710
TCONS_00090880
TCONS_00091164
TCONS_00091165
TCONS_00091247
TCONS_00091279
TCONS_00091303
TCONS_00092091
TCONS_00092762
TCONS_00093385
TCONS_00093627
TCONS_00093628
TCONS_00093862
TCONS_00093864
TCONS_00093938
TCONS_00093982
TCONS_00094088
TCONS_00094106
TCONS_00095446
TCONS_00095590
TCONS_00095625
TCONS_00095627
TCONS_00095633
TCONS_00095703
TCONS_00095724
TCONS_00095811
TCONS_00095975
TCONS_00096002
TCONS_00096047
TCONS_00096071
TCONS_00096074
TCONS_00096097
TCONS_00096112
TCONS_00096120
TCONS_00096138
TCONS_00096140
TCONS_00096142
TCONS_00096161
TCONS_00096171
TCONS_00096200
TCONS_00096217
TCONS_00096310
TCONS_00096324
TCONS_00096338
TCONS_00096343
TCONS_00096350
TCONS_00096358
TCONS_00096375
TCONS_00096386
TCONS_00096411
TCONS_00096421
TCONS_00096430
TCONS_00096446
TCONS_00096464
TCONS_00096466
TCONS_00096468
TCONS_00096609
TCONS_00096642
TCONS_00096671
TCONS_00096682
TCONS_00096691
TCONS_00096711
TCONS_00096747
TCONS_00096821
TCONS_00096836
TCONS_00096849
TCONS_00096851
TCONS_00096852
TCONS_00096899
TCONS_00096901
TCONS_00096941
TCONS_00096947
TCONS_00096958
TCONS_00096980
TCONS_00097022
TCONS_00097034
TCONS_00097147
TCONS_00097174
TCONS_00097206
TCONS_00097227
TCONS_00097250
TCONS_00097268
TCONS_00097269
TCONS_00097275
TCONS_00097301
TCONS_00097320
TCONS_00097325
TCONS_00097327
TCONS_00097389
TCONS_00097416
TCONS_00097465
TCONS_00097494
TCONS_00097549
TCONS_00097716
