# Supplementary material for: Genome-wide discovery and characterization of maize long non-coding RNAs
Source: Genome Biol. 2014 Feb 27;15(2):R40. doi: 10.1186/gb-2014-15-2-r40 (PMC4053991; doi:10.1186/gb-2014-15-2-r40)
Supplement: Additional file 10: Table S4 — Datasets used in this study. The preliminary RNA-seq analyses were conducted using TopHat [33] and Cufflinks [40] with the B73 reference genome AGPv2 [32]. [file gb-2014-15-2-r40-S10.xls]

## Sheet: Sheet1
Table S4. Datasets we've used in this study. The preliminary RNA-seq analyses were conducted using TopHat and Cufflinks to reads to the B73 reference genome AGPv2 (www.maizesequence.org).
ID	Tissue	SRA Accession	Single/Pair	Length	#Reads	#Uniquely Mapped Reads	% Uniquely Aligned	Project	Reference	Data Type	Data Link
1	leaf base	SRR039501,SRR039502	Single	36	17650368	13065752	74.0254	Maize B73 leaf developmental gradient	34	RNA-Seq	http://www.ncbi.nlm.nih.gov/Traces/sra/sra.cgi?study=SRP002265
2	leaf 1cm	SRR039503,SRR039504	Single	36	14747202	11116860	75.3828	Maize B73 leaf developmental gradient	34
3	leaf 4cm	SRR039505,SRR039506	Single	36	26855265	19646138	73.1556	Maize B73 leaf developmental gradient	34
4	leaf tips	SRR039507,SRR039508	Single	36	19287746	14224025	73.7464	Maize B73 leaf developmental gradient	34
5	Leaves 20-day old seedling - field	SRR189761	Single	38	17146213	13551183	79.0331	Exploration of Maize Reproductive Transcriptomes with RNA-seq	35	RNA-Seq	http://www.ncbi.nlm.nih.gov/Traces/sra/sra.cgi?study=SRP006463
6	Pre-emergence cob	SRR189760	Single	38	18335228	14647854	79.8891	Exploration of Maize Reproductive Transcriptomes with RNA-seq	35
7	Pre-pollination tassel	SRR189762	Single	38	19781766	15350820	77.6009	Exploration of Maize Reproductive Transcriptomes with RNA-seq	35
8	Post-pollination tassel	SRR393016	Single	38	18552700	14198609	76.5312	Exploration of Maize Reproductive Transcriptomes with RNA-seq	35
9	Seed 5 days after pollination	SRR393017	Single	38	19173177	15181402	79.1804	Exploration of Maize Reproductive Transcriptomes with RNA-seq	35
10	Embryo 25 DAP	SRR393018	Single	38	19890604	15687852	78.8707	Exploration of Maize Reproductive Transcriptomes with RNA-seq	35
11	Endosperm 25 DAP	SRR189768	Single	38	23574401	17945428	76.1225	Exploration of Maize Reproductive Transcriptomes with RNA-seq	35
12	Whole anthers	SRR189769	Single	38	27012847	20518343	75.9577	Exploration of Maize Reproductive Transcriptomes with RNA-seq	35
13	Ovule	SRR189770	Single	38	29905169	23801009	79.5883	Exploration of Maize Reproductive Transcriptomes with RNA-seq	35
14	Pollen	SRR189771	Single	38	27922147	21699503	77.7143	Exploration of Maize Reproductive Transcriptomes with RNA-seq	35
15	Mature silk	SRR189772	Single	38	18933801	14918989	78.7955	Exploration of Maize Reproductive Transcriptomes with RNA-seq	35
16	Seed 10 days after pollination	SRR189773	Single	38	26418648	20053376	75.9061	Exploration of Maize Reproductive Transcriptomes with RNA-seq	35
17	Leaves 20-day old seedling	SRR189774	Single	38	32709218	25100464	76.7382	Exploration of Maize Reproductive Transcriptomes with RNA-seq	35
18	mesophyll cells	SRR354213,SRR354212	Single	36	185482808	120881660	65.1714	Transcriptome profiling reveals regulatory and functional differentiation between maize mesophyll and bundle sheath cells	36	RNA-Seq	http://www.ncbi.nlm.nih.gov/Traces/sra/sra.cgi?study=SRP009063
19	bundle sheath cells	SRR354215,SRR354214	Single	36	19869189	12851458	64.6803	Transcriptome profiling reveals regulatory and functional differentiation between maize mesophyll and bundle sheath cells	36
23	Shoot Apical Meristem	SRR035247,SRR035248,SRR035245,SRR035246	Single	36	25844607	18293394	70.7822	Gene Expression between two cell layers in maize shoot apical meristem	37	RNA-Seq	http://www.ncbi.nlm.nih.gov/Traces/sra/sra.cgi?study=SRP001844
22	seedling root RNA-Seq	SRR395191,SRR395192,SRR395194,SRR395208	Single	40	127368261	73873591	58	Complementation contributes to transcriptome complexity in maize (Zea mays L.) hybrids to their inbred parents	38	RNA-Seq	http://www.ncbi.nlm.nih.gov/Traces/sra/sra.cgi?study=SRP010124
20	endosperm	SRR364426,SRR364427,SRR364428	Single	76	23031586	15987843	69.417	Parent-of-origin effects on gene expression and DNA methylation in the maize endosperm	39	RNA-Seq	http://www.ncbi.nlm.nih.gov/Traces/sra/sra.cgi?study=SRP009313
21	embryo	SRR364432,SRR364433,SRR364435	Single	76	20535341	15626273	76.0945	Parent-of-origin effects on gene expression and DNA methylation in the maize endosperm	39
24	immature, unpollinated ear tip RNA-Seq	SRR445244	paired	102	27627435	2.12077e+07	76.7631	The Zeanome	unpublished	RNA-Seq	http://www.ncbi.nlm.nih.gov/Traces/sra/sra.cgi?study=SRP011480
25	seedling shoot RNA-Seq	SRR445382	paired	102	22883336	16521245	72.1977	The Zeanome	unpublished
26	immature tassel RNA-Seq	SRR445383	paired	102	22200068	1.58842e+07	71.5502	The Zeanome	unpublished
27	Seedling	SRR242505,SRR248565,SRR250415	paired	81	66770380	35510785	53.1834	Analysis of the maize gametophytic transcriptomes	unpublished	RNA-Seq	http://www.ncbi.nlm.nih.gov/Traces/sra/sra.cgi?study=SRP006965
28	MaturePollen	SRR250416,SRR255405,SRR252662	paired	81	100097281	72509936	72.4395	Analysis of the maize gametophytic transcriptomes	unpublished
29	Ovule	SRR254171,SRR254172,SRR254175	paired	81	98975151	74079743	74.8468	Analysis of the maize gametophytic transcriptomes	unpublished
30	EmbryoSac	SRR254176,SRR254169,SRR254170	paired	81	49442946	22840067	46.1948	Analysis of the maize gametophytic transcriptomes	unpublished
31	Maize transcriptome	-	-	-	-	-	-	Maize Genome Sequence Project	32	cDNA library	http://ftp.maizesequence.org/current/working-set/ZmB73_5a_WGS.gff.gz
32	Maize transcriptome	-	-	-	-	-	-	NCBI EST Database	-	EST Database	http://www.ncbi.nlm.nih.gov/nucest/?term=maize
