# Supplementary material for: Genome-wide discovery and characterization of maize long non-coding RNAs
Source: Genome Biol. 2014 Feb 27;15(2):R40. doi: 10.1186/gb-2014-15-2-r40 (PMC4053991; doi:10.1186/gb-2014-15-2-r40)
Supplement: Additional file 11: Table S5 — Primer information used for lncRNA validation. [file gb-2014-15-2-r40-S11.xls]

## Sheet: Sheet1
Table S5. Primer information used for validations by RT-PCR
PrimerName	Transcript	Type	Forward	Reverse	Overlap intron?	Product Size
lncRNA1	GRMZM2G008053_T01	HC-lncRNA	TTCCATTCCTTCTGCTACGC	GCCTAGGGGTAATGTGCTTG	No	254
LncRNA2	GRMZM2G010274_T01	HC-lncRNA	CAATTGCAATGGTGATCAGG	TGCGATGAACGAAGAAAGTG	Yes	193
lncRNA3	GRMZM2G075110_T01	HC-lncRNA	GGCCGACTCAAATACAGCAT	ATTTGATGCATCCTGGGACT	No	197
lncRNA4	GRMZM2G507466_T01	HC-lncRNA	GGGAGAGGGGAGAGAGAATG	GAGCTGTTGTTGTGGGGAAT	No	155
lncRNA5	GRMZM2G549431_T01	HC-lncRNA	CTCGCTCGTGTGTTGTCCTA	CAGCTGATGCTGCTACTGTGA	No	157
lncRNA6	GRMZM2G562647_T01	HC-lncRNA	TGTTACCCTCGTTTCGGACT	CTGCTGGTGTTTGCTCTGAA	No	152
lncRNA7	GRMZM2G566253_T01	HC-lncRNA	TTGGCATGATTGATTGCTTC	AGCTCGACCCCTTTCTTTTC	No	144
lncRNA8	GRMZM5G869978_T01	HC-lncRNA	CTTTTCCGGTTCTCCCTTCT	ACGCACACACACACACACAC	No	175
lncRNA9	GRMZM5G886315_T01	HC-lncRNA	GGAGGAAGTCACCTCGTGTC	TCTTACCGGCCCATGAGTAG	No	155
lncRNA10	TCONS_00014576	HC-lncRNA	CACTGTCTCCCGGAGTTGAT	TCTGGACACCACGAGATCCT	No	128
lncRNA11	TCONS_00032152	HC-lncRNA	TGTATCAAGTCCGCCCACTC	GCTCTCCACTCCACACCATT	No	161
lncRNA12	TCONS_00053438	HC-lncRNA	GAAGCTGCAACTGCACTAGG	CGAATTCCATTCCAGTCCAT	No	157
lncRNA13	TCONS_00073110	HC-lncRNA	ATTATCCCCGATCTCCAAGG	GTTCGTGAGTGGAGGAGAGC	No	158
lncRNA14	GRMZM2G502846_T01	HC-lncRNA	TATGGAACCCCTCCTAGTGC	GAAACTGCACTGTTGGTTGC	No	121
lncRNA15	GRMZM2G518002_T01	HC-lncRNA	AATGGTGCGGAGCTTGTATC	AAGCGTCGCAAACTGTAGGT	No	165
lncRNA16	GRMZM2G554632_T01	HC-lncRNA	GGGACAGGTCGACAAGAATG	GTTAGCAACAGCAAGCGACA	No	145
lncRNA17	GRMZM5G849024_T01	HC-lncRNA	AAATTCTAGGTCCGCCACAG	TGAAACTCATCACTCAAAATAGCC	No	164
lncRNA18	TCONS_00030126	HC-lncRNA	CCGTCCGACCGTCTTAGTTA	CCTCTTCATTCGCAAGCTTTA	No	154
lncRNA19	TCONS_00090011	HC-lncRNA	GCCAAACAAATCCCTCTTCA	TCTGAGAGGCAGAGGAGGAG	No	151
lncRNA20	GRMZM2G567718_T01	pre-lncRNA	AAATGGCGAGATATGCTTGG	GGATCAGGATGTGCAAAGGT	No	164
lncRNA21	GRMZM2G065643_T01	pre-lncRNA	CTGTGTACATCAAACAAGGACCA	GTGCGTTGGCTTACCATCTC	No	128
lncRNA22	GRMZM2G333337_T01	pre-lncRNA	AGGTGACCTGCCACTACAGC	AGCAACCGGCTACTACTGGA	Yes	172
lncRNA23	GRMZM2G503279_T01	pre-lncRNA	GACGGGGCATCTAATCAAGA	TCTGGTCTTGGTAGCCGAGT	No	160
lncRNA24	GRMZM2G001602_T01	pre-lncRNA	CCTGGATCTGTCCCTGAATG	CTGAAACAACGCTGAAGCAA	No	168
Actin	Actin	Control	CGATTGAGCATGGCATTGTCA	CCCACTAGCGTACAACGAA	Yes	210
